# Supplementary material for: Engineered CRISPR-Cas12a for higher-order combinatorial chromatin perturbations
Source: Nat Biotechnol. 2024 May 17;43(3):369–83. doi: 10.1038/s41587-024-02224-0 (PMC11919711; doi:10.1038/s41587-024-02224-0)
Supplement: Supplementary file 3 — Statistical source data for Supplementary Figures. [file 41587_2024_2224_MOESM3_ESM.xlsx]

## Sheet: FigS10_statistics
ProteinMOI

## Sheet: FigS12A_data
Description2

## Sheet: FigS12A_statistics
Stain

## Sheet: FigS12B_data
Description2

## Sheet: FigS12B_statistics
Stain

## Sheet: FigS14A_data
Stain

## Sheet: FigS14B_data
Stain

## Sheet: FigS15B_data
Stain

## Sheet: FigS2_data
pCHID

## Sheet: FigS2_statistics
pCHID

[truncated: 12 more sheets: FigS4B_data, FigS4B_statistics, FigS5_data, FigS5_statistics, FigS6_data, FigS6_statistics, FigS7B_data, FigS7B_statistics, FigS9left_data, FigS9left_statistics, FigS9right_data, FigS9right_statistics]
