# Supplementary material for: Engineered CRISPR-Cas12a for higher-order combinatorial chromatin perturbations
Source: Nat Biotechnol. 2024 May 17;43(3):369–83. doi: 10.1038/s41587-024-02224-0 (PMC11919711; doi:10.1038/s41587-024-02224-0)
Supplement: Supplementary file 4 — Sequences of guides and genomic regions. [file 41587_2024_2224_MOESM4_ESM.xlsx]

## Sheet: Key Plasmids
Addgene accession	plasmid ID	Description	Details
217330	pCH45	Lentiviral expression of multiAsCas12a-KRAB	UCOE-SFFV-6xMycNLS-multiAsCas12a-HA-SV40NLS-XTEN80-KRAB-P2A-BFP
217331	pCH4	Lentiviral expression of denAsCas12a-KRAB	UCOE-SFFV-6xMycNLS-denAsCas12a-HA-SV40NLS-XTEN80-KRAB-P2A-BFP
217332	pCH61	piggyBac expression of multiAsCas12a-KRAB	CAG-6xMycNLS-multiAsCas12a-HA-SV40NLS-XTEN80-KRAB-P2A-BFP
217333	pCH62	piggyBac expression of denAsCas12a-KRAB	CAG-6xMycNLS-denAsCas12a-HA-SV40NLS-XTEN80-KRAB-P2A-BFP
217334	pCH68	piggyBac expression of dAsCas12a-3xKRAB	CAG-dAsCas12a(E993A)-nucleoNLS-3xKRAB-3xHA-P2A-BFP
217335	pNS49	piggyBac expresion of enAsCas12a-KRAB	CAG-6xMycNLS-enAsCas12a-HA-SV40NLS-XTEN80-KRAB-P2A-BFP
217336	pNS35	piggyBac expression of multiAsCas12a	CAG-6xMycNLS-multiAsCas12a-HA-SV40NLS-P2A-BFP
217337	pCH67	CROP-seq crRNA expression vector with GFP and puro marker	hU6-AsDR-AsDR8-GFP-puro
217338	pCH49	CROP-seq crRNA expression vector with GFP and neo marker	hU6-AsDR-AsDR8-GFP-neo
217339	gCH128	Non-targeting crRNA	NT-3
217340	gCH130	crRNA array targeting CD81, B2M, KIT, CD55	CD55-4_B2M-1_KIT-2_CD81-1
217341	gCH132	crRNA array targeting CD81, B2M, KIT, CD55	CD55-4_B2M-1_KIT-2_KIT-3_CD81-1
217342	gCH134	crRNA array targeting CD81, B2M, KIT, CD55	CD55-4_B2M-1_B2M-3_KIT-2_KIT-3_CD81-1
217343	gCH27	crRNA targeting CD55	CD55-4
217344	gCH29	crRNA targeting CD81	CD81-1
217345	gCH198	crRNA array targeting CD55, B2M, CLTA, FOLH1, CD151, HBG1/HBG2, KIT, CD81	CD55-4_B2M-1_B2M-3_CLTA-4_FOLH1-1_CD151-3_HBG-3_KIT-2_KIT-3_CD81-1
	pCH33	Lentiviral expression of dAsCas12a(D908A/S542R/M537R/F870L)-KRAB	UCOE-SFFV-6xMycNLS-dAsCas12a(D908A/S542R/M537R/F870L)-HA-SV40NLS-XTEN80-KRAB-P2A-BFP
	pCH34	Lentiviral expression of dAsCas12a(D908A/S542R/W382A/M537R/F870L)-KRAB	UCOE-SFFV-6xMycNLS-dAsCas12a(D908A/S542R/W382A/M537R/F870L)-HA-SV40NLS-XTEN80-KRAB-P2A-BFP
	pCH35	Lentiviral expression of dAsCas12a(D908A/E174R/S542R/M537R/F870L)-KRAB	UCOE-SFFV-6xMycNLS-dAsCas12a(D908A/E174R/S542R/M537R/F870L)-HA-SV40NLS-XTEN80-KRAB-P2A-BFP
	pCH36	Lentiviral expression of dAsCas12a(D908A/E174R/S542R/M537R/F870L/W382A)-KRAB	UCOE-SFFV-6xMycNLS-dAsCas12a(D908A/E174R/S542R/M537R/F870L/W382A)-HA-SV40NLS-XTEN80-KRAB-P2A-BFP
	pCH37	Lentiviral expression of dAsCas12a(D908A/E174R/S542R/K548R/W382A)-KRAB	UCOE-SFFV-6xMycNLS-dAsCas12a(D908A/E174R/S542R/K548R/W382A)-HA-SV40NLS-XTEN80-KRAB-P2A-BFP
	pRG232	opAsCas12a (Gier et al., 2020)	EFS-FLAG-AsCas12a(E174R, S542R)-6xNLS(c-Myc)-P2A-Puro
	pQC3	Krab-opAsCas12	EFS-FLAG-KARB-AsCas12a(E174R, S542R)-6xNLS(c-Myc)-P2A-Puro
	pQC3+2Krab	3xKrab-opAsCas12	EFS-FLAG-3KARB-AsCas12a(E174R, S542R)-6xNLS(c-Myc)-P2A-Puro
	pQC4	opAsCas12-3xKrab	EFS-FLAG-AsCas12a(E174R, S542R)-KRAB-6xNLS(c-Myc)-P2A-Puro
	pQC4+2Krab	opAsCas12-3xKrab	EFS-FLAG-AsCas12a(E174R, S542R)-3xKRAB-6xNLS(c-Myc)-P2A-Puro
	pQC7	opAsCas12-6xNLS-3xKrab	EFS-FLAG-AsCas12a(E174R, S542R)-6xNLS(c-Myc)-3xKRAB-P2A-Puro

## Sheet: Cas12a crRNAs
gCHID	legacyID	Backbone	Spacers	Figure Label
gCH8		pRG212	CD55-1n+CD55-2n	Fig. 5C coding exon
gCH11	crRNA011	pRG212	FOLH1-1
gCH19	crRNA019	pRG212	NT-3
gCH27		pRG212	CD55-4
gCH28		pRG212	CD55-5
gCH29		pRG212	CD81-1
gCH34		pRG212	CD151-3
gCH67		pCH39	CD55-4	Fig. 5C promoter
gCH81		pRG212	CD55-4_CD151-3_CD81-1
gCH82		pRG212	CD81-1_CD151-3_CD55-4
gCH95		pRG212	B2M-1
gCH97		pRG212	B2M-3
gCH105		pRG212	HBG-2
gCH106		pRG212	HBG-3
gCH107		pRG212	HS2-1
gCH108		pRG212	HS2-2
gCH109		pRG212	HS2-3
gCH111		pRG212	KIT-2
gCH112		pRG212	KIT-3
gCH128		pCH49	NT-3
gCH129		pCH49	CD81-1_B2M-1_KIT-2_CD55-4
gCH130		pCH49	CD55-4_B2M-1_KIT-2_CD81-1
gCH131		pCH49	CD81-1_B2M-1_KIT-2_KIT-3_CD55-4
gCH132		pCH49	CD55-4_B2M-1_KIT-2_KIT-3_CD81-1
gCH133		pCH49	CD81-1_B2M-1_B2M-3_KIT-2_KIT-3_CD55-4
gCH134		pCH49	CD55-4_B2M-1_B2M-3_KIT-2_KIT-3_CD81-1
gCH141		pCH49	MYC-1_MYC-2_MYC-3
gCH142		pCH49	MYCe1-1_MYCe2-1_MYCe3-1
gCH143		pCH49	MYCe1-2_MYCe2-2_MYCe3-2
gCH144		pCH49	MYCe1-3_MYCe2-3_MYCe3-3
gCH172		pCH67	CD55e1-1_CD55e1-3_CD55e1-5_CD55e1-7	R1-a
gCH173		pCH67	CD55e1-2_CD55e1-4_CD55e1-6_CD55e1-8	R1-b
gCH174		pCH67	CD55e11-1_CD55e11-3_CD55e11-5_CD55e11-7	R11-a
gCH175		pCH67	CD55e11-2_CD55e11-4_CD55e11-6_CD55e11-8	R11-b
gCH176		pCH67	CD55e2-1_CD55e2-3_CD55e2-5_CD55e2-7	R2-a
gCH177		pCH67	CD55e2-2_CD55e2-4_CD55e2-6_CD55e2-8	R2-b
gCH178		pCH67	CD55e3-1_CD55e3-3_CD55e3-5_CD55e3-7	R3-a
gCH179		pCH67	CD55e3-2_CD55e3-4_CD55e3-6_CD55e3-8	R3-b
gCH180		pCH67	CD55e4-1_CD55e4-3_CD55e4-5_CD55e4-7	R4-a
gCH181		pCH67	CD55e4-2_CD55e4-4_CD55e4-6_CD55e4-8	R4-b
gCH182		pCH67	CD55e5-1_CD55e5-3_CD55e5-5_CD55e5-7	R5-a
gCH183		pCH67	CD55e5-2_CD55e5-4_CD55e5-6_CD55e5-8	R5-b
gCH184		pCH67	CD55e6-1_CD55e6-3_CD55e6-5_CD55e6-7	R6-a
gCH185		pCH67	CD55e6-2_CD55e6-4_CD55e6-6_CD55e6-8	R6-b
gCH186		pCH67	CD55e7-1_CD55e7-3_CD55e7-5_CD55e7-7	R7-a
gCH187		pCH67	CD55e7-2_CD55e7-4_CD55e7-6_CD55e7-8	R7-b
gCH188		pCH67	CD55e8-1_CD55e8-3_CD55e8-5_CD55e8-7	R8-a
gCH189		pCH67	CD55e8-2_CD55e8-4_CD55e8-6_CD55e8-8	R8-b
gCH190		pCH67	CD55e9-1_CD55e9-3_CD55e9-5_CD55e9-7	R9-a
gCH191		pCH67	CD55e9-2_CD55e9-4_CD55e9-6_CD55e9-8	R9-b
gCH192		pCH67	CD55e10-1_CD55e10-2_CD55e10-3_CD55e10-4	R10
gCH194		pCH49	CD55-NR3-1_CD55-NR3-2_CD55-NR3-3_CD55-NR3-4	R12

## Sheet: Spacer + PAM sequence
Name	Sequence	PAM	Note
NT-3	ATTAACTGATGCGTAAGGAGATC	not applicable
FOLH1-1	GCTCCAGACCTGGGGTCCAGTTT	ATTC
CD55-4	ACTGGTATTGCGGAGCCACGAGG	TTTA
CD55-5	CTGCAACTCGCTCCGGCCGCTGG	CTTA
CD81-1	GGCGCGACCCCCAGGAAGGTCTC	TTTA
CD151-3	CGGGAGGCCGCACCCACCGCCTG	GTTC
CLTA-4	GGCTCTGCAACACCGCCTAGACC	TTTC
B2M-1	ATATAAGTGGAGGCGTCGCGCTG	TTTA
B2M-2	TGGCCTGGAGGCTATCCAGCGTG	TTTC
B2M-3	AGGAATGCCCGCCAGCGCGACGC	CTTC
HBG-1	ACAGAGGAGGACAAGGCTACTAT	TTTC
HBG-2	TCCTCCAGCATCTTCCACATTCA	TTTC
HBG-3	TTCTTCATCCCTAGCCAGCCGCC	TTTA
HS2-1	CTTAGAAGGTTACACAGAACCAG	TTTG
HS2-2	TGTGTAACCTTCTAAGCAAACCT	GTTC
HS2-3	AGGTGGAGTTTTAGTCAGGTGGT	TTTG
KIT-1	CCGCGCTCGCTGCACTTGGGCGA	TTTG
KIT-2	TCTGCGTTCTGCTCCTACTGCTT	TTTC
KIT-3	AGCTCTCGCCCAAGTGCAGCGAG	TTCC
MYC-1	GTGGATGCGGCAAGGGTTGCGGA	TTTC
MYC-2	TCTAACTCGCTGTAGTAATTCCA	TTTA
MYC-3	GGGGCTTTATCTAACTCGCTGTA	TTTC
MYCe1-1	ACAAGGCTACAAGACAGAGAGAG	TTTA
MYCe1-2	TGCCATCATCTCCCACTGAACCC	TTTA
MYCe1-3	TGTCCAGTACCCCCACCCCTTGT	TTTC
MYCe2-1	CCTATCGTGGTGCATCCATCCAG	TTTC
MYCe2-2	AGACACAAAAACTGAGGCATAGA	TTTC
MYCe2-3	TCTGCAGAACCCACCTCAAGGAA	TTTA
MYCe3-1	GGAGAGAGAAATGTCCCCTTAAA	TTTA
MYCe3-2	AGGGGACATTTCTCTCTCCTAAA	TTTA
MYCe3-3	AATGAGAGAAGGGAGGAGTCAAG	TTTC
CD55e1	AAAGTAATAAGCCACAGAATTTG	TTTC
CD55e1	GCTAATTACAACAGTCCAGGTGT	TTTA
CD55e1	GGCTGAGTTAGAATGTAAATATG	TTTA
CD55e1	AATAGGGCTGCTAATCTCACAAA	TTTA
CD55e1	CACGTAGACACTCTGCCAAGGCA	TTTC
CD55e1	AAATGCCTTGGCAGAGTGTCTAC	TTTC
CD55e1	TTGCCAACTTATCTTAAAATAGC	TTTA
CD55e1	AAAGAACTATCCATATTCAGCTT	TTTA
CD55e10	AAATACATCACAAGTATGTCCCT	TTTC
CD55e10	AATGACTCAACTTTACTCACCCT	TTTC
CD55e10	AGGGACCAGAAGATAAAAGAAAA	TTTG
CD55e10	GGTAATATTAAGGGACATACTTG	TTTG
CD55e10	AAAAGTTAAACTATAGCCATATA	TTTG
CD55e10	CTCACCCTTGAAGATGTACCTCC	TTTA
CD55e10	AGGGACATACTTGTGATGTATTT	ATTA
CD55e10	AAGGGTGAGTAAAGTTGAGTCAT	CTTC
CD55e11	AGTGGGCTCCTTAGAGTCCCTCT	TTTC
CD55e11	TATAGAGAGCAGAAAATAGTAGT	TTTC
CD55e11	CTGTGAGCCCCATTCCATCACTT	TTTC
CD55e11	TGCTCTCTATAGAAAGCATTAGG	TTTC
CD55e11	GCTGAAAAACAATATTCTTGTTA	TTTG
CD55e11	TGTGGCAGCTTCAGAGGTGTAAA	TTTA
CD55e11	CTCATGCAAGTGATGGAATGGGG	TTTC
CD55e11	AGAGGTGTAAAAGGCTGTAAAAT	CTTC
CD55e2	CCAAAGCCCATGCACTAACTAGC	TTTA
CD55e2	GTGCCAAATGCTATTTAATCAAT	TTTA
CD55e2	TGGTAGATAAGTATGAAGCCTTG	TTTC
CD55e2	CTTGTCTGCAAAATATGGATAGT	TTTC
CD55e2	ACAGAGCAAGGGACCACGGTTCT	TTTG
CD55e2	GATTCTGACCTGGTCGCTAGTTA	TTTA
CD55e2	TGTATACTAGGGAAGTTTATTAA	TTTC
CD55e2	GATTGGAAGGTCTATAGAGACTA	TTTG
CD55e3	AAAGCAGATACTCTTACTTGAAC	TTTC
CD55e3	AAAGAAATCCTGCCAGCCAATTC	TTTA
CD55e3	AAACTACAAAGGCTAGATATAAT	TTTC
CD55e3	AGGAGGAGTTCAACATAATACTG	TTTA
CD55e3	TAGGTTTCAATAAGTTACAACAT	TTTC
CD55e3	AAATGAAAGTAAAGCTTTCTAGA	TTTA
CD55e3	TCCTTGGTAGAAAGATAAAATGC	TTTC
CD55e3	GGGGAAATTGCTGTATTACACTA	TTTA
CD55e4	CGAGCACTGCCCATAACCCAACC	TTTC
CD55e4	GCTCCAAATAAGAAGTGCAACAT	TTTA
CD55e4	AGGAGGCAACTCCAGCAGCTTTG	TTTC
CD55e4	AAAGTCAAGTACAAATCATTTAG	TTTC
CD55e4	AATGTTTGACAGCCTTTGTCAAA	TTTC
CD55e4	AGGTCAAATTGTTATGTTGCACT	TTTC
CD55e4	AAAGTACTTCTGCATACTTGATC	TTTA
CD55e4	TTAACAAGTAGTTAGACCTTCCC	TTTA
CD55e5	GATAATGTCAACCACAATAACGT	TTTA
CD55e5	GGGCCAGACCCAGAAATGCTACA	TTTA
CD55e5	GGATGAACTAGAATGGTAATATG	TTTA
CD55e5	TCTCAACTTCTCACAACCATAGT	TTTA
CD55e5	GCCCCTGACTCAGTATCACTCTC	TTTA
CD55e5	AACAGAACTATGGTTGTGAGAAG	TTTA
CD55e5	TGGGTCTGGCCCTAAAACATCCC	TTTC
CD55e5	AGTATCAATTAAGATGTTCCATG	TTTC
CD55e6	ATATGACAGTCCAGAGATGGAAG	TTTC
CD55e6	TCTGGAGAATGATTCTCCAGTCT	TTTC
CD55e6	AGAGGGATACCCAAATATCAGTT	ATTC
CD55e6	TGCGGATGCTAGAGTAATGAAAG	TTCC
CD55e6	TTAGGGCATAGGCTAAGCTGCTA	TTTG
CD55e6	TTATAGCAGCTTAGCCTATGCCC	TTTG
CD55e6	CTGGTATCTCTTCTGTTCTGCCC	TTTA
CD55e6	ATTACTCTAGCATCCGCAGGAAC	TTTC
CD55e7	ATATTAAGGAACAGTGACTAAAT	TTTA
CD55e7	TCAGAAGAATTGCTCTTCCCCAC	TTTC
CD55e7	TGCAAACACACTCCATGGAGGCA	TTTC
CD55e7	GTCACTGTTCCTTAATATTAAAA	TTTA
CD55e7	TCCTCACGTGTATGACAGTTGCT	TTTC
CD55e7	TGGCTAGAATTTCTCAGAAGAAT	TTTG
CD55e7	ACAGGAAGCAACAGTCAGAAAAA	CTTC
CD55e7	TCAGGACTCCACAAAGATGAAGC	CTTC
CD55e8	GATAAGGGTAAAAGCGGAAATAC	TTTA
CD55e8	GGCCCACTTTACACATAGATAAC	TTTA
CD55e8	GGTAAGGAGGAAGAAAACACTCA	TTTC
CD55e8	GTAAATTACCCTACCAGAGTGAA	TTTA
CD55e8	CCTTGAAGAAAATATAAACAGTA	TTTA
CD55e8	TGGGAATACTTGAACATGAATAA	TTTC
CD55e8	TAATAGCAAGAACTTGCTATTTA	TTTC
CD55e8	TGCTCACTGATTCTAATTAGATC	TTTA
CD55e9	AGAGTAAGATAGTATCACAGAGT	TTTC
CD55e9	TCTTAGCTATCTGCAACTACCTA	TTTC
CD55e9	TGTGCTGCAAGCACAAACTAGAA	TTTC
CD55e9	AAAATAAGAATCTAGTTCAAACA	TTTA
CD55e9	ACTCTGAACAAGCACCATTGAGA	TTTC
CD55e9	CCTGTAAGCAACAAAAGATATGT	TTTG
CD55e9	TAAACAGTCCAGCCAGAATGAGT	TTTC
CD55e9	ACTTTGCAAACTTTAAAAAAAAA	TTTA
CD55-NR3-1	AGAAGACTAAACACTATATTACA	TTTC
CD55-NR3-2	GTGGGTTGGAACACTCAATATTG	TTTC
CD55-NR3-3	GAAACCTGGAGCTAGACAGAGTA	TTTA
CD55-NR3-4	TATTAAAATGAATTGCCTCTCTT	TTTA

## Sheet: CD55 candidate regions
Region	sequence_hg19
R1	aatgcctcaatataaagctccccccaacccccaccccccgcccattggctattttaagataagttggcaataaatttaggctgagttagaatgtaaatatgaaatagactggttcctcagatgtgaggcatagataggcacattacatactttggtagcatagaggaaggtaccaggtatgatgcaatggcaagggagattttctggaggaatgttgcctggccagtctaacagaggtgttaagatcctaagcactagttctactgccagcaagccatgtggtttggggctagtttcttaacttccctaaacaccagctggttcacttgcaatgagggtgataatatttgctcacagttttgtattccttggctttcaagaaattgcacaatcctcttt…
R2	gtgggtttctgtatactagggaagtttattaaacagtctttgatttagtcattgtatggttcctgggataagagtaagaaccgtggtcccttgctctgtcaaaatcataaacctattttctttgtattttgacttaattacataagcttgttttggattggaaggtctatagagactattttagtgccaaatgctatttaatcaatgcagaaataagcccttgagaggtgcagtgactcagctgaggacacactgatagtttctggtagataagtatgaagccttggaactacttctcatatcataagcccctgggttcccaaatcacctccccaagtacctaattcatcatcctctgcatacaagaaatttttgctcattccaataaaaagaatgtag…
R3	tgaggcacactaaaatgaagtaacttgtccaggtcatggagctcataagagagggaggtaggattccagtccaagcagaaggcgagggagtctcagattgctttataatctaattgaggggaagaagaaacagagctaaacaaccttatatgatttaaggaggagttcaacataatactggaagagatgtcacaaactaatgcaagcatactttaggggaaattgctgtattacactaggagatcagaagagagtgcaaacccttcagactgatagccaaggaagcatttaattggaccagctggctggggagggcattccttgtaagtgaatcaacacgcagaggtggtaaccatagcatgccagggatcagcgaggaaggtaatttgactagagcat…
R4	ggcctcccagataactgagcccaatgcaagcctctgaataagtgatttgctcttgattcaaccaggcttctgccttctacttgcactttctatgagcatgtggataattctgtaatagccatagtgtccccacaccagaaagtgactcctttccttccagtgagctaggcaggtacatcaggccccctgggccagtgaatcagcctcatggagcaggaaagccctacgtccccatttatagctctagctccagggaaggtctaactacttgttaataaatatttgctaaatgaaacaacacaaaactgcagccccaataccagcgggactgtcctcaggagtaaaaggtttctcacaccctgggacatgtggccccacagtcatggccacacttgtgtg…
R5	atggggtcatgtcattgttagacttggggtactatttaggatgaactagaatggtaatatgcagtagtgagaaataagaatgcgtcaattgagggtaaaacagaattggcaaccagaggacaaagctgtctacaaatacacttccccttcattttgggcacaaagttagacacatttcctggcactcttgcagttaagtgtagacataggactgagttctggccaaaggaacgtgatcagagatgtgtagcatttctgggtctggccctaaaacatccccatatgtgatcctccttgcctccttccctacactgagttgatgaaagtgactgtagtaacctagtaagtcatgtgctaaagataacagaaccacagaaaggaaggagcttgagtcattgc…
R6	tttcaccatcttggccaggctggtcttgaactcctgaccttgtgatccacccgcctcggcctcccaaagtgctgggattacaggcgtgagccactgcgcccggccccacttgctttccgcttcctctttccccccgcggtgagctgaagtgctggcaagagtgatggtgagtcagcctctgccattctgaggacagttcctgcggatgctagagtaatgaaagggaaagcatttggcccttggatgaccttgtcaacttgggtcagagctcgtgactgttctgaatgcacttccatctctggactgtcatatgaaaaagagataaacttctgccttgttagccgttgtgtttgaagtgtgtttgttatagcagcttagcctatgccctaacaaattcag…
R7	atgaaaaaaaaaaaagagcaatgggcagtgcagctgagagaaggctgtctgccaagaggcaggggctggagagaagttctacagggtcatgctggaggggctatgtgtggaatgaggtatttgggaataggatgttgtgccagatagtggtttgtggctagaatttctcagaagaattgctcttccccaccccagggccccctcctcattgttgctaacctatcttctcaggactccacaaagatgaagcccacatgtcagtcctaagcatattcccaaggcttccatctgatttagtcactgttccttaatattaaaatggcttgagcaactgtcatacacgtgaggagaaaccctgtatcaatccttatgtctctcagtactctggcgtctattcct…
R8	tgtgtagaagtgaaaatttgtaagctctagactttttattctgctcgatctaattagaatcagtgagcataaaataggtttctaatagcaagaacttgctatttagataagggtaaaagcggaaatactattaaacagtcatttaccttgaagaaaatataaacagtaggcttgtgagggtaaagatattttcttgtaggatttatatttaccgtgtatcctgtagttatgaggttgagtggttttatttttgcttaagataacctctcctgtgagattttactttgattgcaaaggttgtattgcttttcctcttgagactgatgtatttgttacagcaagttatacctgctcactgtagaaatttgagttttataatatttagccccctatcactgt…
R9	tttttgagagataagcattttggctattattggtatgtagtagtcattccaacttaactgggtaatgaagaccactttgggacaaattccagaatttactctcttgttcgaacagcaatctttgtctcttacaggaacagaaacccacggctggtgggcaaaagatacaactcagattggtggttttgtctgtctcactttaagagactaaatttaggaaatggtctgggtgaatagctaggtagttgcagatagctaagagaaattttgtcctgtggttatcttcccgtgaagaataacaaatgtgcctttcaaaaacatatcttttgttgcttacaggcaaaatgctgggtttcactctgaacaagcaccattgagatattctgtaagtcacaataa…
R10	acaagtctttgaattatttctccatgttcctacttattttttcttttatcttctggtccctcaaatcttcacattacttctgatcccaaccccctgaaagggtgtttaatgtcttgtcaaccttagcctccctttctgatcctacctcccacttctcttgcaacagcaatctgatgccagagttgcctattgcctcagtatattctacctctcccatttttttcaatgactcaactttactcacccttgaagatgtacctcccccttactctgtgaagccttcccttgacaatccagtcctctgttctgtcaccaccttctcctatagaactccttttctgtcctaatcttctggcacttgtgtgactggttctatggtatgactatttatatggctat…
R11	gagaggagccatattaggctttttcagtgggctccttagagtccctctctcaatgtgaaggaaaagtgcacccacacattttcctcatgcaagtgatggaatggggctcacaggaaaacaaatgcttcactacaaaaaaaatccttcccaaatatccttaaaatatcttccgtttctgtcatttcaatgttttttattcaggtgagggagataagagctttctaaccggttatgagtcacctacttcatcagtgagagagggttacttgactttgcaaataacaagaatattgtttttcagccaaaacttccattttacagccttttacacctctgaagctgccacataaagtacttacctaatgctttctatagagagcagaaaatagtagtattcta…

## Sheet: Nanopore-Cas9-guides
Description	Spacer Sequence
KIT-TSS-up1	AATAGTGCACTATAGTCCCG
KIT-TSS-up2	CAGTAGGTCCAGAGCATTGA
KIT-TSS-up3	AAACTTGCTGATAAGAGTGC
KIT-TSS-down1	GTGCATCGAACATACAACAC
KIT-TSS-down2	CTCTGCTTAAGAACCCGCAT
CD81-TSS-up1	TCCGCCCTATCTGTGTCTGC
CD81-TSS-up2	ACATAGTCCACCGTGCATCC
CD55-TSS-up1	TGTACATGTAATCAGCTGAC
CD55-TSS-up2	GAATACACACCTTCGAAATG
CD55-TSS-down1	GAACAGGGGCTCTTTCCTAC
CD55-TSS-down2	TAGGGAACTAACTCTTAGTA
CD81-TSS-down1	CACACCGGGAAGTGCCCATT
CD81-TSS-down2	GAAGTACCCCTGGAGATACT
