# Supplementary material for: Engineered CRISPR-Cas12a for higher-order combinatorial chromatin perturbations
Source: Nat Biotechnol. 2024 May 17;43(3):369–83. doi: 10.1038/s41587-024-02224-0 (PMC11919711; doi:10.1038/s41587-024-02224-0)
Supplement: Supplementary file 5 — Primers and PCR amplicon sequences. [file 41587_2024_2224_MOESM5_ESM.xlsx]

## Sheet: ScreenLibraryPrepPrimers
oCHID	Sequence	altID	Description	Read1 sequencing	stagger	vector binding
oCH406	ACACTCTTTCCCTACACGACGCTCTTCCGATCTCTTGTGGAAAGGACGAAACACCG	oC12aLib-Round1-F-s1	stagger0 forward	ACACTCTTTCCCTACACGACGCTCTTCCGATCT		CTTGTGGAAAGGACGAAACACCG
oCH407	ACACTCTTTCCCTACACGACGCTCTTCCGATCTCCTTGTGGAAAGGACGAAACACCG	oC12aLib-Round1-F-s2	stagger1 forward	ACACTCTTTCCCTACACGACGCTCTTCCGATCT	C	CTTGTGGAAAGGACGAAACACCG
oCH408	ACACTCTTTCCCTACACGACGCTCTTCCGATCTGCCTTGTGGAAAGGACGAAACACCG	oC12aLib-Round1-F-s3	stagger2 forward	ACACTCTTTCCCTACACGACGCTCTTCCGATCT	GC	CTTGTGGAAAGGACGAAACACCG
oCH409	ACACTCTTTCCCTACACGACGCTCTTCCGATCTAGCCTTGTGGAAAGGACGAAACACCG	oC12aLib-Round1-F-s4	stagger3 forward	ACACTCTTTCCCTACACGACGCTCTTCCGATCT	AGC	CTTGTGGAAAGGACGAAACACCG
oCH410	ACACTCTTTCCCTACACGACGCTCTTCCGATCTCAACCTTGTGGAAAGGACGAAACACCG	oC12aLib-Round1-F-s5	stagger4 forward	ACACTCTTTCCCTACACGACGCTCTTCCGATCT	CAAC	CTTGTGGAAAGGACGAAACACCG
oCH411	ACACTCTTTCCCTACACGACGCTCTTCCGATCTTGCACCCTTGTGGAAAGGACGAAACACCG	oC12aLib-Round1-F-s6	stagger6 forward	ACACTCTTTCCCTACACGACGCTCTTCCGATCT	TGCACC	CTTGTGGAAAGGACGAAACACCG
oCH412	ACACTCTTTCCCTACACGACGCTCTTCCGATCTACGCAACCTTGTGGAAAGGACGAAACACCG	oC12aLib-Round1-F-s7	stagger7 forward	ACACTCTTTCCCTACACGACGCTCTTCCGATCT	ACGCAAC	CTTGTGGAAAGGACGAAACACCG
oCH413	ACACTCTTTCCCTACACGACGCTCTTCCGATCTGAAGACCCCTTGTGGAAAGGACGAAACACCG	oC12aLib-Round1-F-s8	stagger8 forward	ACACTCTTTCCCTACACGACGCTCTTCCGATCT	GAAGACCC	CTTGTGGAAAGGACGAAACACCG
oCHID	Sequence	altID	Description	Read2 sequencing	stagger	vector binding
oCH442	GTGACTGGAGTTCAGACGTGTGCTCTTCCGATCTgtctcaagatctagttacgccaagct	oC12aLib-Round1-R-s1	stagger0 reverse	GTGACTGGAGTTCAGACGTGTGCTCTTCCGATCT		gtctcaagatctagttacgccaagct
oCH443	GTGACTGGAGTTCAGACGTGTGCTCTTCCGATCTCgtctcaagatctagttacgccaagct	oC12aLib-Round1-R-s2	stagger1 reverse	GTGACTGGAGTTCAGACGTGTGCTCTTCCGATCT	C	gtctcaagatctagttacgccaagct
oCH444	GTGACTGGAGTTCAGACGTGTGCTCTTCCGATCTGCgtctcaagatctagttacgccaagct	oC12aLib-Round1-R-s3	stagger2 reverse	GTGACTGGAGTTCAGACGTGTGCTCTTCCGATCT	GC	gtctcaagatctagttacgccaagct
oCH445	GTGACTGGAGTTCAGACGTGTGCTCTTCCGATCTAGCgtctcaagatctagttacgccaagct	oC12aLib-Round1-R-s4	stagger3 reverse	GTGACTGGAGTTCAGACGTGTGCTCTTCCGATCT	AGC	gtctcaagatctagttacgccaagct
oCH446	GTGACTGGAGTTCAGACGTGTGCTCTTCCGATCTCAACgtctcaagatctagttacgccaagct	oC12aLib-Round1-R-s5	stagger4 reverse	GTGACTGGAGTTCAGACGTGTGCTCTTCCGATCT	CAAC	gtctcaagatctagttacgccaagct
oCH447	GTGACTGGAGTTCAGACGTGTGCTCTTCCGATCTTGCACCgtctcaagatctagttacgccaagct	oC12aLib-Round1-R-s6	stagger6 reverse	GTGACTGGAGTTCAGACGTGTGCTCTTCCGATCT	TGCACC	gtctcaagatctagttacgccaagct
oCH448	GTGACTGGAGTTCAGACGTGTGCTCTTCCGATCTACGCAACgtctcaagatctagttacgccaagct	oC12aLib-Round1-R-s7	stagger7 reverse	GTGACTGGAGTTCAGACGTGTGCTCTTCCGATCT	ACGCAAC	gtctcaagatctagttacgccaagct
oCH449	GTGACTGGAGTTCAGACGTGTGCTCTTCCGATCTGAAGACCCgtctcaagatctagttacgccaagct	oC12aLib-Round1-R-s8	stagger8 reverse	GTGACTGGAGTTCAGACGTGTGCTCTTCCGATCT	GAAGACCC	gtctcaagatctagttacgccaagct
oCHID	Sequence	altID	Description	P5	i5 index	Read1 sequencing
oCH414	AATGATACGGCGACCACCGAGATCTACACAGCGCTAGACACTCTTTCCCTACACGACGCTCTTCCGATCT	oC12aLib-Round2-F-UDI0001	UDI0001	AATGATACGGCGACCACCGAGATCTACAC	AGCGCTAG	ACACTCTTTCCCTACACGACGCTCTTCCGATCT
oCH434	AATGATACGGCGACCACCGAGATCTACACGATATCGAACACTCTTTCCCTACACGACGCTCTTCCGATCT	oC12aLib-Round2-F-UDI0002	UDI0002	AATGATACGGCGACCACCGAGATCTACAC	GATATCGA	ACACTCTTTCCCTACACGACGCTCTTCCGATCT
oCH435	AATGATACGGCGACCACCGAGATCTACACCGCAGACGACACTCTTTCCCTACACGACGCTCTTCCGATCT	oC12aLib-Round2-F-UDI0003	UDI0003	AATGATACGGCGACCACCGAGATCTACAC	CGCAGACG	ACACTCTTTCCCTACACGACGCTCTTCCGATCT
oCH436	AATGATACGGCGACCACCGAGATCTACACTATGAGTAACACTCTTTCCCTACACGACGCTCTTCCGATCT	oC12aLib-Round2-F-UDI0004	UDI0004	AATGATACGGCGACCACCGAGATCTACAC	TATGAGTA	ACACTCTTTCCCTACACGACGCTCTTCCGATCT
oCH437	AATGATACGGCGACCACCGAGATCTACACAGGTGCGTACACTCTTTCCCTACACGACGCTCTTCCGATCT	oC12aLib-Round2-F-UDI0005	UDI0005	AATGATACGGCGACCACCGAGATCTACAC	AGGTGCGT	ACACTCTTTCCCTACACGACGCTCTTCCGATCT
oCH438	AATGATACGGCGACCACCGAGATCTACACGAACATACACACTCTTTCCCTACACGACGCTCTTCCGATCT	oC12aLib-Round2-F-UDI0006	UDI0006	AATGATACGGCGACCACCGAGATCTACAC	GAACATAC	ACACTCTTTCCCTACACGACGCTCTTCCGATCT
oCH439	AATGATACGGCGACCACCGAGATCTACACACATAGCGACACTCTTTCCCTACACGACGCTCTTCCGATCT	oC12aLib-Round2-F-UDI0007	UDI0007	AATGATACGGCGACCACCGAGATCTACAC	ACATAGCG	ACACTCTTTCCCTACACGACGCTCTTCCGATCT
oCH440	AATGATACGGCGACCACCGAGATCTACACGTGCGATAACACTCTTTCCCTACACGACGCTCTTCCGATCT	oC12aLib-Round2-F-UDI0008	UDI0008	AATGATACGGCGACCACCGAGATCTACAC	GTGCGATA	ACACTCTTTCCCTACACGACGCTCTTCCGATCT
oCH441	AATGATACGGCGACCACCGAGATCTACACCCAACAGAACACTCTTTCCCTACACGACGCTCTTCCGATCT	oC12aLib-Round2-F-UDI0009	UDI0009	AATGATACGGCGACCACCGAGATCTACAC	CCAACAGA	ACACTCTTTCCCTACACGACGCTCTTCCGATCT
oCHID	Sequence	altID	Description	P7	i7 index	Read2 sequencing
oCH423	CAAGCAGAAGACGGCATACGAGATCCGCGGTTGTGACTGGAGTTCAGACGTGTGCTCTTCCGATC	oC12aLib-Round2-R-UDI0001	UDI0001	CAAGCAGAAGACGGCATACGAGAT	CCGCGGTT	GTGACTGGAGTTCAGACGTGTGCTCTTCCGATC
oCH426	CAAGCAGAAGACGGCATACGAGATTTATAACCGTGACTGGAGTTCAGACGTGTGCTCTTCCGATC	oC12aLib-Round2-R-UDI0002	UDI0002	CAAGCAGAAGACGGCATACGAGAT	TTATAACC	GTGACTGGAGTTCAGACGTGTGCTCTTCCGATC
oCH427	CAAGCAGAAGACGGCATACGAGATGGACTTGGGTGACTGGAGTTCAGACGTGTGCTCTTCCGATC	oC12aLib-Round2-R-UDI0003	UDI0003	CAAGCAGAAGACGGCATACGAGAT	GGACTTGG	GTGACTGGAGTTCAGACGTGTGCTCTTCCGATC
oCH428	CAAGCAGAAGACGGCATACGAGATAAGTCCAAGTGACTGGAGTTCAGACGTGTGCTCTTCCGATC	oC12aLib-Round2-R-UDI0004	UDI0004	CAAGCAGAAGACGGCATACGAGAT	AAGTCCAA	GTGACTGGAGTTCAGACGTGTGCTCTTCCGATC
oCH429	CAAGCAGAAGACGGCATACGAGATATCCACTGGTGACTGGAGTTCAGACGTGTGCTCTTCCGATC	oC12aLib-Round2-R-UDI0005	UDI0005	CAAGCAGAAGACGGCATACGAGAT	ATCCACTG	GTGACTGGAGTTCAGACGTGTGCTCTTCCGATC
oCH430	CAAGCAGAAGACGGCATACGAGATGCTTGTCAGTGACTGGAGTTCAGACGTGTGCTCTTCCGATC	oC12aLib-Round2-R-UDI0006	UDI0006	CAAGCAGAAGACGGCATACGAGAT	GCTTGTCA	GTGACTGGAGTTCAGACGTGTGCTCTTCCGATC
oCH431	CAAGCAGAAGACGGCATACGAGATCAAGCTAGGTGACTGGAGTTCAGACGTGTGCTCTTCCGATC	oC12aLib-Round2-R-UDI0007	UDI0007	CAAGCAGAAGACGGCATACGAGAT	CAAGCTAG	GTGACTGGAGTTCAGACGTGTGCTCTTCCGATC
oCH432	CAAGCAGAAGACGGCATACGAGATTGGATCGAGTGACTGGAGTTCAGACGTGTGCTCTTCCGATC	oC12aLib-Round2-R-UDI0008	UDI0008	CAAGCAGAAGACGGCATACGAGAT	TGGATCGA	GTGACTGGAGTTCAGACGTGTGCTCTTCCGATC
oCH433	CAAGCAGAAGACGGCATACGAGATAGTTCAGGGTGACTGGAGTTCAGACGTGTGCTCTTCCGATC	oC12aLib-Round2-R-UDI0009	UDI0009	CAAGCAGAAGACGGCATACGAGAT	AGTTCAGG	GTGACTGGAGTTCAGACGTGTGCTCTTCCGATC
Summary of Round 2 primers
Round 2 F primer	Round 2 R primer	Description	i7 index	i5 index
oCH414	oCH423	UDI0001	CCGCGGTT	AGCGCTAG
oCH434	oCH426	UDI0002	TTATAACC	GATATCGA
oCH435	oCH427	UDI0003	GGACTTGG	CGCAGACG
oCH436	oCH428	UDI0004	AAGTCCAA	TATGAGTA
oCH437	oCH429	UDI0005	ATCCACTG	AGGTGCGT
oCH438	oCH430	UDI0006	GCTTGTCA	GAACATAC
oCH439	oCH431	UDI0007	CAAGCTAG	ACATAGCG
oCH440	oCH432	UDI0008	TGGATCGA	GTGCGATA
oCH441	oCH433	UDI0009	AGTTCAGG	CCAACAGA

## Sheet: Indel Analysis by PCR amplicons
Locus	AmpliconSequence	Primers Name	Primer Sequence
CD55	acccgtcttgtttgtcccacccttggtgacgcagagccccagcccagaccccgcccaaagcactcatttaactggtattgcggagccacgaggcttctgcttactgcaactcgctccggccgctgggcgtagctgcgactcggcggagtcccggcggcgcgtccttgttctaacccggcgcgccatgaccgtcgcgcggccgagcgtgcccgcggcgctgcccctcctcggggagctgccccggctgctgctgctggtgctgttgtgcctgccggccgtgtggggtgagtaggggcccggcggccggggaagcccctgggctgggtgggaggtccaagtcggtctctgaga	oCH304	ACACTCTTTCCCTACACGACGCTCTTCCGATCTCCCAGCAGTGGAGAGAGTGAG
		oCH305	GACTGGAGTTCAGACGTGTGCTCTTCCGATCTTCTCAGAGACCGACTTGGACC
CD81	ctgcttcgcggggacgaggggggggctcgcgggcgggactcctggcgccccgcccccatgagctcatcaagagccgccgcccctggatggtggggcgggggcgcacactttgccggaggttgggggcgatccgcctcactctttccccagcccagctcactctccaatctgcggtcaccacccgagaccttcctgggggtcgcgcctaaaaggagcgcagactcccgccgggatggcccagaagctggggtgcgcgcaccctggccgtccctgcctgggagccgatctccctctcctcacccagacacgttccagcggaggcctcctcccagaagggctctggaggcctcgcaggagtggggatcccgcggttctgagttgg	oCH300	ACACTCTTTCCCTACACGACGCTCTTCCGATCTtcagctaaggaggggcctg
		pCH301	GACTGGAGTTCAGACGTGTGCTCTTCCGATCTccactctcttccttgtgcca
KIT	aagagcaggggccagacgCCGCCGGGAAGAAGCGAGACCCGGGCGGGCGCGAGGGAGGGGAGGCGAGGAGGGGCGTGGCCGGCGCGCAGAGGGAGGGCGCTGGGAGGAGGGGCTGCTGCTCGCCGCTCGCGGCTCTGGGGGCTCGGCTTTGCCGCGCTCGCTGCACTTGGGCGAGAGCTGGAACGTGGACCAGAGCTCGGATCCCATCGCAGCTACCGCGATGAGAGGCGCTCGCGGCGCCTGGGATTTTCTCTGCGTTCTGCTCCTACTGCTTCGCGTCCAGACAGGTGGGACACCGCGGCTGGCACCCCGACCGTGcgactactcggcgaagcctgtg	oCH464a	ACACTCTTTCCCTACACGACGCTCTTCCGATCTaagagcaggggccagacg
		oCH469	GACTGGAGTTCAGACGTGTGCTCTTCCGATCTcacaggcttcgccgagtagtcg

## Sheet: KITlocusIndelLibraryPrepPrimers
oCHID	altID	Sequence	Description	Read1 sequencing	stagger	vector binding
	KIT-Round1-F-s1	ACACTCTTTCCCTACACGACGCTCTTCCGATCTaagagcaggggccagacg	stagger0 forward	ACACTCTTTCCCTACACGACGCTCTTCCGATCT		aagagcaggggccagacg
	KIT-Round1-F-s2	ACACTCTTTCCCTACACGACGCTCTTCCGATCTCaagagcaggggccagacg	stagger1 forward	ACACTCTTTCCCTACACGACGCTCTTCCGATCT	C	aagagcaggggccagacg
	KIT-Round1-F-s3	ACACTCTTTCCCTACACGACGCTCTTCCGATCTGCaagagcaggggccagacg	stagger2 forward	ACACTCTTTCCCTACACGACGCTCTTCCGATCT	GC	aagagcaggggccagacg
	KIT-Round1-F-s4	ACACTCTTTCCCTACACGACGCTCTTCCGATCTAGCaagagcaggggccagacg	stagger3 forward	ACACTCTTTCCCTACACGACGCTCTTCCGATCT	AGC	aagagcaggggccagacg
	KIT-Round1-F-s5	ACACTCTTTCCCTACACGACGCTCTTCCGATCTCAACaagagcaggggccagacg	stagger4 forward	ACACTCTTTCCCTACACGACGCTCTTCCGATCT	CAAC	aagagcaggggccagacg
	KIT-Round1-F-s6	ACACTCTTTCCCTACACGACGCTCTTCCGATCTTGCACCaagagcaggggccagacg	stagger6 forward	ACACTCTTTCCCTACACGACGCTCTTCCGATCT	TGCACC	aagagcaggggccagacg
	KIT-Round1-F-s7	ACACTCTTTCCCTACACGACGCTCTTCCGATCTACGCAACaagagcaggggccagacg	stagger7 forward	ACACTCTTTCCCTACACGACGCTCTTCCGATCT	ACGCAAC	aagagcaggggccagacg
	KIT-Round1-F-s8	ACACTCTTTCCCTACACGACGCTCTTCCGATCTGAAGACCCaagagcaggggccagacg	stagger8 forward	ACACTCTTTCCCTACACGACGCTCTTCCGATCT	GAAGACCC	aagagcaggggccagacg
oCHID	altID	Sequence	Description	Read2 sequencing	stagger	vector binding
	KIT-Round1-R-s1	GTGACTGGAGTTCAGACGTGTGCTCTTCCGATCTcacaggcttcgccgagtagtcg	stagger0 reverse	GTGACTGGAGTTCAGACGTGTGCTCTTCCGATCT		cacaggcttcgccgagtagtcg
	KIT-Round1-R-s2	GTGACTGGAGTTCAGACGTGTGCTCTTCCGATCTCcacaggcttcgccgagtagtcg	stagger1 reverse	GTGACTGGAGTTCAGACGTGTGCTCTTCCGATCT	C	cacaggcttcgccgagtagtcg
	KIT-Round1-R-s3	GTGACTGGAGTTCAGACGTGTGCTCTTCCGATCTGCcacaggcttcgccgagtagtcg	stagger2 reverse	GTGACTGGAGTTCAGACGTGTGCTCTTCCGATCT	GC	cacaggcttcgccgagtagtcg
	KIT-Round1-R-s4	GTGACTGGAGTTCAGACGTGTGCTCTTCCGATCTAGCcacaggcttcgccgagtagtcg	stagger3 reverse	GTGACTGGAGTTCAGACGTGTGCTCTTCCGATCT	AGC	cacaggcttcgccgagtagtcg
	KIT-Round1-R-s5	GTGACTGGAGTTCAGACGTGTGCTCTTCCGATCTCAACcacaggcttcgccgagtagtcg	stagger4 reverse	GTGACTGGAGTTCAGACGTGTGCTCTTCCGATCT	CAAC	cacaggcttcgccgagtagtcg
	KIT-Round1-R-s6	GTGACTGGAGTTCAGACGTGTGCTCTTCCGATCTTGCACCcacaggcttcgccgagtagtcg	stagger6 reverse	GTGACTGGAGTTCAGACGTGTGCTCTTCCGATCT	TGCACC	cacaggcttcgccgagtagtcg
	KIT-Round1-R-s7	GTGACTGGAGTTCAGACGTGTGCTCTTCCGATCTACGCAACcacaggcttcgccgagtagtcg	stagger7 reverse	GTGACTGGAGTTCAGACGTGTGCTCTTCCGATCT	ACGCAAC	cacaggcttcgccgagtagtcg
	KIT-Round1-R-s8	GTGACTGGAGTTCAGACGTGTGCTCTTCCGATCTGAAGACCCcacaggcttcgccgagtagtcg	stagger8 reverse	GTGACTGGAGTTCAGACGTGTGCTCTTCCGATCT	GAAGACCC	cacaggcttcgccgagtagtcg
oCHID	altID	Sequence	Description	P5	i5index	Read1 sequencing
oCH414	Round2-F-UDI0001	AATGATACGGCGACCACCGAGATCTACACAGCGCTAGACACTCTTTCCCTACACGACGCTCTTCCGATCT	UDI0001	AATGATACGGCGACCACCGAGATCTACAC	AGCGCTAG	ACACTCTTTCCCTACACGACGCTCTTCCGATCT
oCH434	Round2-F-UDI0002	AATGATACGGCGACCACCGAGATCTACACGATATCGAACACTCTTTCCCTACACGACGCTCTTCCGATCT	UDI0002	AATGATACGGCGACCACCGAGATCTACAC	GATATCGA	ACACTCTTTCCCTACACGACGCTCTTCCGATCT
oCH435	Round2-F-UDI0003	AATGATACGGCGACCACCGAGATCTACACCGCAGACGACACTCTTTCCCTACACGACGCTCTTCCGATCT	UDI0003	AATGATACGGCGACCACCGAGATCTACAC	CGCAGACG	ACACTCTTTCCCTACACGACGCTCTTCCGATCT
oCH436	Round2-F-UDI0004	AATGATACGGCGACCACCGAGATCTACACTATGAGTAACACTCTTTCCCTACACGACGCTCTTCCGATCT	UDI0004	AATGATACGGCGACCACCGAGATCTACAC	TATGAGTA	ACACTCTTTCCCTACACGACGCTCTTCCGATCT
oCH437	Round2-F-UDI0005	AATGATACGGCGACCACCGAGATCTACACAGGTGCGTACACTCTTTCCCTACACGACGCTCTTCCGATCT	UDI0005	AATGATACGGCGACCACCGAGATCTACAC	AGGTGCGT	ACACTCTTTCCCTACACGACGCTCTTCCGATCT
oCH438	Round2-F-UDI0006	AATGATACGGCGACCACCGAGATCTACACGAACATACACACTCTTTCCCTACACGACGCTCTTCCGATCT	UDI0006	AATGATACGGCGACCACCGAGATCTACAC	GAACATAC	ACACTCTTTCCCTACACGACGCTCTTCCGATCT
oCH439	Round2-F-UDI0007	AATGATACGGCGACCACCGAGATCTACACACATAGCGACACTCTTTCCCTACACGACGCTCTTCCGATCT	UDI0007	AATGATACGGCGACCACCGAGATCTACAC	ACATAGCG	ACACTCTTTCCCTACACGACGCTCTTCCGATCT
oCH440	Round2-F-UDI0008	AATGATACGGCGACCACCGAGATCTACACGTGCGATAACACTCTTTCCCTACACGACGCTCTTCCGATCT	UDI0008	AATGATACGGCGACCACCGAGATCTACAC	GTGCGATA	ACACTCTTTCCCTACACGACGCTCTTCCGATCT
oCH441	Round2-F-UDI0009	AATGATACGGCGACCACCGAGATCTACACCCAACAGAACACTCTTTCCCTACACGACGCTCTTCCGATCT	UDI0009	AATGATACGGCGACCACCGAGATCTACAC	CCAACAGA	ACACTCTTTCCCTACACGACGCTCTTCCGATCT
	Round2-F-UDI0010	AATGATACGGCGACCACCGAGATCTACACTTGGTGAGACACTCTTTCCCTACACGACGCTCTTCCGATCT	UDI0010	AATGATACGGCGACCACCGAGATCTACAC	TTGGTGAG	ACACTCTTTCCCTACACGACGCTCTTCCGATCT
	Round2-F-UDI0011	AATGATACGGCGACCACCGAGATCTACACCGCGGTTCACACTCTTTCCCTACACGACGCTCTTCCGATCT	UDI0011	AATGATACGGCGACCACCGAGATCTACAC	CGCGGTTC	ACACTCTTTCCCTACACGACGCTCTTCCGATCT
	Round2-F-UDI0012	AATGATACGGCGACCACCGAGATCTACACTATAACCTACACTCTTTCCCTACACGACGCTCTTCCGATCT	UDI0012	AATGATACGGCGACCACCGAGATCTACAC	TATAACCT	ACACTCTTTCCCTACACGACGCTCTTCCGATCT
	Round2-F-UDI0013	AATGATACGGCGACCACCGAGATCTACACAAGGATGAACACTCTTTCCCTACACGACGCTCTTCCGATCT	UDI0013	AATGATACGGCGACCACCGAGATCTACAC	AAGGATGA	ACACTCTTTCCCTACACGACGCTCTTCCGATCT
	Round2-F-UDI0014	AATGATACGGCGACCACCGAGATCTACACGGAAGCAGACACTCTTTCCCTACACGACGCTCTTCCGATCT	UDI0014	AATGATACGGCGACCACCGAGATCTACAC	GGAAGCAG	ACACTCTTTCCCTACACGACGCTCTTCCGATCT
	Round2-F-UDI0015	AATGATACGGCGACCACCGAGATCTACACTGACGAATACACTCTTTCCCTACACGACGCTCTTCCGATCT	UDI0015V2	AATGATACGGCGACCACCGAGATCTACAC	TGACGAAT	ACACTCTTTCCCTACACGACGCTCTTCCGATCT
	Round2-F-UDI0016	AATGATACGGCGACCACCGAGATCTACACCAGTAGGCACACTCTTTCCCTACACGACGCTCTTCCGATCT	UDI0016V2	AATGATACGGCGACCACCGAGATCTACAC	CAGTAGGC	ACACTCTTTCCCTACACGACGCTCTTCCGATCT
oCHID	altID	Sequence	Description	P7	i7index	Read2 sequencing
oCH423	Round2-R-UDI0001	CAAGCAGAAGACGGCATACGAGATCCGCGGTTGTGACTGGAGTTCAGACGTGTGCTCTTCCGATC	UDI0001	CAAGCAGAAGACGGCATACGAGAT	CCGCGGTT	GTGACTGGAGTTCAGACGTGTGCTCTTCCGATC
oCH426	Round2-R-UDI0002	CAAGCAGAAGACGGCATACGAGATTTATAACCGTGACTGGAGTTCAGACGTGTGCTCTTCCGATC	UDI0002	CAAGCAGAAGACGGCATACGAGAT	TTATAACC	GTGACTGGAGTTCAGACGTGTGCTCTTCCGATC
oCH427	Round2-R-UDI0003	CAAGCAGAAGACGGCATACGAGATGGACTTGGGTGACTGGAGTTCAGACGTGTGCTCTTCCGATC	UDI0003	CAAGCAGAAGACGGCATACGAGAT	GGACTTGG	GTGACTGGAGTTCAGACGTGTGCTCTTCCGATC
oCH428	Round2-R-UDI0004	CAAGCAGAAGACGGCATACGAGATAAGTCCAAGTGACTGGAGTTCAGACGTGTGCTCTTCCGATC	UDI0004	CAAGCAGAAGACGGCATACGAGAT	AAGTCCAA	GTGACTGGAGTTCAGACGTGTGCTCTTCCGATC
oCH429	Round2-R-UDI0005	CAAGCAGAAGACGGCATACGAGATATCCACTGGTGACTGGAGTTCAGACGTGTGCTCTTCCGATC	UDI0005	CAAGCAGAAGACGGCATACGAGAT	ATCCACTG	GTGACTGGAGTTCAGACGTGTGCTCTTCCGATC
oCH430	Round2-R-UDI0006	CAAGCAGAAGACGGCATACGAGATGCTTGTCAGTGACTGGAGTTCAGACGTGTGCTCTTCCGATC	UDI0006	CAAGCAGAAGACGGCATACGAGAT	GCTTGTCA	GTGACTGGAGTTCAGACGTGTGCTCTTCCGATC
oCH431	Round2-R-UDI0007	CAAGCAGAAGACGGCATACGAGATCAAGCTAGGTGACTGGAGTTCAGACGTGTGCTCTTCCGATC	UDI0007	CAAGCAGAAGACGGCATACGAGAT	CAAGCTAG	GTGACTGGAGTTCAGACGTGTGCTCTTCCGATC
oCH432	Round2-R-UDI0008	CAAGCAGAAGACGGCATACGAGATTGGATCGAGTGACTGGAGTTCAGACGTGTGCTCTTCCGATC	UDI0008	CAAGCAGAAGACGGCATACGAGAT	TGGATCGA	GTGACTGGAGTTCAGACGTGTGCTCTTCCGATC
oCH433	Round2-R-UDI0009	CAAGCAGAAGACGGCATACGAGATAGTTCAGGGTGACTGGAGTTCAGACGTGTGCTCTTCCGATC	UDI0009	CAAGCAGAAGACGGCATACGAGAT	AGTTCAGG	GTGACTGGAGTTCAGACGTGTGCTCTTCCGATC
	Round2-R-UDI0010	CAAGCAGAAGACGGCATACGAGATGACCTGAAGTGACTGGAGTTCAGACGTGTGCTCTTCCGATC	UDI0010	CAAGCAGAAGACGGCATACGAGAT	GACCTGAA	GTGACTGGAGTTCAGACGTGTGCTCTTCCGATC
	Round2-R-UDI0011	CAAGCAGAAGACGGCATACGAGATTCTCTACTGTGACTGGAGTTCAGACGTGTGCTCTTCCGATC	UDI0011	CAAGCAGAAGACGGCATACGAGAT	TCTCTACT	GTGACTGGAGTTCAGACGTGTGCTCTTCCGATC
	Round2-R-UDI0012	CAAGCAGAAGACGGCATACGAGATCTCTCGTCGTGACTGGAGTTCAGACGTGTGCTCTTCCGATC	UDI0012	CAAGCAGAAGACGGCATACGAGAT	CTCTCGTC	GTGACTGGAGTTCAGACGTGTGCTCTTCCGATC
	Round2-R-UDI0013	CAAGCAGAAGACGGCATACGAGATCCAAGTCTGTGACTGGAGTTCAGACGTGTGCTCTTCCGATC	UDI0013	CAAGCAGAAGACGGCATACGAGAT	CCAAGTCT	GTGACTGGAGTTCAGACGTGTGCTCTTCCGATC
	Round2-R-UDI0014	CAAGCAGAAGACGGCATACGAGATTTGGACTCGTGACTGGAGTTCAGACGTGTGCTCTTCCGATC	UDI0014	CAAGCAGAAGACGGCATACGAGAT	TTGGACTC	GTGACTGGAGTTCAGACGTGTGCTCTTCCGATC
	Round2-R-UDI0015	CAAGCAGAAGACGGCATACGAGATCAGTAGGCGTGACTGGAGTTCAGACGTGTGCTCTTCCGATC	UDI0015V2	CAAGCAGAAGACGGCATACGAGAT	CAGTAGGC	GTGACTGGAGTTCAGACGTGTGCTCTTCCGATC
	Round2-R-UDI0016	CAAGCAGAAGACGGCATACGAGATTGACGAATGTGACTGGAGTTCAGACGTGTGCTCTTCCGATC	UDI0016V2	CAAGCAGAAGACGGCATACGAGAT	TGACGAAT	GTGACTGGAGTTCAGACGTGTGCTCTTCCGATC
Description	Round 2 F primer	Round 2 R primer	i7 index	i5 index
UDI0001	oCH414	oCH423	CCGCGGTT	AGCGCTAG
UDI0002	oCH434	oCH426	TTATAACC	GATATCGA
UDI0003	oCH435	oCH427	GGACTTGG	CGCAGACG
UDI0004	oCH436	oCH428	AAGTCCAA	TATGAGTA
UDI0005	oCH437	oCH429	ATCCACTG	AGGTGCGT
UDI0006	oCH438	oCH430	GCTTGTCA	GAACATAC
UDI0007	oCH439	oCH431	CAAGCTAG	ACATAGCG
UDI0008	oCH440	oCH432	TGGATCGA	GTGCGATA
UDI0009	oCH441	oCH433	AGTTCAGG	CCAACAGA
UDI0010	Round2-F-UDI0010	Round2-R-UDI0010	GACCTGAA	TTGGTGAG
UDI0011	Round2-F-UDI0011	Round2-R-UDI0011	TCTCTACT	CGCGGTTC
UDI0012	Round2-F-UDI0012	Round2-R-UDI0012	CTCTCGTC	TATAACCT
UDI0013	Round2-F-UDI0013	Round2-R-UDI0013	CCAAGTCT	AAGGATGA
UDI0014	Round2-F-UDI0014	Round2-R-UDI0014	TTGGACTC	GGAAGCAG
UDI0015	Round2-F-UDI0015	Round2-R-UDI0015	CAGTAGGC	TGACGAAT
UDI0016	Round2-F-UDI0016	Round2-R-UDI0016	TGACGAAT	CAGTAGGC

## Sheet: RTqPCR primers
Description	Sequence	Note
HBG-F	TGGATGATCTCAAGGGCAC	from Li et al., 2020 (PMID: 31980609)
HBG-R	TCAGTGGTATCTGGAGGACA	from Li et al., 2020 (PMID: 31980609)
GAPDH.F	GGAAGGTGAAGGTCGGAGTC
GAPDH.R	GTTGAGGTCAATGAAGGGGTC

## Sheet: Primers for oligo pools
Library	Name	Sequence	Note
Library1	oCH377	ATTTTGCCCCTGGTTCTT	Adapter_001_fwd
Library1	oCH378	CCCTAAGAAATGAACTGG	Adapter_001_rev
Library2	oCH381	CTGTGTAATCTCCGACAC	Adapter_004_fwd
Library2	oCH382	TCCACAACATGCAAAGGC	Adapter_004_rev
