# Supplementary material for: Engineered CRISPR-Cas12a for higher-order combinatorial chromatin perturbations
Source: Nat Biotechnol. 2024 May 17;43(3):369–83. doi: 10.1038/s41587-024-02224-0 (PMC11919711; doi:10.1038/s41587-024-02224-0)
Supplement: Supplementary file 6 — Annotated sequences for plasmids and Illumina sequencing library prep amplicons. [file 41587_2024_2224_MOESM6_ESM.zip]

Archive with 60 entries (59 files):
- Supplementary_Data_2/
- __MACOSX/._Supplementary_Data_2
- Supplementary_Data_2/gCH128.gb
- __MACOSX/Supplementary_Data_2/._gCH128.gb
- Supplementary_Data_2/gCH27.gb
- __MACOSX/Supplementary_Data_2/._gCH27.gb
- Supplementary_Data_2/pNS35.gb
- __MACOSX/Supplementary_Data_2/._pNS35.gb
- Supplementary_Data_2/pQC4+2xKrab.gb
- __MACOSX/Supplementary_Data_2/._pQC4+2xKrab.gb
- Supplementary_Data_2/.DS_Store
- __MACOSX/Supplementary_Data_2/._.DS_Store
- Supplementary_Data_2/pCH4.gb
- __MACOSX/Supplementary_Data_2/._pCH4.gb
- Supplementary_Data_2/pQC3+2xKrab.gb
- __MACOSX/Supplementary_Data_2/._pQC3+2xKrab.gb
- Supplementary_Data_2/gCH132.gb
- __MACOSX/Supplementary_Data_2/._gCH132.gb
- Supplementary_Data_2/pCH34.gb
- __MACOSX/Supplementary_Data_2/._pCH34.gb
- Supplementary_Data_2/gCH29.gb
- __MACOSX/Supplementary_Data_2/._gCH29.gb
- Supplementary_Data_2/pCH45.gb
- __MACOSX/Supplementary_Data_2/._pCH45.gb
- Supplementary_Data_2/pCH61.gb
- __MACOSX/Supplementary_Data_2/._pCH61.gb
- Supplementary_Data_2/pQC7.gb
- __MACOSX/Supplementary_Data_2/._pQC7.gb
- Supplementary_Data_2/pQC3.gb
- __MACOSX/Supplementary_Data_2/._pQC3.gb
- Supplementary_Data_2/pCH35.gb
- __MACOSX/Supplementary_Data_2/._pCH35.gb
- Supplementary_Data_2/pQC4.gb
- __MACOSX/Supplementary_Data_2/._pQC4.gb
- Supplementary_Data_2/gCH134.gb
- __MACOSX/Supplementary_Data_2/._gCH134.gb
- Supplementary_Data_2/pCH67.gb
- __MACOSX/Supplementary_Data_2/._pCH67.gb
- Supplementary_Data_2/pCH36.gb
- __MACOSX/Supplementary_Data_2/._pCH36.gb
- Supplementary_Data_2/gCH130.gb
- __MACOSX/Supplementary_Data_2/._gCH130.gb
- Supplementary_Data_2/Library1-LibraryPrepAmplicon.dna
- __MACOSX/Supplementary_Data_2/._Library1-LibraryPrepAmplicon.dna
- Supplementary_Data_2/pNS49.gb
- __MACOSX/Supplementary_Data_2/._pNS49.gb
- Supplementary_Data_2/pCH37.gb
- __MACOSX/Supplementary_Data_2/._pCH37.gb
- Supplementary_Data_2/pCH33.gb
- __MACOSX/Supplementary_Data_2/._pCH33.gb
- Supplementary_Data_2/pCH62.gb
- __MACOSX/Supplementary_Data_2/._pCH62.gb
- Supplementary_Data_2/Library2-LibraryPrepAmplicon.dna
- __MACOSX/Supplementary_Data_2/._Library2-LibraryPrepAmplicon.dna
- Supplementary_Data_2/pCH49.gb
- __MACOSX/Supplementary_Data_2/._pCH49.gb
- Supplementary_Data_2/gCH198.gb
- __MACOSX/Supplementary_Data_2/._gCH198.gb
- Supplementary_Data_2/pCH68.gb
- __MACOSX/Supplementary_Data_2/._pCH68.gb
