# Supplementary material for: Engineered CRISPR-Cas12a for higher-order combinatorial chromatin perturbations
Source: Nat Biotechnol. 2024 May 17;43(3):369–83. doi: 10.1038/s41587-024-02224-0 (PMC11919711; doi:10.1038/s41587-024-02224-0)
Supplement: Supplementary file 7 — Processed screen data. [file 41587_2024_2224_MOESM7_ESM.xlsx]

## Sheet: Lib1_Counts
sgRNA Sequence	PAM Sequence	spacerID	geneTSSID	T10_denAsCas12a-KRAB_Rep2	T10_denAsCas12a-KRAB_Rep1	T10_multiAsCas12a-KRAB_Rep2	T10_multiAsCas12a-KRAB_Rep1	T0_denAsCas12a-KRAB_Rep2	T0_denAsCas12a-KRAB_Rep1	T0_multiAsCas12a-KRAB_Rep1	T0_multiAsCas12a-KRAB_Rep2
GCGTCGTCGCGCAGAGCTGACTC	TTCC	spacer_003605	AAMP-P1P2-primary	76	82	98	77	141	50	83	83
GATTCGGACTCCATGCGGCGCAA	TTCC	spacer_003606	AAMP-P1P2-primary	112	229	162	121	217	127	240	240
CGCGTCGTCGCGCAGAGCTGACT	GTTC	spacer_003607	AAMP-P1P2-primary	58	107	147	84	157	72	127	127
TGCTGGGGAGTCGCCTACGCCTA	TTCC	spacer_003608	AAMP-P1P2-primary	150	250	258	196	211	135	197	197
GGACTCCATGCGGCGCAAGCGGC	ATTC	spacer_003609	AAMP-P1P2-primary	47	86	95	52	115	74	81	81
TCTGGGCCCAAACGCCTCCCAGA	CTTC	spacer_003610	AAMP-P1P2-primary	177	344	317	227	273	194	294	294
ATGCGGCGCAAGCGGCGGATCCA	CTCC	spacer_003611	AAMP-P1P2-primary	24	104	84	118	129	52	96	96
TACCACCTCGATAATCTCTTCAT	GTTC	spacer_003612	AAMP-P1P2-primary	92	189	162	165	268	123	249	249
TCGAGGTGGTAGAACTTGATCCC	ATTA	spacer_003613	AAMP-P1P2-primary	45	79	123	82	84	80	96	96
GAGGTGGTAGAACTTGATCCCGG	TATC	spacer_003614	AAMP-P1P2-primary	87	99	86	87	98	87	83	83
TCACCTGGGTCCGGCGGACCGGG	GTTC	spacer_003615	AAMP-P1P2-primary	89	175	163	152	211	89	201	201
GCAGCAGCCCCGCTTTCCGATTC	GTCA	spacer_003616	AAMP-P1P2-primary	88	153	170	133	131	129	156	156
GCCGCTTGCGCCGCATGGAGTCC	ATCC	spacer_003617	AAMP-P1P2-primary	45	82	85	89	125	76	120	120
CATGGTGATGAAGAGATTATCGA	CTTC	spacer_003618	AAMP-P1P2-primary	82	153	103	89	226	144	122	122
GGGTCTCCAGTGGGGGGGTGTCA	CTTA	spacer_003619	AAMP-P1P2-primary	104	156	128	109	127	75	101	101
GCTCTGCGCGACGACGCGGAACT	GTCA	spacer_003620	AAMP-P1P2-primary	72	152	102	118	88	109	160	160
ATGGTGATGAAGAGATTATCGAG	TTCC	spacer_003621	AAMP-P1P2-primary	62	114	128	64	193	135	148	148
CTGCTGGGGAGTCGCCTACGCCT	CTTC	spacer_003622	AAMP-P1P2-primary	45	108	87	105	90	80	77	77
ATCACCATGGAAGCTTAGGGTCT	CTTC	spacer_003623	AAMP-P1P2-primary	109	140	158	123	184	101	149	149
GGCGGACCGGGATCAAGTTCTAC	GTCC	spacer_003624	AAMP-P1P2-primary	51	83	49	64	94	51	109	109
AGTGGGGGGGTGTCAGCAGCAGC	CTCC	spacer_003625	AAMP-P1P2-primary	38	91	97	84	133	63	94	94
TCACCATGGAAGCTTAGGGTCTC	TTCA	spacer_003626	AAMP-P1P2-primary	52	110	126	186	87	78	118	118
GAATCGGAAAGCGGGGCTGCTGC	GTCC	spacer_003627	AAMP-P1P2-primary	59	94	92	90	188	96	122	122
CGGTCCGCCGGACCCAGGTGAGA	ATCC	spacer_003628	AAMP-P1P2-primary	47	76	86	51	109	42	76	76
ATCCCGGTCCGCCGGACCCAGGT	CTTG	spacer_003629	AAMP-P1P2-primary	82	164	80	91	119	64	141	141
ATGGAAGCTTAGGGTCTCCAGTG	CACC	spacer_003630	AAMP-P1P2-primary	67	177	70	83	230	114	175	175
GACTCCATGCGGCGCAAGCGGCG	TTCG	spacer_003631	AAMP-P1P2-primary	42	91	137	119	138	64	111	111
CCGCTCCCCTCCACACCCGACTG	TTCC	spacer_003632	AAMP-P1P2-primary	55	104	120	82	141	80	128	128
CCCGCTCCCCTCCACACCCGACT	TTTC	spacer_003633	AAMP-P1P2-primary	59	80	147	125	153	108	204	204
CTGCCGGGAGGAGGGGCTCGAGT	CTTC	spacer_003634	AAMP-P1P2-primary	36	70	133	105	96	57	109	109
TGCCGGGAGGAGGGGCTCGAGTT	TTCC	spacer_003635	AAMP-P1P2-primary	62	183	145	54	97	124	105	105
GGCCCAGAGAAGTGGATCCGCCG	TTTG	spacer_003636	AAMP-P1P2-primary	23	28	23	19	51	75	44	44
CCTGGGTCCGGCGGACCGGGATC	CTCA	spacer_003637	AAMP-P1P2-primary	51	87	64	81	77	65	112	112
ACTTCTCTGGGCCCAAACGCCTC	ATCC	spacer_003638	AAMP-P1P2-primary	67	109	131	121	129	53	125	125
CGATTCGGACTCCATGCGGCGCA	TTTC	spacer_003639	AAMP-P1P2-primary	39	124	48	38	102	56	104	104
TACCGATATCCCTCTTCCCCTCC	TTCC	spacer_003640	AAMP-P1P2-primary	99	131	127	142	141	90	142	142
TGGGTCCGGCGGACCGGGATCAA	CACC	spacer_003641	AAMP-P1P2-primary	197	221	247	255	248	139	299	299
GGTAGGAATGACCAGTCGGGTGT	TATC	spacer_003642	AAMP-P1P2-primary	79	135	78	82	164	48	125	125
CCTCCACACCCGACTGGTCATTC	CTCC	spacer_003643	AAMP-P1P2-primary	47	94	50	53	155	100	142	142
GCTTTCCGATTCGGACTCCATGC	CCCC	spacer_003644	AAMP-P1P2-primary	57	109	48	65	149	114	184	184
ACTGGAGACCCTAAGCTTCCATG	CCCC	spacer_003645	AAMP-P1P2-primary	101	151	171	196	195	173	113	113
GGCGTAGGCGACTCCCCAGCAGG	AGTA	spacer_003646	AAMP-P1P2-primary	77	92	34	78	144	87	94	94
GGTCCGCCGGACCCAGGTGAGAA	TCCC	spacer_003647	AAMP-P1P2-primary	119	230	254	134	193	108	223	223
AGCAGCAGCCCCGCTTTCCGATT	TGTC	spacer_003648	AAMP-P1P2-primary	52	132	123	121	209	83	196	196
ACCACCTCGATAATCTCTTCATC	TTCT	spacer_003649	AAMP-P1P2-primary	44	83	80	47	101	69	109	109
GTCGCGCAGAGCTGACTCTGGGA	CGTC	spacer_003650	AAMP-P1P2-primary	108	165	153	167	132	158	209	209
CAGAGTCAGCTCTGCGCGACGAC	CTCC	spacer_003651	AAMP-P1P2-primary	84	132	87	116	124	105	153	153
CGCCGCATGGAGTCCGAATCGGA	CTTG	spacer_003652	AAMP-P1P2-primary	34	67	87	67	121	77	107	107
TGTCCCATGGCCTGAGGAGCGGC	CTCC	spacer_003653	AAMP-P1P2-primary	58	101	94	84	127	114	164	164
ATGGCCTGAGGAGCGGCAGTTCT	TCCC	spacer_003654	AAMP-P1P2-primary	70	125	140	113	90	71	118	118
CACCTGGGTCCGGCGGACCGGGA	TTCT	spacer_003655	AAMP-P1P2-primary	97	164	180	198	177	88	189	189
CATGGCCTGAGGAGCGGCAGTTC	GTCC	spacer_003656	AAMP-P1P2-primary	73	125	158	98	126	74	159	159
CGGCAGGAAGTAGGCGTAGGCGA	CTCC	spacer_003657	AAMP-P1P2-primary	78	145	85	142	194	119	219	219
GGAAAGCGGGGCTGCTGCTGACA	AATC	spacer_003658	AAMP-P1P2-primary	76	120	154	120	171	123	184	184
AGGTGAGAACTGCCGCTCCTCAG	ACCC	spacer_003659	AAMP-P1P2-primary	134	227	216	203	213	207	217	217
TAAGCTTCCATGGTGATGAAGAG	ACCC	spacer_003660	AAMP-P1P2-primary	108	162	174	156	258	111	151	151
GCATGGAGTCCGAATCGGAAAGC	CGCC	spacer_003661	AAMP-P1P2-primary	66	219	88	137	107	51	105	105
AGAGTCAGCTCTGCGCGACGACG	TCCC	spacer_003662	AAMP-P1P2-primary	47	97	76	116	114	96	136	136
CCCCGCTCCCCTCCACACCCGAC	TTTT	spacer_003663	AAMP-P1P2-primary	67	176	117	114	160	108	185	185
TCTTCATCACCATGGAAGCTTAG	AATC	spacer_003664	AAMP-P1P2-primary	146	199	152	226	244	141	253	253
GCCGGACCCAGGTGAGAACTGCC	GTCC	spacer_003665	AAMP-P1P2-primary	58	103	91	60	85	79	131	131
AGCTCTGCGCGACGACGCGGAAC	AGTC	spacer_003666	AAMP-P1P2-primary	64	122	88	82	116	93	109	109
TCTTCCCCTCCTCCCCCACTCCC	TCCC	spacer_003667	AAMP-P1P2-primary	50	119	83	92	145	96	149	149
CTGGGCCCAAACGCCTCCCAGAG	TTCT	spacer_003668	AAMP-P1P2-primary	63	94	124	71	107	81	106	106
CACCCTCACACTTAGTTCTCAGG	CTCC	spacer_003669	AAMP-P1P2-primary	74	196	140	209	186	142	168	168
GAGCTGACTCTGGGAGGCGTTTG	CGCA	spacer_003670	AAMP-P1P2-primary	108	184	186	172	220	173	300	300
CGAATCGGAAAGCGGGGCTGCTG	AGTC	spacer_003671	AAMP-P1P2-primary	145	317	183	163	257	104	235	235
CGCTCCCCTCCACACCCGACTGG	TCCC	spacer_003672	AAMP-P1P2-primary	88	140	145	135	128	94	133	133
AGTTCTACCACCTCGATAATCTC	ATCA	spacer_003673	AAMP-P1P2-primary	30	99	115	142	160	99	174	174
AGCGGCGGATCCACTTCTCTGGG	CGCA	spacer_003674	AAMP-P1P2-primary	89	169	151	132	115	78	146	146
TCCCGGCAGGAAGTAGGCGTAGG	CTCC	spacer_003675	AAMP-P1P2-primary	99	191	134	93	138	158	176	176
CGACTGGTCATTCCTACCGATAT	CACC	spacer_003676	AAMP-P1P2-primary	154	154	133	140	134	81	137	137
CCTCCTCCCGGCAGGAAGTAGGC	AGCC	spacer_003677	AAMP-P1P2-primary	58	124	90	113	182	104	125	125
GAGGGGAGCGGGGAAAAGCAGGA	TGTG	spacer_003678	AAMP-P1P2-primary	110	133	142	125	172	114	194	194
TACGCCTACTTCCTGCCGGGAGG	CGCC	spacer_003679	AAMP-P1P2-primary	105	153	98	115	130	105	149	149
GCTCCCCTCCACACCCGACTGGT	CCCC	spacer_003680	AAMP-P1P2-primary	99	176	131	180	339	115	197	197
GGGAGGAGGGGCTCGAGTTCCGC	TGCC	spacer_003681	AAMP-P1P2-primary	73	143	121	79	108	71	125	125
GGCAGGAAGTAGGCGTAGGCGAC	TCCC	spacer_003682	AAMP-P1P2-primary	39	85	91	112	84	69	75	75
GCGCAGAGCTGACTCTGGGAGGC	CGTC	spacer_003683	AAMP-P1P2-primary	95	109	160	114	130	88	113	113
TGGTGATGAAGAGATTATCGAGG	TCCA	spacer_003684	AAMP-P1P2-primary	63	116	81	100	135	106	134	134
CCACTCCCACCCTCACACTTAGT	TCCC	spacer_003685	AAMP-P1P2-primary	98	240	180	243	209	133	199	199
TTCCTACCGATATCCCTCTTCCC	GTCA	spacer_003686	AAMP-P1P2-primary	58	114	98	67	131	63	86	86
CCCCCACTGGAGACCCTAAGCTT	CACC	spacer_003687	AAMP-P1P2-primary	94	186	83	71	165	161	213	213
GCTTGCGCCGCATGGAGTCCGAA	CGCC	spacer_003688	AAMP-P1P2-primary	63	114	99	114	127	91	125	125
TCCCAGAGTCAGCTCTGCGCGAC	CGCC	spacer_003689	AAMP-P1P2-primary	71	169	82	146	98	96	137	137
TCCTCCCGGCAGGAAGTAGGCGT	CCCC	spacer_003690	AAMP-P1P2-primary	60	94	106	102	127	83	111	111
CCCACTGGAGACCCTAAGCTTCC	CCCC	spacer_003691	AAMP-P1P2-primary	40	63	56	56	73	52	119	119
TGGAGTCCGAATCGGAAAGCGGG	CGCA	spacer_003692	AAMP-P1P2-primary	79	172	114	97	127	104	142	142
CCATGGCCTGAGGAGCGGCAGTT	TGTC	spacer_003693	AAMP-P1P2-primary	117	222	149	196	183	102	215	215
CTTCTCTGGGCCCAAACGCCTCC	TCCA	spacer_003694	AAMP-P1P2-primary	96	135	89	85	82	107	99	99
ACCTCGATAATCTCTTCATCACC	TACC	spacer_003695	AAMP-P1P2-primary	49	124	97	134	74	94	135	135
CTCTTCCCCTCCTCCCCCACTCC	ATCC	spacer_003696	AAMP-P1P2-primary	78	171	122	118	137	95	155	155
TCCTGTCCCATGGCCTGAGGAGC	CGTC	spacer_003697	AAMP-P1P2-primary	64	111	73	91	63	71	186	186
CACTCCCACCCTCACACTTAGTT	CCCC	spacer_003698	AAMP-P1P2-primary	80	176	134	78	176	64	155	155
CTACCGATATCCCTCTTCCCCTC	ATTC	spacer_003699	AAMP-P1P2-primary	142	231	118	95	109	86	196	196
GCTCTTCCTGCTGGGGAGTCGCC	CGTC	spacer_003700	AAMP-P1P2-primary	64	98	128	117	115	52	119	119
GCTCCTCAGGCCATGGGACAGGA	TGCC	spacer_003701	AAMP-P1P2-primary	136	161	99	74	137	115	114	114
CCACTGGAGACCCTAAGCTTCCA	CCCC	spacer_003702	AAMP-P1P2-primary	158	252	214	162	186	105	197	197
ACTCCCACCCTCACACTTAGTTC	CCCC	spacer_003703	AAMP-P1P2-primary	44	146	113	127	153	72	157	157
GATATCCCTCTTCCCCTCCTCCC	TACC	spacer_003704	AAMP-P1P2-primary	118	217	181	168	229	115	224	224
GTGGGGGGGTGTCAGCAGCAGCC	TCCA	spacer_003705	AAMP-P1P2-primary	37	76	67	119	90	70	76	76
CCGCTTTCCGATTCGGACTCCAT	AGCC	spacer_003706	AAMP-P1P2-primary	64	124	127	94	101	32	97	97
GCCTACGCCTACTTCCTGCCGGG	AGTC	spacer_003707	AAMP-P1P2-primary	109	140	191	149	187	104	192	192
CACTGGAGACCCTAAGCTTCCAT	CCCC	spacer_003708	AAMP-P1P2-primary	92	142	111	113	127	89	105	105
CCATGGAAGCTTAGGGTCTCCAG	ATCA	spacer_003709	AAMP-P1P2-primary	66	132	144	131	176	73	119	119
TCGATAATCTCTTCATCACCATG	CACC	spacer_003710	AAMP-P1P2-primary	70	156	149	164	153	164	145	145
TCCACACCCGACTGGTCATTCCT	CCCC	spacer_003711	AAMP-P1P2-primary	103	270	169	103	187	153	179	179
CCCACTCCCACCCTCACACTTAG	CTCC	spacer_003712	AAMP-P1P2-primary	98	182	129	118	235	165	260	260
ACCCTCACACTTAGTTCTCAGGC	TCCC	spacer_003713	AAMP-P1P2-primary	79	87	111	182	159	73	143	143
CCCCACTGGAGACCCTAAGCTTC	ACCC	spacer_003714	AAMP-P1P2-primary	78	97	113	70	91	68	125	125
TACTTCCTGCCGGGAGGAGGGGC	CGCC	spacer_003715	AAMP-P1P2-primary	83	226	119	118	134	87	103	103
TGCGGCGCAAGCGGCGGATCCAC	TCCA	spacer_003716	AAMP-P1P2-primary	42	111	70	53	74	121	125	125
TCCCCCACTCCCACCCTCACACT	CTCC	spacer_003717	AAMP-P1P2-primary	134	234	206	195	193	168	252	252
CCCCTGGCCTCTGACTCCTGCTT	CTCA	spacer_003718	AAMP-P1P2-primary	46	103	33	55	109	89	129	129
GACTGGTCATTCCTACCGATATC	ACCC	spacer_003719	AAMP-P1P2-primary	61	117	138	161	114	107	109	109
ACACCCGACTGGTCATTCCTACC	CTCC	spacer_003720	AAMP-P1P2-primary	61	102	190	146	135	131	126	126
CTCCACACCCGACTGGTCATTCC	TCCC	spacer_003721	AAMP-P1P2-primary	44	122	133	67	140	110	132	132
CTCACACTTAGTTCTCAGGCCTG	CACC	spacer_003722	AAMP-P1P2-primary	95	193	172	255	201	104	207	207
TCACACTTAGTTCTCAGGCCTGG	ACCC	spacer_003723	AAMP-P1P2-primary	98	228	206	158	228	143	197	197
GGACCCAGGTGAGAACTGCCGCT	CGCC	spacer_003724	AAMP-P1P2-primary	58	75	73	66	156	77	144	144
CACCCGACTGGTCATTCCTACCG	TCCA	spacer_003725	AAMP-P1P2-primary	75	205	160	188	187	142	200	200
GGGTGTGGAGGGGAGCGGGGAAA	AGTC	spacer_003726	AAMP-P1P2-primary	60	144	109	80	172	68	115	115
TAGAACCCAGCCCTCTTCGTTGC	GTTC	spacer_003727	AAMP-P1P2-secondary	122	268	224	155	260	185	221	221
TAACCCTCTCCCCAAAGCAGATG	CTTC	spacer_003728	AAMP-P1P2-secondary	202	345	299	257	275	214	291	291
GAAGATGGGGCTCGGGAGGCGGT	GTTA	spacer_003729	AAMP-P1P2-secondary	26	73	61	128	154	72	118	118
GTACCTCTTACCGCCTCCCGAGC	CTCC	spacer_003730	AAMP-P1P2-secondary	44	46	90	60	140	96	108	108
CATCTCCTGGGCCAGGTCATCTG	CTTC	spacer_003731	AAMP-P1P2-secondary	132	188	167	171	223	132	192	192
TGGGGTTCTAGAACCCAGCCCTC	TTCC	spacer_003732	AAMP-P1P2-secondary	79	96	102	97	78	111	114	114
TAGAACCCCAGGAAGGGGTGGTC	GTTC	spacer_003733	AAMP-P1P2-secondary	117	207	179	144	231	151	257	257
CCGCCTCCCGAGCCCCATCTTCT	CTTA	spacer_003734	AAMP-P1P2-secondary	57	101	74	80	99	83	98	98
TCTCCGTACCTCTTACCGCCTCC	CTTC	spacer_003735	AAMP-P1P2-secondary	65	96	113	109	184	108	174	174
ATCTCCTGGGCCAGGTCATCTGC	TTCC	spacer_003736	AAMP-P1P2-secondary	91	163	108	95	152	82	146	146
TCTTACCGCCTCCCGAGCCCCAT	TACC	spacer_003737	AAMP-P1P2-secondary	79	184	119	85	117	69	122	122
GTTGCCCTCTTCCTCCTCTTCTT	CTTC	spacer_003738	AAMP-P1P2-secondary	42	119	61	73	293	151	196	196
TCAAAGTCCACATCTTCCATCTC	TTCC	spacer_003739	AAMP-P1P2-secondary	107	162	170	126	124	74	152	152
AGAACCCCAGGAAGGGGTGGTCG	TTCT	spacer_003740	AAMP-P1P2-secondary	80	112	64	86	125	67	114	114
CTCAAAGTCCACATCTTCCATCT	CTTC	spacer_003741	AAMP-P1P2-secondary	50	112	109	128	133	119	147	147
AGAACCCAGCCCTCTTCGTTGCC	TTCT	spacer_003742	AAMP-P1P2-secondary	47	52	31	60	67	53	57	57
CCAAAGCAGATGACCTGGCCCAG	CTCC	spacer_003743	AAMP-P1P2-secondary	91	146	193	122	192	99	208	208
CCTGACGCCTCCTCTGGCCCTTC	GTTC	spacer_003744	AAMP-P1P2-secondary	57	85	87	96	143	114	110	110
GGGGCCCTCCATGCTGCCGACCA	CGTC	spacer_003745	AAMP-P1P2-secondary	81	88	88	101	158	82	138	138
CGAGCCCCATCTTCTAACCCTCT	CTCC	spacer_003746	AAMP-P1P2-secondary	51	130	54	74	120	83	150	150
CAGGAAGGGGTGGTCGGCAGCAT	ACCC	spacer_003747	AAMP-P1P2-secondary	82	166	102	138	144	73	186	186
TTCCTCAAAGTCCACATCTTCCA	CTTC	spacer_003748	AAMP-P1P2-secondary	175	271	267	298	318	204	331	331
GCCTCCCGAGCCCCATCTTCTAA	TACC	spacer_003749	AAMP-P1P2-secondary	210	309	202	185	316	145	385	385
TGGGCCAGGTCATCTGCTTTGGG	CTCC	spacer_003750	AAMP-P1P2-secondary	111	175	137	156	162	158	163	163
CTTCTCGCCACATGACCCGCCCC	TTCC	spacer_003751	AAMP-P1P2-secondary	26	59	91	61	52	54	46	46
CTCCTCTTCTTCCTCAAAGTCCA	CTTC	spacer_003752	AAMP-P1P2-secondary	81	186	122	96	133	67	146	146
GCACGGTCTCTGGCCAGCCGTGG	TACC	spacer_003753	AAMP-P1P2-secondary	90	204	179	183	173	130	172	172
AAAGCAGATGACCTGGCCCAGGA	CCCC	spacer_003754	AAMP-P1P2-secondary	158	220	285	254	267	153	281	281
CTGACGCCTCCTCTGGCCCTTCC	TTCC	spacer_003755	AAMP-P1P2-secondary	63	113	161	110	138	101	158	158
CCAGGAAGGGGTGGTCGGCAGCA	AACC	spacer_003756	AAMP-P1P2-secondary	66	182	147	109	113	95	118	118
TCTCCCCAAAGCAGATGACCTGG	ACCC	spacer_003757	AAMP-P1P2-secondary	59	117	54	61	120	122	146	146
CTGGGGTTCTAGAACCCAGCCCT	CTTC	spacer_003758	AAMP-P1P2-secondary	47	125	110	152	147	90	156	156
TCCTCTTCTTCCTCAAAGTCCAC	TTCC	spacer_003759	AAMP-P1P2-secondary	42	91	80	76	74	37	72	72
GGGAGAGGGTTAGAAGATGGGGC	TTTG	spacer_003760	AAMP-P1P2-secondary	64	217	86	68	121	51	127	127
TGACGCCTCCTCTGGCCCTTCCC	TCCC	spacer_003761	AAMP-P1P2-secondary	118	258	160	151	178	175	172	172
CATCATCCCCTTGGCCCTCCCTT	TTCC	spacer_003762	AAMP-P1P2-secondary	88	135	149	83	152	92	151	151
CCGCACGGTCTCTGGCCAGCCGT	CTTA	spacer_003763	AAMP-P1P2-secondary	115	199	199	183	183	115	160	160
CCTCACACACCCCCTTCCCATCA	TTCC	spacer_003764	AAMP-P1P2-secondary	121	240	243	164	300	159	308	308
GAGCCCCATCTTCTAACCCTCTC	TCCC	spacer_003765	AAMP-P1P2-secondary	85	176	144	156	122	133	136	136
ATGCTGCCGACCACCCCTTCCTG	CTCC	spacer_003766	AAMP-P1P2-secondary	74	164	156	173	234	154	192	192
AGGAAGGGGTGGTCGGCAGCATG	CCCC	spacer_003767	AAMP-P1P2-secondary	84	139	91	73	163	71	136	136
CCGCGCGCCCCCGCGGACCCCGG	TGTC	spacer_003768	AAMP-P1P2-secondary	44	104	136	55	106	43	91	91
CTTGGCCCTCCCTTACCGCACGG	TCCC	spacer_003769	AAMP-P1P2-secondary	104	152	70	142	116	141	197	197
GCGCGCCCCCGCGGACCCCGGTG	TCCC	spacer_003770	AAMP-P1P2-secondary	52	68	57	61	120	41	67	67
TGTGGCGAGAAGGGAAGGTGGAG	GTCA	spacer_003771	AAMP-P1P2-secondary	85	141	142	102	188	140	221	221
CCATCTTCTAACCCTCTCCCCAA	AGCC	spacer_003772	AAMP-P1P2-secondary	144	205	121	173	173	92	158	158
GGTGTGTCTGACTCCACCTTCCC	CCCC	spacer_003773	AAMP-P1P2-secondary	58	107	61	78	91	59	99	99
AGGGGAAGGGCCAGAGGAGGCGT	TGTG	spacer_003774	AAMP-P1P2-secondary	51	149	82	78	154	100	168	168
GCGGGGGCGCGCGGGACACAGGA	GTCC	spacer_003775	AAMP-P1P2-secondary	83	137	138	176	192	98	171	171
ACATCTTCCATCTCCTGGGCCAG	GTCC	spacer_003776	AAMP-P1P2-secondary	151	162	217	225	153	105	205	205
CTCCGTACCTCTTACCGCCTCCC	TTCT	spacer_003777	AAMP-P1P2-secondary	33	58	75	76	98	72	48	48
AACCCTCTCCCCAAAGCAGATGA	TTCT	spacer_003778	AAMP-P1P2-secondary	225	378	328	260	341	145	303	303
TCGCCACATGACCCGCCCCAGCC	CTTC	spacer_003779	AAMP-P1P2-secondary	95	162	102	83	173	87	145	145
TTCTCGCCACATGACCCGCCCCA	TCCC	spacer_003780	AAMP-P1P2-secondary	122	163	186	209	200	174	192	192
ACATGACCCGCCCCAGCCTCAGG	CGCC	spacer_003781	AAMP-P1P2-secondary	91	178	155	159	224	109	182	182
ATCATCCCCTTGGCCCTCCCTTA	TCCC	spacer_003782	AAMP-P1P2-secondary	208	351	338	299	388	177	370	370
GCGAGAAGGGAAGGTGGAGTCAG	TGTG	spacer_003783	AAMP-P1P2-secondary	57	103	82	159	139	129	127	127
CGTCCTGTGTCCCGCGCGCCCCC	CTCC	spacer_003784	AAMP-P1P2-secondary	53	69	30	50	66	38	40	40
TCTCCTGGGCCAGGTCATCTGCT	TCCA	spacer_003785	AAMP-P1P2-secondary	56	113	111	90	107	81	163	163
CAAAGCAGATGACCTGGCCCAGG	TCCC	spacer_003786	AAMP-P1P2-secondary	51	88	116	96	98	88	92	92
ACCTTCCCTTCTCGCCACATGAC	CTCC	spacer_003787	AAMP-P1P2-secondary	59	138	118	77	254	123	135	135
CGCGCGCCCCCGCGGACCCCGGT	GTCC	spacer_003788	AAMP-P1P2-secondary	58	102	48	49	97	72	56	56
CCTTCTCGCCACATGACCCGCCC	CTTC	spacer_003789	AAMP-P1P2-secondary	50	68	30	23	102	52	80	80
CGCGGACCCCGGTGTGTCTGACT	CCCC	spacer_003790	AAMP-P1P2-secondary	92	134	10	35	148	84	102	102
CCATCATCCCCTTGGCCCTCCCT	CTTC	spacer_003791	AAMP-P1P2-secondary	161	238	236	238	177	129	215	215
TGACTCCACCTTCCCTTCTCGCC	TGTC	spacer_003792	AAMP-P1P2-secondary	59	143	182	119	194	166	162	162
TCAGGCCTCCTCATGCTTCTCTC	AGCC	spacer_003793	AAMP-P1P2-secondary	108	163	98	115	120	116	101	101
TCTGCTTTGGGGAGAGGGTTAGA	GTCA	spacer_003794	AAMP-P1P2-secondary	115	199	123	134	165	151	186	186
GACTTTGAGGAAGAAGAGGAGGA	TGTG	spacer_003795	AAMP-P1P2-secondary	96	189	173	148	147	120	188	188
CGGTGTGTCTGACTCCACCTTCC	ACCC	spacer_003796	AAMP-P1P2-secondary	72	90	120	82	107	79	86	86
TCTTCTTCCTCAAAGTCCACATC	CTCC	spacer_003797	AAMP-P1P2-secondary	72	80	70	73	67	69	66	66
CCCTCACACACCCCCTTCCCATC	CTTC	spacer_003798	AAMP-P1P2-secondary	44	65	93	52	115	56	109	109
GACCACCCCTTCCTGGGGTTCTA	TGCC	spacer_003799	AAMP-P1P2-secondary	75	183	185	189	213	125	200	200
TTCCTGGGGTTCTAGAACCCAGC	CCCC	spacer_003800	AAMP-P1P2-secondary	80	115	93	143	132	105	145	145
AGCCCTCTTCGTTGCCCTCTTCC	ACCC	spacer_003801	AAMP-P1P2-secondary	99	99	108	93	117	92	133	133
GCGGACCCCGGTGTGTCTGACTC	CCCC	spacer_003802	AAMP-P1P2-secondary	56	121	102	70	131	89	128	128
TCTGACTCCACCTTCCCTTCTCG	TGTG	spacer_003803	AAMP-P1P2-secondary	111	171	142	128	171	146	217	217
GACACACCGGGGTCCGCGGGGGC	GTCA	spacer_003804	AAMP-P1P2-secondary	105	184	88	117	209	71	183	183
GCCCTCCCTTACCGCACGGTCTC	CTTG	spacer_003805	AAMP-P1P2-secondary	111	218	126	107	151	98	172	172
TCTGGCCCTTCCCCTCACACACC	CTCC	spacer_003806	AAMP-P1P2-secondary	92	100	82	81	112	105	143	143
CAGCCCTCTTCGTTGCCCTCTTC	AACC	spacer_003807	AAMP-P1P2-secondary	103	184	161	160	141	121	139	139
CTCACACACCCCCTTCCCATCAT	TCCC	spacer_003808	AAMP-P1P2-secondary	94	141	180	122	139	144	173	173
TTGGCCCTCCCTTACCGCACGGT	CCCC	spacer_003809	AAMP-P1P2-secondary	77	187	95	106	137	85	149	149
CCCGCGGACCCCGGTGTGTCTGA	CGCC	spacer_003810	AAMP-P1P2-secondary	132	205	76	44	130	83	162	162
CCTTGGCCCTCCCTTACCGCACG	ATCC	spacer_003811	AAMP-P1P2-secondary	85	151	155	174	188	132	246	246
TTACCGCACGGTCTCTGGCCAGC	TCCC	spacer_003812	AAMP-P1P2-secondary	104	113	137	104	168	105	187	187
TCATGCTTCTCTCCGTACCTCTT	CTCC	spacer_003813	AAMP-P1P2-secondary	86	210	109	125	130	102	120	120
GGGGTCCGCGGGGGCGCGCGGGA	CACC	spacer_003814	AAMP-P1P2-secondary	74	148	98	73	126	80	156	156
TGAGGGGAAGGGCCAGAGGAGGC	TGTG	spacer_003815	AAMP-P1P2-secondary	80	194	186	178	200	108	173	173
CGGTCTCTGGCCAGCCGTGGCCT	CGCA	spacer_003816	AAMP-P1P2-secondary	28	67	81	47	97	63	102	102
CTCTCCCCAAAGCAGATGACCTG	AACC	spacer_003817	AAMP-P1P2-secondary	156	182	98	179	218	119	163	163
TCCTCAAAGTCCACATCTTCCAT	TTCT	spacer_003818	AAMP-P1P2-secondary	73	105	94	83	136	58	129	129
GTCCTGTGTCCCGCGCGCCCCCG	TCCC	spacer_003819	AAMP-P1P2-secondary	55	86	91	56	107	67	103	103
CTTCCTGGGGTTCTAGAACCCAG	ACCC	spacer_003820	AAMP-P1P2-secondary	99	219	116	132	192	153	121	121
AGACACACCGGGGTCCGCGGGGG	AGTC	spacer_003821	AAMP-P1P2-secondary	85	109	134	124	183	110	154	154
GGCCTCCTCATGCTTCTCTCCGT	CTCA	spacer_003822	AAMP-P1P2-secondary	62	135	113	114	160	88	137	137
TCACACACCCCCTTCCCATCATC	CCCC	spacer_003823	AAMP-P1P2-secondary	80	120	204	143	162	126	168	168
TCCCGAGCCCCATCTTCTAACCC	CGCC	spacer_003824	AAMP-P1P2-secondary	64	149	50	119	127	108	86	86
TGTGTCCCGCGCGCCCCCGCGGA	GTCC	spacer_003825	AAMP-P1P2-secondary	168	269	210	200	278	175	241	241
GCCCCAGCCTCAGGCCTCCTCAT	ACCC	spacer_003826	AAMP-P1P2-secondary	107	184	79	78	193	116	165	165
TGCTTCTCTCCGTACCTCTTACC	CTCA	spacer_003827	AAMP-P1P2-secondary	71	140	135	156	114	102	145	145
CACATCTTCCATCTCCTGGGCCA	AGTC	spacer_003828	AAMP-P1P2-secondary	80	149	177	129	182	156	207	207
ATCTTCTAACCCTCTCCCCAAAG	CCCC	spacer_003829	AAMP-P1P2-secondary	126	134	102	148	166	108	195	195
CCTTCCTGGGGTTCTAGAACCCA	CACC	spacer_003830	AAMP-P1P2-secondary	84	123	111	122	117	58	115	115
AAGTCCACATCTTCCATCTCCTG	CTCA	spacer_003831	AAMP-P1P2-secondary	109	230	215	110	224	165	161	161
GTGGCCTCCCGTCCTGTGTCCCG	AGCC	spacer_003832	AAMP-P1P2-secondary	82	144	198	139	156	100	148	148
CTTACCGCACGGTCTCTGGCCAG	CTCC	spacer_003833	AAMP-P1P2-secondary	116	211	122	121	132	120	117	117
CTTCCCATCATCCCCTTGGCCCT	CCCC	spacer_003834	AAMP-P1P2-secondary	116	198	173	99	189	96	173	173
TGCTGCCGACCACCCCTTCCTGG	TCCA	spacer_003835	AAMP-P1P2-secondary	61	208	119	162	149	194	255	255
AGCCTCAGGCCTCCTCATGCTTC	CCCC	spacer_003836	AAMP-P1P2-secondary	64	141	144	136	165	98	168	168
TTGCCCTCTTCCTCCTCTTCTTC	TTCG	spacer_003837	AAMP-P1P2-secondary	73	231	143	129	180	105	201	201
TCCCGCGCGCCCCCGCGGACCCC	TGTG	spacer_003838	AAMP-P1P2-secondary	60	103	102	84	104	37	82	82
CCAGCCTCAGGCCTCCTCATGCT	CGCC	spacer_003839	AAMP-P1P2-secondary	118	149	133	140	118	95	167	167
CTCTTCGTTGCCCTCTTCCTCCT	AGCC	spacer_003840	AAMP-P1P2-secondary	48	96	81	88	48	75	94	94
TCCTCTGGCCCTTCCCCTCACAC	CGCC	spacer_003841	AAMP-P1P2-secondary	60	103	77	109	109	105	131	131
CTGTGTCCCGCGCGCCCCCGCGG	CGTC	spacer_003842	AAMP-P1P2-secondary	28	73	69	73	70	50	88	88
CCCTTCCCATCATCCCCTTGGCC	CACC	spacer_003843	AAMP-P1P2-secondary	80	138	70	59	70	87	71	71
CGCCACATGACCCGCCCCAGCCT	TTCT	spacer_003844	AAMP-P1P2-secondary	32	51	55	40	78	41	77	77
CCTTCCCTTCTCGCCACATGACC	TCCA	spacer_003845	AAMP-P1P2-secondary	58	139	151	105	109	104	137	137
TTCCCATCATCCCCTTGGCCCTC	CCCC	spacer_003846	AAMP-P1P2-secondary	57	145	124	170	140	79	122	122
CCTTCCCATCATCCCCTTGGCCC	ACCC	spacer_003847	AAMP-P1P2-secondary	111	153	136	108	139	115	130	130
CACACCCCCTTCCCATCATCCCC	CTCA	spacer_003848	AAMP-P1P2-secondary	84	114	79	73	183	108	117	117
TCCCCTTGGCCCTCCCTTACCGC	ATCA	spacer_003849	AAMP-P1P2-secondary	66	182	152	119	193	89	124	124
TTCCCTTCTCGCCACATGACCCG	CACC	spacer_003850	AAMP-P1P2-secondary	95	149	154	151	158	155	158	158
AGTCCGCCAGTGTCCCATAATCC	ATTC	spacer_003851	ABCB7-P1P2-primary	20	44	19	20	100	50	90	90
CAAGGCGCCGAGTTGATGTGGCC	TTCC	spacer_003852	ABCB7-P1P2-primary	72	106	82	62	62	52	78	78
TGATCCGGCCTTTAGTCTCTGTT	ATTC	spacer_003853	ABCB7-P1P2-primary	94	170	122	89	181	134	231	231
CCAAGGCGCCGAGTTGATGTGGC	GTTC	spacer_003854	ABCB7-P1P2-primary	70	67	62	65	133	61	107	107
TCGCTCAAGATGGCGCTGCTCGC	TTCC	spacer_003855	ABCB7-P1P2-primary	70	123	84	79	97	92	83	83
AAAAGCGCCGGCACTCCGCGATT	TTCG	spacer_003856	ABCB7-P1P2-primary	57	143	85	71	93	87	172	172
CATGTCAGTGGCATCTCACCTGG	CTTC	spacer_003857	ABCB7-P1P2-primary	87	191	134	140	300	189	202	202
CTACAGGTCCCCTTGCCCTTCAC	TTCC	spacer_003858	ABCB7-P1P2-primary	103	116	28	33	186	117	164	164
GCGGCTCAGGTCCGCAGTGGAGG	GTTA	spacer_003859	ABCB7-P1P2-primary	88	123	192	122	125	67	102	102
GCAGTGGAGGCCACATCAACTCG	GTCC	spacer_003860	ABCB7-P1P2-primary	91	225	124	84	103	71	166	166
GTCCGCCAGTGTCCCATAATCCT	TTCA	spacer_003861	ABCB7-P1P2-primary	70	111	41	51	151	94	136	136
GATCCGGCCTTTAGTCTCTGTTA	TTCT	spacer_003862	ABCB7-P1P2-primary	115	224	129	125	179	127	235	235
GCGATTCTGATCCGGCCTTTAGT	CTCC	spacer_003863	ABCB7-P1P2-primary	70	141	159	73	110	100	150	150
ACTGCGGACCTGAGCCGCTAACA	CTCC	spacer_003864	ABCB7-P1P2-primary	97	198	145	212	155	109	144	144
ACTGACATGGAAGAATAGGGTGA	TGCC	spacer_003865	ABCB7-P1P2-primary	80	137	82	87	136	103	131	131
GCTCGAGCCTACCAGGTGAGATG	AACC	spacer_003866	ABCB7-P1P2-primary	67	117	118	112	167	65	146	146
GTGCTCTCTCTGCCCCGAGGTCA	CTTG	spacer_003867	ABCB7-P1P2-primary	108	204	133	133	258	147	214	214
TCTTTCCTCGCTCAAGATGGCGC	TTCC	spacer_003868	ABCB7-P1P2-primary	67	92	14	5	85	70	119	119
AAGGCGCCGAGTTGATGTGGCCT	TCCC	spacer_003869	ABCB7-P1P2-primary	76	99	89	116	98	72	93	93
AGCGAGGAAAGAGGAACCGAGAG	CTTG	spacer_003870	ABCB7-P1P2-primary	88	210	148	125	187	91	150	150
AAAGCAGCCGCCGCGGCCGCCCA	TTCG	spacer_003871	ABCB7-P1P2-primary	95	183	115	117	189	95	171	171
GTGGCATCTCACCTGGTAGGCTC	GTCA	spacer_003872	ABCB7-P1P2-primary	100	128	200	169	201	113	228	228
CCTACAGGTCCCCTTGCCCTTCA	TTTC	spacer_003873	ABCB7-P1P2-primary	115	176	168	144	217	149	291	291
ATGTCAGTGGCATCTCACCTGGT	TTCC	spacer_003874	ABCB7-P1P2-primary	22	58	79	26	70	63	101	101
TTGGGAACCGCTCGAGCCTACCA	CGCC	spacer_003875	ABCB7-P1P2-primary	116	165	169	116	177	101	125	125
GAAAAGCGCCGGCACTCCGCGAT	TTTC	spacer_003876	ABCB7-P1P2-primary	34	49	6	20	127	72	141	141
GTCTCTGTTAGCGGCTCAGGTCC	TTTA	spacer_003877	ABCB7-P1P2-primary	33	25	10	26	35	29	43	43
TTGGTGCTCTCTCTGCCCCGAGG	CTTC	spacer_003878	ABCB7-P1P2-primary	114	244	234	179	209	223	202	202
CCTGGTAGGCTCGAGCGGTTCCC	CTCA	spacer_003879	ABCB7-P1P2-primary	81	61	108	56	71	62	66	66
CTCGCTCAAGATGGCGCTGCTCG	TTTC	spacer_003880	ABCB7-P1P2-primary	83	65	32	38	154	77	100	100
TGGGACACTGGCGGACTGAATTC	ATTA	spacer_003881	ABCB7-P1P2-primary	49	90	67	41	92	95	112	112
AGTGGCATCTCACCTGGTAGGCT	TGTC	spacer_003882	ABCB7-P1P2-primary	73	142	115	118	99	91	150	150
ATGTGGCCTCCACTGCGGACCTG	GTTG	spacer_003883	ABCB7-P1P2-primary	76	121	203	155	186	145	199	199
ATAATCCTCTTCTCTCGGTTCCT	TCCC	spacer_003884	ABCB7-P1P2-primary	59	126	140	144	95	81	112	112
GAAAGCAGCCGCCGCGGCCGCCC	TTTC	spacer_003885	ABCB7-P1P2-primary	18	46	26	24	59	35	70	70
CCATAATCCTCTTCTCTCGGTTC	TGTC	spacer_003886	ABCB7-P1P2-primary	108	168	114	159	119	69	154	154
CAGTTAGCCATGACTTTCTTCTT	CTCC	spacer_003887	ABCB7-P1P2-primary	58	88	86	99	91	67	138	138
GAATCGCGGAGTGCCGGCGCTTT	ATCA	spacer_003888	ABCB7-P1P2-primary	57	79	92	80	105	79	99	99
GGTCCGCAGTGGAGGCCACATCA	CTCA	spacer_003889	ABCB7-P1P2-primary	74	101	112	97	127	77	142	142
GCCATGACTTTCTTCTTGGTGCT	GTTA	spacer_003890	ABCB7-P1P2-primary	95	220	93	84	140	106	110	110
GCGCTGGGCGGCCGCGGCGGCTG	CTTG	spacer_003891	ABCB7-P1P2-primary	99	119	105	119	63	96	114	114
TTCTTGGTGCTCTCTCTGCCCCG	TTTC	spacer_003892	ABCB7-P1P2-primary	119	133	127	153	143	146	205	205
GGCCTTTAGTCTCTGTTAGCGGC	ATCC	spacer_003893	ABCB7-P1P2-primary	39	92	81	52	80	77	115	115
TACAGGTCCCCTTGCCCTTCACC	TCCC	spacer_003894	ABCB7-P1P2-primary	65	130	84	119	102	90	123	123
ATGGCTAACTGGGAGCAGCAGTA	AGTC	spacer_003895	ABCB7-P1P2-primary	95	204	109	116	182	93	114	114
TTCCATGTCAGTGGCATCTCACC	ATTC	spacer_003896	ABCB7-P1P2-primary	156	271	193	179	260	125	239	239
AGATGGCGCTGCTCGCGATGCAT	CTCA	spacer_003897	ABCB7-P1P2-primary	107	128	146	108	165	110	131	131
TCGCGAGCAGCGCCATCTTGAGC	TGCA	spacer_003898	ABCB7-P1P2-primary	101	230	88	89	184	100	130	130
CCTTGCCCTTCACCCTATTCTTC	GTCC	spacer_003899	ABCB7-P1P2-primary	37	111	122	195	205	131	151	151
CTTGCCCTTCACCCTATTCTTCC	TCCC	spacer_003900	ABCB7-P1P2-primary	42	100	73	52	75	56	75	75
TCCATGTCAGTGGCATCTCACCT	TTCT	spacer_003901	ABCB7-P1P2-primary	90	128	67	59	87	64	75	75
CGAAAGCAGCCGCCGCGGCCGCC	TTTT	spacer_003902	ABCB7-P1P2-primary	43	76	30	67	74	38	50	50
CCCTCCTGACCTCGGGGCAGAGA	GTTG	spacer_003903	ABCB7-P1P2-primary	112	271	139	168	225	142	221	221
AGGTGAGATGCCACTGACATGGA	TACC	spacer_003904	ABCB7-P1P2-primary	118	157	189	169	186	99	190	190
GCCAGTGTCCCATAATCCTCTTC	GTCC	spacer_003905	ABCB7-P1P2-primary	90	145	59	50	173	110	123	123
CCCTATTCTTCCATGTCAGTGGC	TTCA	spacer_003906	ABCB7-P1P2-primary	79	150	119	159	127	127	147	147
GCCTCCACTGCGGACCTGAGCCG	TGTG	spacer_003907	ABCB7-P1P2-primary	94	121	104	114	215	165	156	156
TCTCGGTTCCTCTTTCCTCGCTC	CTTC	spacer_003908	ABCB7-P1P2-primary	62	166	140	123	138	123	133	133
TGGCGCTGGGCGGCCGCGGCGGC	TTCT	spacer_003909	ABCB7-P1P2-primary	13	43	25	36	73	33	62	62
CCCTACAGGTCCCCTTGCCCTTC	TTTT	spacer_003910	ABCB7-P1P2-primary	39	55	78	64	85	63	117	117
GGAACCGCTCGAGCCTACCAGGT	CTTG	spacer_003911	ABCB7-P1P2-primary	14	46	19	34	74	90	128	128
TGTCAGTGGCATCTCACCTGGTA	TCCA	spacer_003912	ABCB7-P1P2-primary	122	256	219	147	278	157	313	313
GAGTTGATGTGGCCTCCACTGCG	CGCC	spacer_003913	ABCB7-P1P2-primary	129	166	161	129	240	154	185	185
CTCCTGACCTCGGGGCAGAGAGA	TGCC	spacer_003914	ABCB7-P1P2-primary	103	145	156	113	190	93	142	142
AAGAATGCATCGCGAGCAGCGCC	CGCC	spacer_003915	ABCB7-P1P2-primary	32	104	61	61	121	78	118	118
CATAATCCTCTTCTCTCGGTTCC	GTCC	spacer_003916	ABCB7-P1P2-primary	68	148	83	106	119	84	170	170
ACCCTATTCTTCCATGTCAGTGG	CTTC	spacer_003917	ABCB7-P1P2-primary	122	180	142	158	162	100	156	156
GCTAACAGAGACTAAAGGCCGGA	AGCC	spacer_003918	ABCB7-P1P2-primary	132	204	224	187	207	115	156	156
TACCAGGTGAGATGCCACTGACA	AGCC	spacer_003919	ABCB7-P1P2-primary	91	203	141	143	195	133	156	156
CTCTTTCCTCGCTCAAGATGGCG	GTTC	spacer_003920	ABCB7-P1P2-primary	71	159	84	114	129	81	107	107
GTGGAGGCCACATCAACTCGGCG	CGCA	spacer_003921	ABCB7-P1P2-primary	81	121	135	133	140	121	127	127
CAGCGCCAAGAATGCATCGCGAG	CGCC	spacer_003922	ABCB7-P1P2-primary	55	99	70	40	160	97	145	145
GAATTCAGTCCGCCAGTGTCCCA	AGCC	spacer_003923	ABCB7-P1P2-primary	111	191	112	163	165	154	206	206
AAGAAGAAAGTCATGGCTAACTG	CACC	spacer_003924	ABCB7-P1P2-primary	80	204	185	199	245	140	192	192
ACTCGGCGCCTTGGGAACCGCTC	ATCA	spacer_003925	ABCB7-P1P2-primary	46	65	101	103	123	83	97	97
GGGTGAAGGGCAAGGGGACCTGT	AATA	spacer_003926	ABCB7-P1P2-primary	87	151	106	116	149	119	126	126
TCTTGGTGCTCTCTCTGCCCCGA	TTCT	spacer_003927	ABCB7-P1P2-primary	101	141	173	131	146	120	173	173
TTCTTGGCGCTGGGCGGCCGCGG	TGCA	spacer_003928	ABCB7-P1P2-primary	76	158	84	99	152	99	123	123
TCTGTTAGCGGCTCAGGTCCGCA	AGTC	spacer_003929	ABCB7-P1P2-primary	60	124	134	91	104	124	140	140
CTGCGGACCTGAGCCGCTAACAG	TCCA	spacer_003930	ABCB7-P1P2-primary	88	142	123	164	208	83	190	190
GGCACTCCGCGATTCTGATCCGG	CGCC	spacer_003931	ABCB7-P1P2-primary	118	182	132	167	158	121	170	170
TCTTCTCTCGGTTCCTCTTTCCT	ATCC	spacer_003932	ABCB7-P1P2-primary	45	120	119	81	66	67	87	87
GCGGCCGCCCAGCGCCAAGAATG	CGCC	spacer_003933	ABCB7-P1P2-primary	90	126	114	121	119	84	164	164
AGTGTCCCATAATCCTCTTCTCT	CGCC	spacer_003934	ABCB7-P1P2-primary	60	99	149	134	136	105	147	147
CTCTTCTCTCGGTTCCTCTTTCC	AATC	spacer_003935	ABCB7-P1P2-primary	39	102	101	67	119	75	114	114
GGGAAAAGGTTGCCCTCCTGACC	TGTA	spacer_003936	ABCB7-P1P2-primary	54	99	117	93	99	73	130	130
CCGAGGTCAGGAGGGCAACCTTT	TGCC	spacer_003937	ABCB7-P1P2-primary	50	171	37	27	132	138	79	79
TGGTAGGCTCGAGCGGTTCCCAA	CACC	spacer_003938	ABCB7-P1P2-primary	100	161	217	142	250	122	184	184
CTATTCTTCCATGTCAGTGGCAT	CACC	spacer_003939	ABCB7-P1P2-primary	91	187	170	181	170	106	148	148
GAGAGAAGAGGATTATGGGACAC	AACC	spacer_003940	ABCB7-P1P2-primary	68	152	139	128	137	70	150	150
CTTCACCCTATTCTTCCATGTCA	TGCC	spacer_003941	ABCB7-P1P2-primary	109	185	117	167	157	151	201	201
TTGCCCTTCACCCTATTCTTCCA	CCCC	spacer_003942	ABCB7-P1P2-primary	158	259	217	168	182	99	232	232
GGACACTGGCGGACTGAATTCGG	TATG	spacer_003943	ABCB7-P1P2-primary	19	35	69	70	47	69	71	71
TGACCTCGGGGCAGAGAGAGCAC	CTCC	spacer_003944	ABCB7-P1P2-primary	52	113	135	104	189	67	126	126
GGTCCCCTTGCCCTTCACCCTAT	TACA	spacer_003945	ABCB7-P1P2-primary	45	79	42	65	91	53	95	95
ATCTTGAGCGAGGAAAGAGGAAC	CGCC	spacer_003946	ABCB7-P1P2-primary	51	130	162	101	175	110	184	184
CCCTTCACCCTATTCTTCCATGT	CTTG	spacer_003947	ABCB7-P1P2-primary	75	136	236	166	196	137	175	175
GCCGCGGCCGCCCAGCGCCAAGA	AGCC	spacer_003948	ABCB7-P1P2-primary	62	103	60	70	95	50	143	143
CGCCAGTGTCCCATAATCCTCTT	AGTC	spacer_003949	ABCB7-P1P2-primary	85	125	112	91	152	111	107	107
TGGTGCTCTCTCTGCCCCGAGGT	TTCT	spacer_003950	ABCB7-P1P2-primary	33	102	95	105	76	69	83	83
CTCGGTTCCTCTTTCCTCGCTCA	TTCT	spacer_003951	ABCB7-P1P2-primary	82	168	112	109	116	104	142	142
TATTCTTCCATGTCAGTGGCATC	ACCC	spacer_003952	ABCB7-P1P2-primary	73	159	186	145	159	96	148	148
TTGGCGCTGGGCGGCCGCGGCGG	ATTC	spacer_003953	ABCB7-P1P2-primary	71	123	84	92	154	84	142	142
ATGACTTTCTTCTTGGTGCTCTC	AGCC	spacer_003954	ABCB7-P1P2-primary	58	71	92	93	126	90	113	113
GCCTCACGCTCTATGTCGCGCGC	TTCC	spacer_003955	ABCE1-P1P2-primary	53	59	72	109	134	43	121	121
AGCTGTCCCGCAGGAACCGCTGC	TTCC	spacer_003956	ABCE1-P1P2-primary	66	132	95	66	95	54	150	150
CCCTCCAGCCGACCCGGCTGTCG	CTTC	spacer_003957	ABCE1-P1P2-primary	94	179	146	139	196	138	219	219
GGGGCGCCTCGGTCTTCCCCTCC	CTTG	spacer_003958	ABCE1-P1P2-primary	47	127	79	78	129	99	111	111
CGTACCTGGAGAAAACGATCCCC	TTCA	spacer_003959	ABCE1-P1P2-primary	61	91	102	159	124	108	107	107
TGCGGGACAGCTGGAACTGATGG	TTCC	spacer_003960	ABCE1-P1P2-primary	55	172	72	30	155	163	178	178
GGCCTTAGGTGGCGGAGACAGCA	GTTA	spacer_003961	ABCE1-P1P2-primary	58	98	102	92	75	74	81	81
CGCCTCACGCTCTATGTCGCGCG	GTTC	spacer_003962	ABCE1-P1P2-primary	59	93	129	112	123	104	111	111
ACGTACCTGGAGAAAACGATCCC	ATTC	spacer_003963	ABCE1-P1P2-primary	56	109	166	90	160	142	130	130
AGGTACGTGAATAGCCCGGAGAG	CTCC	spacer_003964	ABCE1-P1P2-primary	61	233	90	88	98	111	150	150
CTCCAGGTACGTGAATAGCCCGG	TTTT	spacer_003965	ABCE1-P1P2-primary	48	78	100	104	114	57	90	90
CAGCTGTCCCGCAGGAACCGCTG	GTTC	spacer_003966	ABCE1-P1P2-primary	74	139	143	140	242	126	202	202
GCAGGAACCGCTGCCACGCGCTG	TCCC	spacer_003967	ABCE1-P1P2-primary	65	148	91	76	158	107	108	108
GCCACACAGCGTGTTCTCACGGC	TTCA	spacer_003968	ABCE1-P1P2-primary	81	105	55	57	168	112	140	140
CTGCGGGACAGCTGGAACTGATG	GTTC	spacer_003969	ABCE1-P1P2-primary	97	184	90	106	163	137	163	163
CCAGGTACGTGAATAGCCCGGAG	TTCT	spacer_003970	ABCE1-P1P2-primary	59	114	74	116	130	87	102	102
ATAGGACGTAGTGCGCGCGCGCG	AGCC	spacer_003971	ABCE1-P1P2-primary	78	123	122	74	97	59	139	139
TCACGGCCACCGGCCAAAATGGC	GTTC	spacer_003972	ABCE1-P1P2-primary	100	178	179	155	177	110	179	179
GGCCGGTGGCCGTGAGAACACGC	TTTT	spacer_003973	ABCE1-P1P2-primary	60	99	115	65	121	80	97	97
AACCTGGCAGATGGCAGCTAACG	TTCC	spacer_003974	ABCE1-P1P2-primary	89	153	120	160	208	143	179	179
GAAAGAATGTAGGGACGTTCTCC	GTTG	spacer_003975	ABCE1-P1P2-primary	59	131	140	95	106	78	136	136
TCTCCGGGCTATTCACGTACCTG	AACC	spacer_003976	ABCE1-P1P2-primary	57	120	64	60	142	107	158	158
CGCGTGCGGCGGCTGGGCACCGC	CTTG	spacer_003977	ABCE1-P1P2-primary	26	62	84	82	73	58	103	103
TCCAGGTACGTGAATAGCCCGGA	TTTC	spacer_003978	ABCE1-P1P2-primary	219	417	256	254	328	173	323	323
CCGAGAGCCTTTGGTTAGGCCTT	TTCT	spacer_003979	ABCE1-P1P2-primary	34	84	46	31	91	77	85	85
GCCGGTGGCCGTGAGAACACGCT	TTTG	spacer_003980	ABCE1-P1P2-primary	20	55	5	2	102	60	41	41
GGGACGTTCTCCGAGAGCCTTTG	TGTA	spacer_003981	ABCE1-P1P2-primary	57	132	97	84	164	127	170	170
GTTAGGCCTTAGGTGGCGGAGAC	TTTG	spacer_003982	ABCE1-P1P2-primary	49	75	65	96	83	62	141	141
GAGAGCCTTTGGTTAGGCCTTAG	CTCC	spacer_003983	ABCE1-P1P2-primary	96	160	182	210	166	131	242	242
GCCTCTGTGCTCCCCTCCGCAAG	TTTG	spacer_003984	ABCE1-P1P2-primary	25	89	38	35	103	79	127	127
CACGGCCACCGGCCAAAATGGCG	TTCT	spacer_003985	ABCE1-P1P2-primary	33	52	74	79	112	42	57	57
CTTGCGGAGGGGAGCACAGAGGC	TCCC	spacer_003986	ABCE1-P1P2-primary	65	138	165	163	176	80	176	176
AGCCACACAGCGTGTTCTCACGG	TTTC	spacer_003987	ABCE1-P1P2-primary	5	12	7	6	71	79	115	115
GCTGTCCCGCAGGAACCGCTGCC	TCCA	spacer_003988	ABCE1-P1P2-primary	69	119	83	98	117	80	152	152
GCCGTTAGCTGCCATCTGCCAGG	TTTG	spacer_003989	ABCE1-P1P2-primary	91	153	146	162	170	111	169	169
TCGGTCTTCCCCTCCAGCCGACC	CGCC	spacer_003990	ABCE1-P1P2-primary	30	71	82	79	74	59	68	68
GCGCGCGCGCACTACGTCCTATG	TGTC	spacer_003991	ABCE1-P1P2-primary	107	155	170	228	232	126	213	213
CAACCTGGCAGATGGCAGCTAAC	TTTC	spacer_003992	ABCE1-P1P2-primary	80	137	119	128	146	122	153	153
CTACCTACCTCCAGGGTTCCGCC	CTCC	spacer_003993	ABCE1-P1P2-primary	55	101	69	62	133	106	109	109
AGGGTTCCGCCTCACGCTCTATG	CTCC	spacer_003994	ABCE1-P1P2-primary	107	196	160	187	245	148	204	204
CTATGGCTTGCGCGTGCGGCGGC	CGTC	spacer_003995	ABCE1-P1P2-primary	57	121	99	63	112	67	66	66
CCTTGCGGAGGGGAGCACAGAGG	ATCC	spacer_003996	ABCE1-P1P2-primary	31	85	91	118	157	80	135	135
GCTGCCATCTGCCAGGTTGGAAA	GTTA	spacer_003997	ABCE1-P1P2-primary	106	149	144	161	220	107	196	196
GCTGCCACGCGCTGCTGCTGTCT	AACC	spacer_003998	ABCE1-P1P2-primary	69	126	160	114	139	117	203	203
GGGCTATTCACGTACCTGGAGAA	CTCC	spacer_003999	ABCE1-P1P2-primary	107	148	97	125	149	135	170	170
TCCGAGAGCCTTTGGTTAGGCCT	GTTC	spacer_004000	ABCE1-P1P2-primary	120	244	194	175	246	155	198	198
TCCGCCACCTAAGGCCTAACCAA	TGTC	spacer_004001	ABCE1-P1P2-primary	111	239	169	157	191	186	216	216
CAGCCGCCGCACGCGCAAGCCAT	TGCC	spacer_004002	ABCE1-P1P2-primary	31	86	26	30	104	105	112	112
GAGAGCTTGGGGGCGCCTCGGTC	CGCC	spacer_004003	ABCE1-P1P2-primary	62	154	118	76	85	103	165	165
CAAGCTCTCGGCGTCGCCCGCGC	CCCC	spacer_004004	ABCE1-P1P2-primary	51	74	54	63	78	74	78	78
AAAGGCTCTCGGAGAACGTCCCT	AACC	spacer_004005	ABCE1-P1P2-primary	31	123	64	98	102	87	96	96
CGGAGAGGTTTGGCCGTTAGCTG	AGCC	spacer_004006	ABCE1-P1P2-primary	92	193	154	167	226	112	179	179
CGGCCACCGGCCAAAATGGCGGT	CTCA	spacer_004007	ABCE1-P1P2-primary	55	58	97	49	74	37	51	51
GGTGGCGGAGACAGCAGCAGCGC	CTTA	spacer_004008	ABCE1-P1P2-primary	32	73	52	66	87	24	91	91
GCTGAAAAGTGAAGGCAAGAGCT	TGTG	spacer_004009	ABCE1-P1P2-primary	46	87	97	117	166	130	161	161
GCACGCGCAAGCCATAGGACGTA	CGCC	spacer_004010	ABCE1-P1P2-primary	115	216	134	118	132	85	206	206
GCCACCTAAGGCCTAACCAAAGG	CTCC	spacer_004011	ABCE1-P1P2-primary	111	199	145	149	234	127	222	222
CTACGTCCTATGGCTTGCGCGTG	CGCA	spacer_004012	ABCE1-P1P2-primary	85	130	117	96	150	106	127	127
TGGAGAAAACGATCCCCTTGCGG	TACC	spacer_004013	ABCE1-P1P2-primary	50	124	134	84	170	72	124	124
CCCAAGCTCTCGGCGTCGCCCGC	CGCC	spacer_004014	ABCE1-P1P2-primary	78	80	89	73	115	94	61	61
ATCAGTTCCAGCTGTCCCGCAGG	CTCC	spacer_004015	ABCE1-P1P2-primary	93	91	131	108	85	81	116	116
ACGCGCTGCTGCTGTCTCCGCCA	TGCC	spacer_004016	ABCE1-P1P2-primary	30	93	129	111	69	76	120	120
TAAGGCCTAACCAAAGGCTCTCG	CACC	spacer_004017	ABCE1-P1P2-primary	96	161	165	164	95	142	135	135
GCCCGCGCTCCATCAGTTCCAGC	CGTC	spacer_004018	ABCE1-P1P2-primary	42	56	113	97	154	84	139	139
CAGCCACACAGCGTGTTCTCACG	TTTT	spacer_004019	ABCE1-P1P2-primary	109	222	139	103	104	76	238	238
CGCAGGAACCGCTGCCACGCGCT	GTCC	spacer_004020	ABCE1-P1P2-primary	48	137	144	108	106	44	127	127
GCTTGCGCGTGCGGCGGCTGGGC	TATG	spacer_004021	ABCE1-P1P2-primary	81	132	59	75	117	63	77	77
TACATTCTTTCCAACCTGGCAGA	TCCC	spacer_004022	ABCE1-P1P2-primary	167	333	337	214	356	187	319	319
CGCGCTCCATCAGTTCCAGCTGT	CGCC	spacer_004023	ABCE1-P1P2-primary	88	154	127	143	193	110	153	153
TATGGCTTGCGCGTGCGGCGGCT	GTCC	spacer_004024	ABCE1-P1P2-primary	56	60	54	89	106	80	120	120
ACCTGGCAGATGGCAGCTAACGG	TCCA	spacer_004025	ABCE1-P1P2-primary	102	114	140	127	181	99	153	153
GCCGCACGCGCAAGCCATAGGAC	AGCC	spacer_004026	ABCE1-P1P2-primary	44	80	37	28	105	52	108	108
TCACGCTCTATGTCGCGCGCGCG	CGCC	spacer_004027	ABCE1-P1P2-primary	92	158	114	130	115	48	155	155
AAGCTCTCGGCGTCGCCCGCGCT	CCCC	spacer_004028	ABCE1-P1P2-primary	69	82	96	57	81	70	90	90
AGCCATAGGACGTAGTGCGCGCG	CGCA	spacer_004029	ABCE1-P1P2-primary	91	119	124	65	85	69	96	96
TCGCGCGCGCGCACTACGTCCTA	TATG	spacer_004030	ABCE1-P1P2-primary	58	108	59	97	93	89	126	126
CGCGCAAGCCATAGGACGTAGTG	CGCA	spacer_004031	ABCE1-P1P2-primary	111	127	129	80	144	145	192	192
GGGTCGGCTGGAGGGGAAGACCG	AGCC	spacer_004032	ABCE1-P1P2-primary	85	113	165	106	239	143	181	181
CCGCAGGAACCGCTGCCACGCGC	TGTC	spacer_004033	ABCE1-P1P2-primary	67	117	85	76	86	106	142	142
TACCTACCTCCAGGGTTCCGCCT	TCCC	spacer_004034	ABCE1-P1P2-primary	56	110	119	101	167	94	147	147
GGAACCGCTGCCACGCGCTGCTG	CGCA	spacer_004035	ABCE1-P1P2-primary	94	97	59	56	231	120	215	215
AGGTTGGAAAGAATGTAGGGACG	TGCC	spacer_004036	ABCE1-P1P2-primary	96	173	114	95	103	83	152	152
CGCTCTATGTCGCGCGCGCGCAC	CTCA	spacer_004037	ABCE1-P1P2-primary	32	68	73	58	103	41	66	66
GGTACGTGAATAGCCCGGAGAGG	TCCA	spacer_004038	ABCE1-P1P2-primary	105	199	146	149	162	121	159	159
TACCTCCAGGGTTCCGCCTCACG	TACC	spacer_004039	ABCE1-P1P2-primary	91	175	147	126	167	140	167	167
TGGCTGAAAAGTGAAGGCAAGAG	TGTG	spacer_004040	ABCE1-P1P2-primary	151	208	200	133	274	139	195	195
TCCAGGGTTCCGCCTCACGCTCT	TACC	spacer_004041	ABCE1-P1P2-primary	84	138	201	120	168	76	143	143
TTGCGGAGGGGAGCACAGAGGCC	CCCC	spacer_004042	ABCE1-P1P2-primary	78	161	103	129	160	96	137	137
ATCTGCCAGGTTGGAAAGAATGT	TGCC	spacer_004043	ABCE1-P1P2-primary	90	160	119	137	143	95	153	153
CTACATTCTTTCCAACCTGGCAG	GTCC	spacer_004044	ABCE1-P1P2-primary	67	108	133	102	108	67	113	113
CGGAGGGGAGCACAGAGGCCAAA	CTTG	spacer_004045	ABCE1-P1P2-primary	67	146	176	119	148	145	211	211
GGGTTCCGCCTCACGCTCTATGT	TCCA	spacer_004046	ABCE1-P1P2-primary	56	125	131	76	218	100	170	170
GTTCCAGCTGTCCCGCAGGAACC	ATCA	spacer_004047	ABCE1-P1P2-primary	51	130	76	40	114	97	105	105
ACCTAAGGCCTAACCAAAGGCTC	CGCC	spacer_004048	ABCE1-P1P2-primary	78	95	72	118	153	54	100	100
CCTACATTCTTTCCAACCTGGCA	CGTC	spacer_004049	ABCE1-P1P2-primary	53	194	139	70	119	119	135	135
TCAGTTCCAGCTGTCCCGCAGGA	TCCA	spacer_004050	ABCE1-P1P2-primary	176	228	252	208	261	165	303	303
GGCCAAAATGGCGGTGCCCAGCC	CACC	spacer_004051	ABCE1-P1P2-primary	71	110	106	83	75	70	69	69
TTCCAACCTGGCAGATGGCAGCT	TTCT	spacer_004052	ABCE1-P1P2-primary	89	152	115	145	147	95	133	133
TGGCAGATGGCAGCTAACGGCCA	AACC	spacer_004053	ABCE1-P1P2-primary	99	187	114	105	168	86	145	145
GCCCGGAGAGGTTTGGCCGTTAG	AATA	spacer_004054	ABCE1-P1P2-primary	108	121	164	123	147	105	142	142
CTCCCCTCCGCAAGGGGATCGTT	TGTG	spacer_004055	ABCE1-P1P2-primary	49	195	185	126	176	118	188	188
ACACAGCGTGTTCTCACGGCCAC	AGCC	spacer_004056	ABCE1-P1P2-primary	58	130	104	92	133	64	152	152
TTCTTTCCAACCTGGCAGATGGC	TACA	spacer_004057	ABCE1-P1P2-primary	57	133	138	80	136	99	160	160
AGATGTCGCACGTGACCTAAGTG	ATCC	spacer_004058	ABCF1-P1-primary	122	141	156	173	191	169	161	161
AAACCCACTCCTCCCCGGCAAAC	TTCC	spacer_004059	ABCF1-P1-primary	47	143	147	117	142	111	113	113
CCGCCGCCGGAAGCGGAAATAGC	TTCC	spacer_004060	ABCF1-P1-primary	47	68	95	59	66	55	65	65
CCCGCCGCCGGAAGCGGAAATAG	GTTC	spacer_004061	ABCF1-P1-primary	109	209	108	102	165	79	162	162
GCTTCCGGCGGCGGGGAACCCCG	TTCC	spacer_004062	ABCF1-P1-primary	76	136	127	100	86	85	138	138
GCCGCGCCAGCTTGGAGAGCCAG	GTTG	spacer_004063	ABCF1-P1-primary	116	173	61	103	180	102	150	150
CAGCTACTGTGGCGGCGCCCGGT	GTTA	spacer_004064	ABCF1-P1-primary	68	85	102	86	147	56	72	72
CTGCGCATGCGTGCCGTGGGCCC	GTTA	spacer_004065	ABCF1-P1-primary	33	44	59	70	91	26	47	47
GAGAGCCAGCCCCATCGGGGTTC	CTTG	spacer_004066	ABCF1-P1-primary	137	136	114	136	193	80	176	176
GGCGGCGGGGAACCCCGATGGGG	TTCC	spacer_004067	ABCF1-P1-primary	27	78	65	38	83	53	78	78
GTGGGCCCGGGAGGAGTTTGCCG	TGCC	spacer_004068	ABCF1-P1-primary	55	136	155	165	111	83	102	102
AAACACGCGCAGTCTCCTCTCTC	CTTA	spacer_004069	ABCF1-P1-primary	80	127	158	101	154	150	114	114
CGGCGGCGGGGAACCCCGATGGG	CTTC	spacer_004070	ABCF1-P1-primary	104	208	190	150	198	138	165	165
GGTCACGTGCGACATCTGGATCT	CTTA	spacer_004071	ABCF1-P1-primary	54	120	91	58	66	81	165	165
GCATCGCGGTGGCAGTTACAGCT	TTCG	spacer_004072	ABCF1-P1-primary	57	118	77	106	124	74	75	75
GGCATCGCGGTGGCAGTTACAGC	CTTC	spacer_004073	ABCF1-P1-primary	59	110	90	48	99	85	112	112
AAGGAAAGAGATCCAGATGTCGC	GTTA	spacer_004074	ABCF1-P1-primary	48	90	99	91	96	91	101	101
GGGGTTAAAGGAAAGAGATCCAG	AATC	spacer_004075	ABCF1-P1-primary	71	70	55	40	110	110	95	95
AAGAGAGGGTCATGGGGCACGAG	TTTT	spacer_004076	ABCF1-P1-primary	50	55	43	58	73	61	133	133
CAAGCAGCAGCCGCCGGAGCCCG	CGCC	spacer_004077	ABCF1-P1-primary	112	142	104	70	125	134	100	100
AGAGAGGGTCATGGGGCACGAGA	TTTA	spacer_004078	ABCF1-P1-primary	139	233	200	145	292	187	336	336
CGTGCGACATCTGGATCTCTTTC	GTCA	spacer_004079	ABCF1-P1-primary	100	175	5	6	170	147	147	147
GAATCGGGGTTAAAGGAAAGAGA	TTTG	spacer_004080	ABCF1-P1-primary	102	216	215	144	227	150	243	243
CGCTTCCGGCGGCGGGGAACCCC	TTTC	spacer_004081	ABCF1-P1-primary	34	111	57	67	74	41	92	92
GCTACTGTGGCGGCGCCCGGTGC	TACA	spacer_004082	ABCF1-P1-primary	91	114	99	109	125	61	135	135
CCGGGGAGGAGTGGGTTTGGAAT	TTTG	spacer_004083	ABCF1-P1-primary	87	142	84	134	130	79	105	105
GAAGGCGCCCAAGCAGCAGCCGC	TGCC	spacer_004084	ABCF1-P1-primary	50	99	30	42	112	70	87	87
ACCCCGATTCCAAACCCACTCCT	TTTA	spacer_004085	ABCF1-P1-primary	59	117	123	90	84	93	103	103
CTTGCCTACCAGCCTCACCTGAT	CTTC	spacer_004086	ABCF1-P1-primary	130	315	182	154	257	176	233	233
CGCAGGGGCCCGGTCAGTCTCGT	CTCC	spacer_004087	ABCF1-P1-primary	53	121	106	121	80	35	102	102
GCACCGGGCGCCGCCACAGTAGC	AATA	spacer_004088	ABCF1-P1-primary	90	170	107	106	150	97	173	173
GGGCGCCGCCACAGTAGCTGTAA	CACC	spacer_004089	ABCF1-P1-primary	133	200	99	70	132	108	180	180
CAAACCCACTCCTCCCCGGCAAA	ATTC	spacer_004090	ABCF1-P1-primary	80	154	204	159	184	105	267	267
CGCCGCCGGAAGCGGAAATAGCA	TCCC	spacer_004091	ABCF1-P1-primary	76	144	170	139	181	137	178	178
GTCCCCGATCCACTCGGGCTCCG	CTCC	spacer_004092	ABCF1-P1-primary	114	121	134	114	167	106	138	138
GTCTCGTGCCCCATGACCCTCTC	GTCA	spacer_004093	ABCF1-P1-primary	39	108	68	67	75	104	53	53
CTTTAACCCCGATTCCAAACCCA	TTTC	spacer_004094	ABCF1-P1-primary	78	161	93	140	157	77	123	123
ACTCGGGCTCCGGCGGCTGCTGC	ATCC	spacer_004095	ABCF1-P1-primary	74	124	87	75	87	82	71	71
CCGATGGGGCTGGCTCTCCAAGC	AACC	spacer_004096	ABCF1-P1-primary	76	127	111	109	95	103	129	129
TTCCTTGCCTACCAGCCTCACCT	TTTC	spacer_004097	ABCF1-P1-primary	180	333	253	263	390	329	355	355
ATCGGGGTTCCCCGCCGCCGGAA	CCCC	spacer_004098	ABCF1-P1-primary	99	178	203	155	250	119	180	180
TGCGGGAGTTACTGCGCATGCGT	CCCC	spacer_004099	ABCF1-P1-primary	97	106	98	70	186	87	99	99
CCATGACCCTCTCTTAAAACACG	TGCC	spacer_004100	ABCF1-P1-primary	77	176	125	153	152	113	121	121
TCCCGGGCCCACGGCACGCATGC	CTCC	spacer_004101	ABCF1-P1-primary	78	151	124	111	178	74	135	135
ACTGCCACCGCGATGCCGAAGGC	TGTA	spacer_004102	ABCF1-P1-primary	104	167	147	110	123	96	177	177
TCCTTGCCTACCAGCCTCACCTG	TTCT	spacer_004103	ABCF1-P1-primary	100	219	138	172	179	110	165	165
GGGGAGGAGTGGGTTTGGAATCG	TGCC	spacer_004104	ABCF1-P1-primary	51	165	107	80	113	81	131	131
GATGGGGCTGGCTCTCCAAGCTG	CCCC	spacer_004105	ABCF1-P1-primary	117	196	176	166	226	123	217	217
CGGCAAACTCCTCCCGGGCCCAC	TCCC	spacer_004106	ABCF1-P1-primary	57	135	42	29	105	63	89	89
TTGCCTACCAGCCTCACCTGATG	TTCC	spacer_004107	ABCF1-P1-primary	128	226	254	201	202	145	213	213
CGGTGCTATTTCCGCTTCCGGCG	CGCC	spacer_004108	ABCF1-P1-primary	77	162	133	154	125	83	129	129
GGCGCCTTCGGCATCGCGGTGGC	CTTG	spacer_004109	ABCF1-P1-primary	47	129	44	90	66	80	73	73
GTAACTCCCGCAGGGGCCCGGTC	CGCA	spacer_004110	ABCF1-P1-primary	69	121	138	110	234	95	149	149
TCTCTTAAAACACGCGCAGTCTC	ACCC	spacer_004111	ABCF1-P1-primary	105	125	168	75	150	89	113	113
ACTCCTCCCCGGCAAACTCCTCC	ACCC	spacer_004112	ABCF1-P1-primary	71	147	106	82	117	88	181	181
CCGGCAAACTCCTCCCGGGCCCA	CTCC	spacer_004113	ABCF1-P1-primary	77	134	118	85	103	68	104	104
GGGCCCACGGCACGCATGCGCAG	TCCC	spacer_004114	ABCF1-P1-primary	75	122	111	125	130	120	159	159
CCTCTGCTCGTTTCTTCCTTGCC	TCCC	spacer_004115	ABCF1-P1-primary	44	88	86	80	67	79	90	90
TTCGGCATCGCGGTGGCAGTTAC	CGCC	spacer_004116	ABCF1-P1-primary	72	126	98	62	162	86	89	89
TGGGGCACGAGACTGACCGGGCC	GTCA	spacer_004117	ABCF1-P1-primary	65	45	74	59	77	60	119	119
TCCCCGGCAAACTCCTCCCGGGC	CTCC	spacer_004118	ABCF1-P1-primary	37	122	139	105	93	45	118	118
ATGACCCTCTCTTAAAACACGCG	CCCC	spacer_004119	ABCF1-P1-primary	94	170	129	164	137	110	208	208
GCCGCCGGAAGCGGAAATAGCAC	CCCC	spacer_004120	ABCF1-P1-primary	56	115	64	80	81	68	96	96
CGATCCACTCGGGCTCCGGCGGC	TCCC	spacer_004121	ABCF1-P1-primary	51	79	35	53	55	52	62	62
GCGGCGCCCGGTGCTATTTCCGC	TGTG	spacer_004122	ABCF1-P1-primary	50	72	74	82	65	37	85	85
GCAGGGGCCCGGTCAGTCTCGTG	TCCC	spacer_004123	ABCF1-P1-primary	117	146	103	89	131	90	97	97
AACCCACTCCTCCCCGGCAAACT	TCCA	spacer_004124	ABCF1-P1-primary	86	139	147	108	180	99	190	190
CGATTCCAAACCCACTCCTCCCC	ACCC	spacer_004125	ABCF1-P1-primary	113	152	128	103	123	110	151	151
GGCGGCTGCTGCTTGGGCGCCTT	CTCC	spacer_004126	ABCF1-P1-primary	76	136	126	89	182	64	115	115
CGGGCCCACGGCACGCATGCGCA	CTCC	spacer_004127	ABCF1-P1-primary	39	53	86	52	90	68	99	99
TGATGGGCTCGTGCTCTCTCCGT	CACC	spacer_004128	ABCF1-P1-primary	135	215	174	158	194	124	171	171
TACCAGCCTCACCTGATGGGCTC	TGCC	spacer_004129	ABCF1-P1-primary	135	162	145	160	218	71	214	214
GGCAAACTCCTCCCGGGCCCACG	CCCC	spacer_004130	ABCF1-P1-primary	46	126	142	136	132	109	147	147
TCTCTCTTCCCCCTCTGCTCGTT	CTCC	spacer_004131	ABCF1-P1-primary	71	106	93	88	134	130	108	108
TGCGTGCCGTGGGCCCGGGAGGA	CGCA	spacer_004132	ABCF1-P1-primary	55	180	143	143	190	120	193	193
CCGATTCCAAACCCACTCCTCCC	AACC	spacer_004133	ABCF1-P1-primary	100	131	174	106	125	68	119	119
CCCTCTGCTCGTTTCTTCCTTGC	TTCC	spacer_004134	ABCF1-P1-primary	36	85	46	47	82	47	107	107
GCCGGAAGCGGAAATAGCACCGG	CGCC	spacer_004135	ABCF1-P1-primary	47	115	102	122	84	73	76	76
CACTCCTCCCCGGCAAACTCCTC	AACC	spacer_004136	ABCF1-P1-primary	124	189	193	164	257	111	240	240
TGCGCAGTAACTCCCGCAGGGGC	CGCA	spacer_004137	ABCF1-P1-primary	60	81	85	109	78	54	90	90
CGAGTGGATCGGGGACGGAGAGA	AGCC	spacer_004138	ABCF1-P1-primary	98	190	164	130	132	137	190	190
CTCGGGCTCCGGCGGCTGCTGCT	TCCA	spacer_004139	ABCF1-P1-primary	107	164	114	93	95	82	111	111
GCTGTAACTGCCACCGCGATGCC	AGTA	spacer_004140	ABCF1-P1-primary	67	108	127	93	104	140	126	126
ACAGTAGCTGTAACTGCCACCGC	CGCC	spacer_004141	ABCF1-P1-primary	89	157	121	150	159	93	145	145
CCCCTCTGCTCGTTTCTTCCTTG	CTTC	spacer_004142	ABCF1-P1-primary	88	179	144	112	198	131	168	168
GCCGGAGCCCGAGTGGATCGGGG	AGCC	spacer_004143	ABCF1-P1-primary	48	109	117	118	98	71	94	94
GCCACAGTAGCTGTAACTGCCAC	CGCC	spacer_004144	ABCF1-P1-primary	94	111	120	116	132	113	170	170
GGGGCCCGGTCAGTCTCGTGCCC	CGCA	spacer_004145	ABCF1-P1-primary	73	142	80	85	117	60	130	130
ACCGCGATGCCGAAGGCGCCCAA	TGCC	spacer_004146	ABCF1-P1-primary	58	206	103	103	114	111	166	166
CGATGGGGCTGGCTCTCCAAGCT	ACCC	spacer_004147	ABCF1-P1-primary	118	120	84	100	102	37	118	118
CCTGATGGGCTCGTGCTCTCTCC	CTCA	spacer_004148	ABCF1-P1-primary	80	169	125	140	168	91	155	155
ACTCCCGCAGGGGCCCGGTCAGT	AGTA	spacer_004149	ABCF1-P1-primary	91	118	110	143	121	121	147	147
GGAAGCGGAAATAGCACCGGGCG	CGCC	spacer_004150	ABCF1-P1-primary	38	56	56	101	122	69	90	90
CATCAGGTGAGGCTGGTAGGCAA	AGCC	spacer_004151	ABCF1-P1-primary	108	249	155	151	160	159	240	240
GTCTCCTCTCTCTTCCCCCTCTG	CGCA	spacer_004152	ABCF1-P1-primary	68	105	45	70	119	72	73	73
GATTCCAAACCCACTCCTCCCCG	CCCC	spacer_004153	ABCF1-P1-primary	104	176	215	192	250	130	273	273
GGAGCCCGAGTGGATCGGGGACG	CGCC	spacer_004154	ABCF1-P1-primary	122	202	132	114	147	111	121	121
GATCCACTCGGGCTCCGGCGGCT	CCCC	spacer_004155	ABCF1-P1-primary	35	117	114	74	106	80	116	116
CCGATCCACTCGGGCTCCGGCGG	GTCC	spacer_004156	ABCF1-P1-primary	45	139	102	114	132	105	104	104
GCGATGCCGAAGGCGCCCAAGCA	CACC	spacer_004157	ABCF1-P1-primary	65	131	158	118	120	132	143	143
TCGTGCCCCATGACCCTCTCTTA	AGTC	spacer_004158	ABCF1-P1-primary	122	197	134	143	115	97	177	177
AGCCCCATCGGGGTTCCCCGCCG	AGCC	spacer_004159	ABCF1-P1-primary	44	91	82	121	150	81	134	134
CCATCGGGGTTCCCCGCCGCCGG	AGCC	spacer_004160	ABCF1-P1-primary	52	71	87	74	96	65	80	80
CCTACCAGCCTCACCTGATGGGC	CTTG	spacer_004161	ABCF1-P1-primary	70	115	81	51	156	87	134	134
CCCGATCCACTCGGGCTCCGGCG	CGTC	spacer_004162	ABCF1-P1-primary	103	140	116	150	115	44	121	121
AGCTTGGAGAGCCAGCCCCATCG	CGCC	spacer_004163	ABCF1-P1-primary	117	178	272	172	174	101	237	237
AGCCTCACCTGATGGGCTCGTGC	TACC	spacer_004164	ABCF1-P1-primary	51	85	77	89	115	26	138	138
TCACCTGATGGGCTCGTGCTCTC	AGCC	spacer_004165	ABCF1-P1-primary	94	174	178	125	190	116	122	122
GGTGAGGCTGGTAGGCAAGGAAG	ATCA	spacer_004166	ABCF1-P1-primary	79	121	104	108	289	112	182	182
TCTGCTCGTTTCTTCCTTGCCTA	CCCC	spacer_004167	ABCF1-P1-primary	94	174	77	114	173	152	181	181
CTCTGCTCGTTTCTTCCTTGCCT	CCCC	spacer_004168	ABCF1-P1-primary	35	56	45	75	69	63	73	73
TCCTCTCTCTTCCCCCTCTGCTC	AGTC	spacer_004169	ABCF1-P1-primary	79	152	122	61	109	81	224	224
GCAGCCCTGATTCAGGATCAGAG	TTTT	spacer_004170	ABCF1-P2-primary	62	103	91	83	115	59	129	129
TCCGGCTTGGCAGGCTTAGGAGG	CTTC	spacer_004171	ABCF1-P2-primary	96	166	119	194	199	107	176	176
TGCAGCCCTGATTCAGGATCAGA	TTTT	spacer_004172	ABCF1-P2-primary	158	281	260	207	289	207	384	384
AGAATACATGCCCAGGCTGGGCA	TTTT	spacer_004173	ABCF1-P2-primary	107	179	240	250	265	129	275	275
CTTATACTGTTAAAATCATCTTT	CTTA	spacer_004174	ABCF1-P2-primary	107	173	200	286	207	119	252	252
TCGGTCTGTCTTACTTATACTGT	CTTC	spacer_004175	ABCF1-P2-primary	156	258	202	218	202	114	220	220
GAATACATGCCCAGGCTGGGCAC	TTTA	spacer_004176	ABCF1-P2-primary	64	183	147	138	164	94	178	178
AACAGTATAAGTAAGACAGACCG	TTTT	spacer_004177	ABCF1-P2-primary	62	73	76	103	110	105	86	86
ACAGTATAAGTAAGACAGACCGA	TTTA	spacer_004178	ABCF1-P2-primary	192	216	140	181	277	135	235	235
AAAGCGGGAAATTACTCCACCAT	TTTA	spacer_004179	ABCF1-P2-primary	118	203	199	143	129	136	171	171
AGTAAGACAGACCGAGAAGAGCT	TATA	spacer_004180	ABCF1-P2-primary	78	115	151	139	110	108	116	116
AACTAGCTCTTCTCGGTCTGTCT	TTTA	spacer_004181	ABCF1-P2-primary	96	149	125	128	200	182	145	145
GGATCAGAGTGAGGAAGAGGAGG	TTCA	spacer_004182	ABCF1-P2-primary	66	83	113	108	205	87	126	126
CAGCCTGGGCATGTATTCTAAAA	TGCC	spacer_004183	ABCF1-P2-primary	208	394	308	316	439	208	397	397
GCACCTTCTGGCCATGGTGGAGT	TTTA	spacer_004184	ABCF1-P2-primary	88	150	162	101	131	78	149	149
CTCACTCTGATCCTGAATCAGGG	CTTC	spacer_004185	ABCF1-P2-primary	138	279	191	195	208	203	219	219
ATTTAGCACCTTCTGGCCATGGT	CTCC	spacer_004186	ABCF1-P2-primary	78	82	74	122	99	117	106	106
CAGCCCTGATTCAGGATCAGAGT	TTTG	spacer_004187	ABCF1-P2-primary	75	182	125	160	142	108	151	151
AGGATCAGAGTGAGGAAGAGGAG	ATTC	spacer_004188	ABCF1-P2-primary	127	257	138	183	181	127	119	119
TGAATCAGGGCTGCAAAAACATT	ATCC	spacer_004189	ABCF1-P2-primary	109	225	94	132	134	125	179	179
GGAGAAGAATCGGATCAATAAGG	AGCC	spacer_004190	ABCF1-P2-primary	119	217	152	146	162	142	211	211
CTCCACCATGGCCAGAAGGTGCT	ATTA	spacer_004191	ABCF1-P2-primary	77	272	116	138	158	125	185	185
TCACTCTGATCCTGAATCAGGGC	TTCC	spacer_004192	ABCF1-P2-primary	82	165	140	122	178	92	102	102
TAAGCCTGCCAAGCCGGAGAAGA	CTCC	spacer_004193	ABCF1-P2-primary	73	201	184	199	175	104	204	204
TTCTCCGGCTTGGCAGGCTTAGG	ATTC	spacer_004194	ABCF1-P2-primary	143	246	230	224	256	160	244	244
TCTCCGGCTTGGCAGGCTTAGGA	TTCT	spacer_004195	ABCF1-P2-primary	150	263	233	225	270	135	280	280
AAACTAGCTCTTCTCGGTCTGTC	TTTT	spacer_004196	ABCF1-P2-primary	62	100	138	170	127	59	145	145
ATAAGGTGACAGTGGTGGCTCGA	ATCA	spacer_004197	ABCF1-P2-primary	42	103	128	125	73	78	91	91
GGCTTGGCAGGCTTAGGAGGATG	CTCC	spacer_004198	ABCF1-P2-primary	66	119	146	78	103	115	136	136
ACTGTGCCCAGCCTGGGCATGTA	ACCC	spacer_004199	ABCF1-P2-primary	104	233	171	191	229	160	234	234
ATCCGATTCTTCTCCGGCTTGGC	ATTG	spacer_004200	ABCF1-P2-primary	95	189	110	135	105	90	80	80
AAGCCGGAGAAGAATCGGATCAA	TGCC	spacer_004201	ABCF1-P2-primary	84	125	160	196	191	121	155	155
ACCATGGCCAGAAGGTGCTAAAT	CTCC	spacer_004202	ABCF1-P2-primary	118	153	140	178	206	153	185	185
TAGAATACATGCCCAGGCTGGGC	TTTT	spacer_004203	ABCF1-P2-primary	90	202	255	203	234	173	267	267
GATTCTTCTCCGGCTTGGCAGGC	ATCC	spacer_004204	ABCF1-P2-primary	68	126	87	122	132	82	131	131
GGATCAATAAGGTGACAGTGGTG	AATC	spacer_004205	ABCF1-P2-primary	56	109	134	72	110	75	133	133
CGGTCTGTCTTACTTATACTGTT	TTCT	spacer_004206	ABCF1-P2-primary	54	69	72	59	83	54	81	81
CCGGCTTGGCAGGCTTAGGAGGA	TTCT	spacer_004207	ABCF1-P2-primary	99	173	162	132	212	81	146	146
CATGCCCAGGCTGGGCACAGTGG	AATA	spacer_004208	ABCF1-P2-primary	112	211	130	144	171	140	150	150
TGGCCATGGTGGAGTAATTTCCC	CTTC	spacer_004209	ABCF1-P2-primary	146	183	180	200	242	144	210	210
GTCACTCTCACTCCATTTAGCAC	ATCA	spacer_004210	ABCF1-P2-primary	157	217	132	85	169	118	203	203
CCATGGCCAGAAGGTGCTAAATG	TCCA	spacer_004211	ABCF1-P2-primary	130	197	215	184	200	110	176	176
TAAGTAAGACAGACCGAGAAGAG	AGTA	spacer_004212	ABCF1-P2-primary	115	237	125	134	176	98	171	171
TCCTAAGCCTGCCAAGCCGGAGA	ATCC	spacer_004213	ABCF1-P2-primary	105	232	182	180	250	130	203	203
ACCTTATTGATCCGATTCTTCTC	TGTC	spacer_004214	ABCF1-P2-primary	100	110	133	92	165	67	148	148
TTACTTATACTGTTAAAATCATC	TGTC	spacer_004215	ABCF1-P2-primary	47	144	79	100	122	86	123	123
GCCCTGATTCAGGATCAGAGTGA	TGCA	spacer_004216	ABCF1-P2-primary	89	171	164	102	224	122	201	201
AGACAGACCGAGAAGAGCTAGTT	AGTA	spacer_004217	ABCF1-P2-primary	104	168	131	123	130	114	107	107
ATGGCCAGAAGGTGCTAAATGGA	CACC	spacer_004218	ABCF1-P2-primary	151	268	238	195	224	156	249	249
TCTTCCTCACTCTGATCCTGAAT	CTCC	spacer_004219	ABCF1-P2-primary	139	209	169	162	201	92	283	283
CCTTATTGATCCGATTCTTCTCC	GTCA	spacer_004220	ABCF1-P2-primary	63	80	111	64	108	125	138	138
CTCTCACTCCATTTAGCACCTTC	GTCA	spacer_004221	ABCF1-P2-primary	69	127	110	114	147	80	154	154
CCCAGCCTGGGCATGTATTCTAA	TGTG	spacer_004222	ABCF1-P2-primary	106	176	124	129	217	115	121	121
ACTCTCACTCCATTTAGCACCTT	AGTC	spacer_004223	ABCF1-P2-primary	79	143	198	133	184	136	111	111
ACCACTGTCACCTTATTGATCCG	AGCC	spacer_004224	ABCF1-P2-primary	139	195	162	168	196	149	249	249
AGGTGACAGTGGTGGCTCGATCA	AATA	spacer_004225	ABCF1-P2-primary	59	154	70	72	111	52	104	104
TTCTGGCCATGGTGGAGTAATTT	CACC	spacer_004226	ABCF1-P2-primary	102	189	117	96	158	84	114	114
TTGATCCGATTCTTCTCCGGCTT	CTTA	spacer_004227	ABCF1-P2-primary	87	191	135	162	219	119	179	179
TTATTGATCCGATTCTTCTCCGG	CACC	spacer_004228	ABCF1-P2-primary	87	151	106	126	164	140	168	168
TGGGCATGTATTCTAAAAAGATG	AGCC	spacer_004229	ABCF1-P2-primary	132	169	166	200	228	132	222	222
ACTGTCACCTTATTGATCCGATT	CACC	spacer_004230	ABCF1-P2-primary	103	201	113	107	131	89	110	110
CTGATTCAGGATCAGAGTGAGGA	AGCC	spacer_004231	ABCF1-P2-primary	99	115	137	152	182	106	183	183
CTCTGATCCTGAATCAGGGCTGC	CTCA	spacer_004232	ABCF1-P2-primary	74	154	196	205	118	114	155	155
CTCCATTTAGCACCTTCTGGCCA	CTCA	spacer_004233	ABCF1-P2-primary	104	148	165	182	179	114	181	181
GGCCATGGTGGAGTAATTTCCCG	TTCT	spacer_004234	ABCF1-P2-primary	56	93	40	73	76	92	98	98
TGCCCAGGCTGGGCACAGTGGGT	TACA	spacer_004235	ABCF1-P2-primary	62	158	174	155	198	76	146	146
TGCCAAGCCGGAGAAGAATCGGA	AGCC	spacer_004236	ABCF1-P2-primary	143	218	219	161	258	166	204	204
TCCTCTTCCTCACTCTGATCCTG	CTCC	spacer_004237	ABCF1-P2-primary	112	168	124	92	174	116	202	202
TCGAGACTCGCAGTCGCGGCCAC	CTCC	spacer_004238	ACTL6A-P1P2-primary	54	79	57	43	127	65	86	86
GGGGTGTGTGGACGCCGCTTTGT	CTCC	spacer_004239	ACTL6A-P1P2-primary	78	149	141	79	149	128	103	103
GCCCTTAGGGTAGGAGTCGCGCC	GTTA	spacer_004240	ACTL6A-P1P2-primary	77	127	62	87	101	75	102	102
GGCCTGGACCCTAGTGATTGGCT	CTTA	spacer_004241	ACTL6A-P1P2-primary	43	92	89	103	156	55	105	105
GGGGCTATCGCTCCTCGAGACTC	GTCA	spacer_004242	ACTL6A-P1P2-primary	111	215	123	144	101	75	199	199
GCGTGTGGGGTTTGTAACCGCCG	TTCG	spacer_004243	ACTL6A-P1P2-primary	71	78	110	80	150	110	165	165
GGGTAGGAGTCGCGCCGGCAGCA	CTTA	spacer_004244	ACTL6A-P1P2-primary	47	82	77	75	75	73	92	92
CACCGCCACCCACCTCAGGCAAC	CTTC	spacer_004245	ACTL6A-P1P2-primary	50	77	41	49	94	31	92	92
ACACGCCGAAAAGGCGCGCTCTC	CCCC	spacer_004246	ACTL6A-P1P2-primary	71	116	94	130	207	53	150	150
GTCGCGGCCACTGCAGTCACTTC	CGCA	spacer_004247	ACTL6A-P1P2-primary	75	153	157	118	151	87	191	191
CAAACCCCACACGCCGAAAAGGC	GTTA	spacer_004248	ACTL6A-P1P2-primary	69	147	141	88	172	85	129	129
CCAGTTAGCCCTTAGGGTAGGAG	TTCG	spacer_004249	ACTL6A-P1P2-primary	78	146	131	160	142	102	147	147
GGTCTCCCCCTCTCGGGACCCCG	TTCC	spacer_004250	ACTL6A-P1P2-primary	64	91	109	95	130	59	105	105
CTGGCTCCTCCTATCAGCCAATC	CTTG	spacer_004251	ACTL6A-P1P2-primary	81	122	114	79	120	105	139	139
GCCAGTTAGCCCTTAGGGTAGGA	CTTC	spacer_004252	ACTL6A-P1P2-primary	70	167	162	137	159	119	222	222
AGGGAGTCAGGGGCTATCGCTCC	GTTA	spacer_004253	ACTL6A-P1P2-primary	71	118	166	106	170	76	200	200
CCCTCTCGGGACCCCGGCCTCCC	CTCC	spacer_004254	ACTL6A-P1P2-primary	40	76	94	84	79	66	111	111
AGGCCTAAGTCTAGCCAATCAGA	GTCC	spacer_004255	ACTL6A-P1P2-primary	76	132	119	106	103	72	84	84
TAAGGGCTAACTGGCGAAGTGAC	ACCC	spacer_004256	ACTL6A-P1P2-primary	21	72	55	52	100	71	145	145
TCGAGGAGCGATAGCCCCTGACT	AGTC	spacer_004257	ACTL6A-P1P2-primary	101	213	185	126	159	131	183	183
CGCCCCACGCTCTGCCCGCCCCC	TCCC	spacer_004258	ACTL6A-P1P2-primary	49	49	51	102	52	44	84	84
CCTGAGGTGGGTGGCGGTGGAAG	GTTG	spacer_004259	ACTL6A-P1P2-primary	55	121	116	116	120	74	130	130
CTAAGGGCTAACTGGCGAAGTGA	TACC	spacer_004260	ACTL6A-P1P2-primary	146	223	133	178	235	172	189	189
ACCGCCACCCACCTCAGGCAACA	TTCC	spacer_004261	ACTL6A-P1P2-primary	89	156	139	100	154	98	132	132
CGAGAGGGGGAGACCGGAAGGGA	GTCC	spacer_004262	ACTL6A-P1P2-primary	66	106	95	85	84	35	125	125
ACCGCCGCTCCCAGCCCTCCCCT	TGTA	spacer_004263	ACTL6A-P1P2-primary	53	152	150	162	138	154	172	172
GGGTTTGTAACCGCCGCTCCCAG	TGTG	spacer_004264	ACTL6A-P1P2-primary	97	132	122	75	109	96	109	109
CTAGGGTCCAGGCCTAAGTCTAG	ATCA	spacer_004265	ACTL6A-P1P2-primary	135	198	267	179	235	177	220	220
TACCCTAAGGGCTAACTGGCGAA	CTCC	spacer_004266	ACTL6A-P1P2-primary	0	9	2	6	2	7	16	16
AGGGGCTATCGCTCCTCGAGACT	AGTC	spacer_004267	ACTL6A-P1P2-primary	67	127	128	105	138	138	155	155
TAACCGCCGCTCCCAGCCCTCCC	TTTG	spacer_004268	ACTL6A-P1P2-primary	89	147	59	80	127	84	117	117
GGCGTGTGGGGTTTGTAACCGCC	TTTC	spacer_004269	ACTL6A-P1P2-primary	59	95	83	86	73	46	95	95
CGGTCTCCCCCTCTCGGGACCCC	CTTC	spacer_004270	ACTL6A-P1P2-primary	21	93	63	73	98	64	81	81
CTTCCGGTCTCCCCCTCTCGGGA	TTCC	spacer_004271	ACTL6A-P1P2-primary	141	218	253	216	273	150	290	290
GACGCCGCTTTGTTGCCTGAGGT	TGTG	spacer_004272	ACTL6A-P1P2-primary	102	167	162	138	174	118	141	141
GCTAGACTTAGGCCTGGACCCTA	ATTG	spacer_004273	ACTL6A-P1P2-primary	73	130	88	53	120	102	147	147
CGGCCTCCCCGCCCCGTCCCCGC	ACCC	spacer_004274	ACTL6A-P1P2-primary	39	99	67	44	66	58	58	58
CCCGTACACGCCGCCGCTCATGG	CTCC	spacer_004275	ACTL6A-P1P2-primary	71	126	106	99	176	125	167	167
CCTCCCCCGTACACGCCGCCGCT	CTCA	spacer_004276	ACTL6A-P1P2-primary	44	86	67	72	119	86	167	167
TTGCCTGAGGTGGGTGGCGGTGG	TTTG	spacer_004277	ACTL6A-P1P2-primary	111	151	122	110	126	77	144	144
TATCAGCCAATCACTAGGGTCCA	CTCC	spacer_004278	ACTL6A-P1P2-primary	160	264	186	135	210	139	222	222
CCTCTCGGGACCCCGGCCTCCCC	TCCC	spacer_004279	ACTL6A-P1P2-primary	56	94	76	82	129	125	102	102
GCTGATAGGAGGAGCCAGCAAGT	ATTG	spacer_004280	ACTL6A-P1P2-primary	90	142	96	72	130	76	113	113
GCTCCTCGAGACTCGCAGTCGCG	TATC	spacer_004281	ACTL6A-P1P2-primary	54	113	146	77	123	99	157	157
TGGACGCCGCTTTGTTGCCTGAG	TGTG	spacer_004282	ACTL6A-P1P2-primary	111	252	183	147	242	123	221	221
CGGGGGAGGTGAGTGAGTGCGGC	TGTA	spacer_004283	ACTL6A-P1P2-primary	29	74	44	72	73	54	114	114
GAAAAGGCGCGCTCTCTCGTCCG	CGCC	spacer_004284	ACTL6A-P1P2-primary	58	92	86	119	135	55	89	89
TGAGGTGGGTGGCGGTGGAAGTT	TGCC	spacer_004285	ACTL6A-P1P2-primary	89	110	87	119	175	81	123	123
CAGCCCTCCCCTCCCCGGCGTTC	CTCC	spacer_004286	ACTL6A-P1P2-primary	71	104	93	72	152	96	134	134
GGAGCTCAGCCACACTTGCTGGC	CCCC	spacer_004287	ACTL6A-P1P2-primary	81	154	112	128	159	110	151	151
GTCCCCGCCCCACGCTCTGCCCG	CCCC	spacer_004288	ACTL6A-P1P2-primary	58	153	103	101	216	85	143	143
CCGCCCCACGCTCTGCCCGCCCC	GTCC	spacer_004289	ACTL6A-P1P2-primary	58	135	124	108	110	58	91	91
ACTTCCACCGCCACCCACCTCAG	CTTA	spacer_004290	ACTL6A-P1P2-primary	124	194	137	136	168	145	192	192
CTTAACTTCCACCGCCACCCACC	CTCC	spacer_004291	ACTL6A-P1P2-primary	55	146	109	78	119	102	114	114
GCTGAGCTCCGGGGTGTGTGGAC	TGTG	spacer_004292	ACTL6A-P1P2-primary	54	98	162	110	168	105	137	137
GCCCCACGCTCTGCCCGCCCCCG	CCCC	spacer_004293	ACTL6A-P1P2-primary	112	222	104	92	151	173	159	159
CCGTACACGCCGCCGCTCATGGC	TCCC	spacer_004294	ACTL6A-P1P2-primary	118	148	103	94	105	65	107	107
GAGAGGGGGAGACCGGAAGGGAA	TCCC	spacer_004295	ACTL6A-P1P2-primary	123	268	242	178	208	73	291	291
CGGCGTGTGGGGTTTGTAACCGC	TTTT	spacer_004296	ACTL6A-P1P2-primary	23	117	96	106	87	73	122	122
CGTACACGCCGCCGCTCATGGCT	CCCC	spacer_004297	ACTL6A-P1P2-primary	81	141	123	71	118	66	149	149
GCCACACTTGCTGGCTCCTCCTA	CTCA	spacer_004298	ACTL6A-P1P2-primary	112	248	149	135	265	148	219	219
CCTGACTCCCTTAACTTCCACCG	AGCC	spacer_004299	ACTL6A-P1P2-primary	92	184	187	151	202	148	170	170
AGTTAGCCCTTAGGGTAGGAGTC	CGCC	spacer_004300	ACTL6A-P1P2-primary	76	126	92	115	99	58	120	120
CCACACGCCGAAAAGGCGCGCTC	AACC	spacer_004301	ACTL6A-P1P2-primary	60	85	102	76	119	69	134	134
CACACGCCGAAAAGGCGCGCTCT	ACCC	spacer_004302	ACTL6A-P1P2-primary	57	159	123	126	163	99	164	164
CCGCCACCCACCTCAGGCAACAA	TCCA	spacer_004303	ACTL6A-P1P2-primary	133	238	207	132	310	133	256	256
TCCTATCAGCCAATCACTAGGGT	CTCC	spacer_004304	ACTL6A-P1P2-primary	40	134	120	106	105	83	148	148
GGCCTAAGTCTAGCCAATCAGAA	TCCA	spacer_004305	ACTL6A-P1P2-primary	148	201	253	202	270	115	265	265
CGGCGTTCCCTTCCGGTCTCCCC	TCCC	spacer_004306	ACTL6A-P1P2-primary	32	62	60	45	107	68	90	90
GTGGCCGCGACTGCGAGTCTCGA	TGCA	spacer_004307	ACTL6A-P1P2-primary	54	129	74	98	152	55	146	146
GGCCTCCCCGCCCCGTCCCCGCC	CCCC	spacer_004308	ACTL6A-P1P2-primary	50	94	75	84	78	41	80	80
TCTCGGGACCCCGGCCTCCCCGC	CCCC	spacer_004309	ACTL6A-P1P2-primary	77	110	106	84	95	63	69	69
GCCCCGTCCCCGCCCCACGCTCT	CCCC	spacer_004310	ACTL6A-P1P2-primary	89	129	70	60	76	40	70	70
GCCAATCACTAGGGTCCAGGCCT	ATCA	spacer_004311	ACTL6A-P1P2-primary	73	176	65	77	135	82	168	168
ACTAGGGTCCAGGCCTAAGTCTA	AATC	spacer_004312	ACTL6A-P1P2-primary	106	190	153	219	257	115	212	212
GGCGTTCCCTTCCGGTCTCCCCC	CCCC	spacer_004313	ACTL6A-P1P2-primary	42	43	84	61	62	31	86	86
TGACTCCCTTAACTTCCACCGCC	CCCC	spacer_004314	ACTL6A-P1P2-primary	56	117	152	98	82	67	171	171
CCGGCGTTCCCTTCCGGTCTCCC	CTCC	spacer_004315	ACTL6A-P1P2-primary	62	62	69	49	38	26	80	80
CCGGAGCTCAGCCACACTTGCTG	CACC	spacer_004316	ACTL6A-P1P2-primary	113	247	71	96	220	183	165	165
CTTCGCCAGTTAGCCCTTAGGGT	GTCA	spacer_004317	ACTL6A-P1P2-primary	113	95	135	111	132	109	125	125
CTTAGGGTAGGAGTCGCGCCGGC	AGCC	spacer_004318	ACTL6A-P1P2-primary	41	90	94	99	121	73	100	100
CTCACCTCCCCCGTACACGCCGC	CTCA	spacer_004319	ACTL6A-P1P2-primary	45	67	99	47	105	41	90	90
TGGCTGCTGCCGGCGCGACTCCT	CTCA	spacer_004320	ACTL6A-P1P2-primary	50	112	140	112	86	95	139	139
GGCGCGACTCCTACCCTAAGGGC	TGCC	spacer_004321	ACTL6A-P1P2-primary	43	87	36	47	79	66	82	82
TCAGGCAACAAAGCGGCGTCCAC	CACC	spacer_004322	ACTL6A-P1P2-primary	97	134	115	138	132	79	142	142
AACCCCACACGCCGAAAAGGCGC	TACA	spacer_004323	ACTL6A-P1P2-primary	65	122	163	90	140	70	114	114
GCGCCGGCAGCAGCCATGAGCGG	AGTC	spacer_004324	ACTL6A-P1P2-primary	61	102	65	63	151	95	121	121
ACACACCCCGGAGCTCAGCCACA	GTCC	spacer_004325	ACTL6A-P1P2-primary	174	255	340	280	374	177	339	339
CCGTCCCCGCCCCACGCTCTGCC	CGCC	spacer_004326	ACTL6A-P1P2-primary	67	99	84	86	120	74	105	105
GTACACGCCGCCGCTCATGGCTG	CCCC	spacer_004327	ACTL6A-P1P2-primary	96	222	104	112	214	66	152	152
TTCCGGTCTCCCCCTCTCGGGAC	TCCC	spacer_004328	ACTL6A-P1P2-primary	30	56	72	79	70	52	88	88
CGGCCGCACTCACTCACCTCCCC	CGTC	spacer_004329	ACTL6A-P1P2-primary	101	121	104	100	127	84	132	132
CACACCCCGGAGCTCAGCCACAC	TCCA	spacer_004330	ACTL6A-P1P2-primary	100	116	105	123	226	100	163	163
GTCACTTCGCCAGTTAGCCCTTA	TGCA	spacer_004331	ACTL6A-P1P2-primary	81	195	83	109	156	89	109	109
CCGCCCCGTCCCCGCCCCACGCT	CTCC	spacer_004332	ACTL6A-P1P2-primary	32	90	58	49	55	28	75	75
CCTTCCGGTCTCCCCCTCTCGGG	GTTC	spacer_004333	ACTL6A-P1P2-primary	58	99	116	110	101	90	135	135
TCCCCCGTACACGCCGCCGCTCA	CACC	spacer_004334	ACTL6A-P1P2-primary	82	143	213	188	194	69	199	199
CGCCCCGTCCCCGCCCCACGCTC	TCCC	spacer_004335	ACTL6A-P1P2-primary	86	107	89	108	102	61	112	112
CTCACTCACCTCCCCCGTACACG	CGCA	spacer_004336	ACTL6A-P1P2-primary	120	249	258	193	256	222	216	216
AGCCAATCACTAGGGTCCAGGCC	TATC	spacer_004337	ACTL6A-P1P2-primary	93	161	101	102	164	153	174	174
TAGTGATTGGCTGATAGGAGGAG	ACCC	spacer_004338	ACTL6A-P1P2-primary	48	200	89	161	197	107	171	171
CACACACCCCGGAGCTCAGCCAC	CGTC	spacer_004339	ACTL6A-P1P2-primary	40	91	111	84	141	56	112	112
GGCCGCACTCACTCACCTCCCCC	GTCC	spacer_004340	ACTL6A-P1P2-primary	61	102	102	85	146	77	129	129
GGCAGCAGCCATGAGCGGCGGCG	CGCC	spacer_004341	ACTL6A-P1P2-primary	57	174	74	99	100	56	100	100
CCCGCCCCACGCTCTGCCCGCCC	CGTC	spacer_004342	ACTL6A-P1P2-primary	5	16	18	24	29	10	29	29
GCTCATGGCTGCTGCCGGCGCGA	CGCC	spacer_004343	ACTL6A-P1P2-primary	95	207	137	133	146	104	179	179
GCGGCCACTGCAGTCACTTCGCC	AGTC	spacer_004344	ACTL6A-P1P2-primary	75	126	77	84	111	38	81	81
GGCAACAAAGCGGCGTCCACACA	CTCA	spacer_004345	ACTL6A-P1P2-primary	54	105	148	70	90	81	178	178
CCTCCCCGGCGTTCCCTTCCGGT	CTCC	spacer_004346	ACTL6A-P1P2-primary	67	117	66	59	84	62	104	104
GCCGCTCCCAGCCCTCCCCTCCC	AACC	spacer_004347	ACTL6A-P1P2-primary	0	0	1	0	1	0	1	1
CGCCGCCGCTCATGGCTGCTGCC	TACA	spacer_004348	ACTL6A-P1P2-primary	72	116	136	92	136	82	108	108
ACTTCGCCAGTTAGCCCTTAGGG	AGTC	spacer_004349	ACTL6A-P1P2-primary	77	129	114	119	151	95	167	167
AATCACTAGGGTCCAGGCCTAAG	AGCC	spacer_004350	ACTL6A-P1P2-primary	95	129	87	124	156	82	138	138
CTCCCCGGCGTTCCCTTCCGGTC	TCCC	spacer_004351	ACTL6A-P1P2-primary	94	104	58	67	82	73	94	94
TTAACTTCCACCGCCACCCACCT	TCCC	spacer_004352	ACTL6A-P1P2-primary	63	116	134	106	81	65	114	114
GCCGCTCATGGCTGCTGCCGGCG	CGCC	spacer_004353	ACTL6A-P1P2-primary	60	76	151	95	134	95	155	155
ATGAGCGGCGGCGTGTACGGGGG	AGCC	spacer_004354	ACTL6A-P1P2-primary	29	92	105	87	79	67	110	110
ACCTCAGGCAACAAAGCGGCGTC	ACCC	spacer_004355	ACTL6A-P1P2-primary	42	78	79	59	130	90	117	117
TCCCCGGCGTTCCCTTCCGGTCT	CCCC	spacer_004356	ACTL6A-P1P2-primary	76	97	105	66	85	66	107	107
AGCCCTCCCCTCCCCGGCGTTCC	TCCC	spacer_004357	ACTL6A-P1P2-primary	56	212	134	79	110	49	98	98
CTCTCGGGACCCCGGCCTCCCCG	CCCC	spacer_004358	ACTL6A-P1P2-primary	86	97	84	69	75	67	112	112
ACACTTGCTGGCTCCTCCTATCA	AGCC	spacer_004359	ACTL6A-P1P2-primary	106	159	112	129	174	154	167	167
GCTCCCAGCCCTCCCCTCCCCGG	CGCC	spacer_004360	ACTL6A-P1P2-primary	8	26	25	23	33	15	42	42
AGCAAGTGTGGCTGAGCTCCGGG	AGCC	spacer_004361	ACTL6A-P1P2-primary	100	155	113	122	114	138	154	154
GCCACCCACCTCAGGCAACAAAG	CACC	spacer_004362	ACTL6A-P1P2-primary	90	150	95	140	178	169	225	225
ACCCACCTCAGGCAACAAAGCGG	CGCC	spacer_004363	ACTL6A-P1P2-primary	78	184	136	146	157	112	179	179
CGGAGCTCAGCCACACTTGCTGG	ACCC	spacer_004364	ACTL6A-P1P2-primary	80	180	170	155	234	134	146	146
CACCTCAGGCAACAAAGCGGCGT	CACC	spacer_004365	ACTL6A-P1P2-primary	79	122	119	113	94	112	109	109
CTCCCCTCCCCGGCGTTCCCTTC	AGCC	spacer_004366	ACTL6A-P1P2-primary	60	128	83	100	148	115	121	121
TCCCTGGGCGATGCGAATCCGAG	TTCC	spacer_004367	ACTR10-P1P2-primary	47	133	62	167	143	111	208	208
GCCGCGGAGACTGCGACCCTCTT	GTTG	spacer_004368	ACTR10-P1P2-primary	39	141	73	89	157	133	110	110
TTATTTCCTCCCTGGGCGATGCG	CTTA	spacer_004369	ACTR10-P1P2-primary	102	131	127	138	188	102	142	142
CAGGTCGATCACGACCGCCGTCT	CTCC	spacer_004370	ACTR10-P1P2-primary	77	130	83	116	160	67	163	163
GCATCGCCCAGGGAGGAAATAAT	ATTC	spacer_004371	ACTR10-P1P2-primary	46	110	87	42	89	98	93	93
AAGTGAGTGGCCGTGACGCCAGC	TACC	spacer_004372	ACTR10-P1P2-primary	60	131	120	108	124	103	109	109
TCGGATTCGCATCGCCCAGGGAG	ATCC	spacer_004373	ACTR10-P1P2-primary	117	141	145	155	120	126	129	129
CCAGGCCCTCGTAGAGCGGCATG	CTCC	spacer_004374	ACTR10-P1P2-primary	82	174	137	155	130	103	167	167
GCGGCCAACAAGTCTCGGCGCTC	CTCC	spacer_004375	ACTR10-P1P2-primary	75	149	87	80	60	66	104	104
TCATCGCCGACTCGCTGGGCAGC	GTCC	spacer_004376	ACTR10-P1P2-primary	78	89	148	95	98	120	121	121
TCTCAGTCTGCCTTACTACCATG	CTTC	spacer_004377	ACTR10-P1P2-primary	151	277	308	258	287	197	261	261
TTGGCCGCGGAGACTGCGACCCT	CTTG	spacer_004378	ACTR10-P1P2-primary	72	87	91	96	140	58	93	93
GACCCGAGGGGAGGGCGGGTGGC	GTTC	spacer_004379	ACTR10-P1P2-primary	24	46	60	38	65	33	70	70
GTAAAGGCCTCTCCCAGGTCGAT	CTTG	spacer_004380	ACTR10-P1P2-primary	72	65	174	110	104	63	110	110
TCGGGTCGAACACAGCTGGCGTC	CCCC	spacer_004381	ACTR10-P1P2-primary	2	2	11	0	2	11	10	10
CTACCATGCCGCTCTACGAGGGC	CTTA	spacer_004382	ACTR10-P1P2-primary	91	149	189	160	178	114	203	203
AGGGCGCTGGTTGAAGAAAAGGG	TGCA	spacer_004383	ACTR10-P1P2-primary	61	104	74	129	138	78	141	141
GCTCTACGAGGGCCTGGGGAGCG	TGCC	spacer_004384	ACTR10-P1P2-primary	60	90	104	110	170	91	157	157
TCAACCAGCGCCCTTGCAAATAA	TTCT	spacer_004385	ACTR10-P1P2-primary	224	325	276	296	346	200	426	426
ACCCGAGGGGAGGGCGGGTGGCA	TTCG	spacer_004386	ACTR10-P1P2-primary	75	128	143	137	170	80	159	159
GGCGCTCGGGCGTCGGCGACGGC	CTCC	spacer_004387	ACTR10-P1P2-primary	14	43	42	36	47	37	48	48
CATCGCCCAGGGAGGAAATAATA	TTCG	spacer_004388	ACTR10-P1P2-primary	118	265	178	206	264	136	255	255
AACCAGCGCCCTTGCAAATAACA	CTTC	spacer_004389	ACTR10-P1P2-primary	82	226	111	116	143	126	173	173
CTCCCTGGGCGATGCGAATCCGA	TTTC	spacer_004390	ACTR10-P1P2-primary	52	124	91	120	192	145	146	146
ACCAGCGCCCTTGCAAATAACAG	TTCA	spacer_004391	ACTR10-P1P2-primary	70	120	97	108	148	93	191	191
CAAGGGCGCTGGTTGAAGAAAAG	TTTG	spacer_004392	ACTR10-P1P2-primary	84	111	61	48	196	135	190	190
TTCAACCAGCGCCCTTGCAAATA	TTTC	spacer_004393	ACTR10-P1P2-primary	200	322	298	278	340	240	347	347
TGGGCGATGCGAATCCGAGGATC	TCCC	spacer_004394	ACTR10-P1P2-primary	54	132	119	78	153	87	117	117
CCAAGTGAGTGGCCGTGACGCCA	TTTA	spacer_004395	ACTR10-P1P2-primary	104	136	128	168	152	142	147	147
TCCCCGCCGCTCCCCAGGCCCTC	CTTC	spacer_004396	ACTR10-P1P2-primary	145	204	186	121	218	128	212	212
CAGGCCCTCGTAGAGCGGCATGG	TCCC	spacer_004397	ACTR10-P1P2-primary	125	267	235	210	258	152	190	190
TGGGTCCTCATCGCCGACTCGCT	TGCC	spacer_004398	ACTR10-P1P2-primary	61	130	128	94	139	103	110	110
ATGCCGCTCTACGAGGGCCTGGG	TACC	spacer_004399	ACTR10-P1P2-primary	89	173	138	135	127	123	141	141
TGGGGCTCTGCCACCCGCCCTCC	TGCC	spacer_004400	ACTR10-P1P2-primary	79	175	119	113	175	85	110	110
ACGGCCACTCACTTGGTAAAGGC	CGTC	spacer_004401	ACTR10-P1P2-primary	76	116	87	111	105	74	130	130
CCGCCGCTCCCCAGGCCCTCGTA	CTCC	spacer_004402	ACTR10-P1P2-primary	53	83	90	41	122	105	103	103
AGGTCGATCACGACCGCCGTCTT	TCCC	spacer_004403	ACTR10-P1P2-primary	73	112	93	57	139	80	134	134
CTTCAACCAGCGCCCTTGCAAAT	TTTT	spacer_004404	ACTR10-P1P2-primary	36	58	88	51	83	65	101	101
CTGGGCGATGCGAATCCGAGGAT	CTCC	spacer_004405	ACTR10-P1P2-primary	91	129	103	111	139	79	122	122
CCTCGGGTCGAACACAGCTGGCG	CTCC	spacer_004406	ACTR10-P1P2-primary	37	107	119	92	150	60	109	109
GAGGGGAGGGCGGGTGGCAGAGC	ACCC	spacer_004407	ACTR10-P1P2-primary	43	63	137	127	94	39	95	95
GCCGCTCCCCAGGCCCTCGTAGA	CCCC	spacer_004408	ACTR10-P1P2-primary	125	318	273	246	331	159	268	268
GTCTGCCTTACTACCATGCCGCT	CTCA	spacer_004409	ACTR10-P1P2-primary	59	110	74	40	151	115	139	139
GCGAGCGCCGAGACTTGTTGGCC	CCCC	spacer_004410	ACTR10-P1P2-primary	58	98	65	51	138	47	91	91
AAGAAAAGGGGAGGCCCGGAGCT	GTTG	spacer_004411	ACTR10-P1P2-primary	62	105	32	74	98	100	83	83
AATAACAGCTCTTATTATTTCCT	TGCA	spacer_004412	ACTR10-P1P2-primary	58	147	144	84	132	72	212	212
CAGCGAGTCGGCGATGAGGACCC	TGCC	spacer_004413	ACTR10-P1P2-primary	69	89	38	68	80	70	91	91
CCAGGCACTGCCTGGGTCCTCAT	AGCC	spacer_004414	ACTR10-P1P2-primary	73	159	123	176	174	89	150	150
CAGGGAGGAAATAATAAGAGCTG	CGCC	spacer_004415	ACTR10-P1P2-primary	69	141	124	173	178	154	133	133
CTCGGGTCGAACACAGCTGGCGT	TCCC	spacer_004416	ACTR10-P1P2-primary	54	51	65	68	54	34	62	62
GGCGATGAGGACCCAGGCAGTGC	AGTC	spacer_004417	ACTR10-P1P2-primary	65	71	82	78	149	82	91	91
GTCTCCGCGGCCAACAAGTCTCG	CGCA	spacer_004418	ACTR10-P1P2-primary	40	85	25	30	112	71	128	128
CGAGCGCCGGAGCCCCGGCCCCG	CGCC	spacer_004419	ACTR10-P1P2-primary	117	152	159	155	203	102	184	184
AGGCACTGCCTGGGTCCTCATCG	CCCC	spacer_004420	ACTR10-P1P2-primary	99	127	143	111	139	90	130	130
CTTGCAAATAACAGCTCTTATTA	CGCC	spacer_004421	ACTR10-P1P2-primary	133	255	241	247	260	90	248	248
AGGCAGTGCCTGGGGCTCTGCCA	ACCC	spacer_004422	ACTR10-P1P2-primary	85	173	161	182	150	100	189	189
GACGCCCGAGCGCCGGAGCCCCG	CGCC	spacer_004423	ACTR10-P1P2-primary	57	105	97	124	119	73	114	114
TCGGCGCTCGCGGGGCGGGGCCG	AGTC	spacer_004424	ACTR10-P1P2-primary	55	113	89	70	97	39	73	73
CCGGCCCCGCCCCGCGAGCGCCG	AGCC	spacer_004425	ACTR10-P1P2-primary	72	113	105	103	139	95	126	126
TCGCCCAGGGAGGAAATAATAAG	CGCA	spacer_004426	ACTR10-P1P2-primary	142	258	153	240	196	170	260	260
ATAAGAGCTGTTATTTGCAAGGG	AATA	spacer_004427	ACTR10-P1P2-primary	78	162	217	157	203	209	252	252
CTTGGTAAAGGCCTCTCCCAGGT	CTCA	spacer_004428	ACTR10-P1P2-primary	78	60	118	86	129	113	104	104
CCGCGAGCGCCGAGACTTGTTGG	CGCC	spacer_004429	ACTR10-P1P2-primary	124	171	140	132	187	161	156	156
CGGCCACTCACTTGGTAAAGGCC	GTCA	spacer_004430	ACTR10-P1P2-primary	57	95	85	56	86	63	89	89
AGGCCCTCGTAGAGCGGCATGGT	CCCC	spacer_004431	ACTR10-P1P2-primary	68	126	132	121	166	86	158	158
GAGACTTGTTGGCCGCGGAGACT	CGCC	spacer_004432	ACTR10-P1P2-primary	61	107	123	109	82	82	88	88
GGGCCCGGGCTGTCCCAGGCTGT	CGCC	spacer_004433	ACTR10-P1P2-primary	57	159	95	86	141	93	128	128
GACTCGCTGGGCAGCTCCGGGCC	CGCC	spacer_004434	ACTR10-P1P2-primary	58	78	97	91	95	78	91	91
CTCAGTCTGCCTTACTACCATGC	TTCT	spacer_004435	ACTR10-P1P2-primary	60	90	69	54	78	69	77	77
GGAGCCCCGGCCCCGCCCCGCGA	CGCC	spacer_004436	ACTR10-P1P2-primary	66	170	89	88	100	94	110	110
TTACTACCATGCCGCTCTACGAG	TGCC	spacer_004437	ACTR10-P1P2-primary	88	289	105	157	185	102	219	219
TCCGCGGCCAACAAGTCTCGGCG	AGTC	spacer_004438	ACTR10-P1P2-primary	92	98	119	114	70	78	83	83
AGCTGTGTTCGACCCGAGGGGAG	CGCC	spacer_004439	ACTR10-P1P2-primary	91	134	90	126	131	67	154	154
TCTTCTCTCAGTCTGCCTTACTA	ACCC	spacer_004440	ACTR10-P1P2-primary	64	142	162	165	155	104	165	165
TTCGACCCGAGGGGAGGGCGGGT	TGTG	spacer_004441	ACTR10-P1P2-primary	68	111	104	71	94	109	108	108
CGACCGCCGTCTTCTCCCCGCCG	ATCA	spacer_004442	ACTR10-P1P2-primary	40	123	93	113	99	48	125	125
GCCCCGCGAGCGCCGAGACTTGT	CCCC	spacer_004443	ACTR10-P1P2-primary	58	137	78	83	157	94	117	117
GCGGCCGCGCGAGGCCCCCGCCG	CGCC	spacer_004444	ACTR10-P1P2-primary	58	117	63	126	95	74	71	71
ACAGCTCTTATTATTTCCTCCCT	AATA	spacer_004445	ACTR10-P1P2-primary	72	153	116	162	173	96	103	103
GCTCCCCAGGCCCTCGTAGAGCG	CGCC	spacer_004446	ACTR10-P1P2-primary	114	250	161	175	176	102	207	207
GCCCTCCCCTCGGGTCGAACACA	ACCC	spacer_004447	ACTR10-P1P2-primary	131	205	116	159	248	99	236	236
CGCCGCTCCCCAGGCCCTCGTAG	TCCC	spacer_004448	ACTR10-P1P2-primary	46	91	55	90	106	68	102	102
AGAGCTGTTATTTGCAAGGGCGC	AATA	spacer_004449	ACTR10-P1P2-primary	76	115	109	120	104	116	146	146
TCGCCGACTCGCTGGGCAGCTCC	CTCA	spacer_004450	ACTR10-P1P2-primary	47	150	136	87	124	114	104	104
CGCCGTCGCCGACGCCCGAGCGC	CCCC	spacer_004451	ACTR10-P1P2-primary	54	76	78	62	57	55	59	59
AGCGCCCTTGCAAATAACAGCTC	AACC	spacer_004452	ACTR10-P1P2-primary	65	114	123	110	93	97	83	83
GGCGACGGCGGGGGCCTCGCGCG	CGTC	spacer_004453	ACTR10-P1P2-primary	54	96	41	57	102	45	90	90
CGCCCTCCCCTCGGGTCGAACAC	CACC	spacer_004454	ACTR10-P1P2-primary	28	50	43	51	50	30	49	49
CTCCCCTCGGGTCGAACACAGCT	CGCC	spacer_004455	ACTR10-P1P2-primary	91	143	115	87	142	54	122	122
TGCCTTACTACCATGCCGCTCTA	AGTC	spacer_004456	ACTR10-P1P2-primary	114	169	172	153	285	175	185	185
GGCCCCGCCCCGCGAGCGCCGAG	CCCC	spacer_004457	ACTR10-P1P2-primary	56	121	78	114	118	75	142	142
CAAATAACAGCTCTTATTATTTC	CTTG	spacer_004458	ACTR10-P1P2-primary	109	158	122	178	131	114	199	199
AGGCAGACTGAGAGAAGAGGGTC	AGTA	spacer_004459	ACTR10-P1P2-primary	79	148	114	113	141	117	122	122
CCCCGCCGCTCCCCAGGCCCTCG	TTCT	spacer_004460	ACTR10-P1P2-primary	63	84	44	48	112	89	95	95
ACCCGCCCTCCCCTCGGGTCGAA	TGCC	spacer_004461	ACTR10-P1P2-primary	135	151	97	156	151	138	154	154
TGGGACAGCCCGGGCCCGGCGCG	AGCC	spacer_004462	ACTR10-P1P2-primary	80	74	98	121	173	101	125	125
GCCGACGCCCGAGCGCCGGAGCC	CGTC	spacer_004463	ACTR10-P1P2-primary	45	108	82	96	132	75	88	88
GCCGTCGCCGACGCCCGAGCGCC	CCCC	spacer_004464	ACTR10-P1P2-primary	58	98	101	86	89	61	94	94
GTCGCCGACGCCCGAGCGCCGGA	CGCC	spacer_004465	ACTR10-P1P2-primary	35	58	110	98	110	81	69	69
GTCTTCTCCCCGCCGCTCCCCAG	CGCC	spacer_004466	ACTR10-P1P2-primary	100	149	167	116	196	95	141	141
CGGGCCCGGCGCGCCGCGGCCGC	AGCC	spacer_004467	ACTR10-P1P2-primary	30	68	34	40	54	30	26	26
TTCTCCCCGCCGCTCCCCAGGCC	CGTC	spacer_004468	ACTR10-P1P2-primary	50	115	41	61	96	53	117	117
GAGGATCGGGGTCTGACTCCCAG	ATCC	spacer_004469	ACTR10-P1P2-secondary	77	139	200	147	148	125	149	149
CGAGGATCGGGGTCTGACTCCCA	AATC	spacer_004470	ACTR10-P1P2-secondary	96	227	128	143	132	126	131	131
GATCCTCGGATTCGCATCGCCCA	CCCC	spacer_004471	ACTR10-P1P2-secondary	70	200	150	115	185	103	205	205
AGACCCCGATCCTCGGATTCGCA	AGTC	spacer_004472	ACTR10-P1P2-secondary	67	97	38	44	149	81	147	147
CGATCCTCGGATTCGCATCGCCC	ACCC	spacer_004473	ACTR10-P1P2-secondary	47	58	60	38	50	47	59	59
GACCCCGATCCTCGGATTCGCAT	GTCA	spacer_004474	ACTR10-P1P2-secondary	9	33	9	17	107	76	101	101
CAACGCCAAAATCGGTTACAGCC	CTTA	spacer_004475	ACTR6-P1P2-primary	60	79	87	58	97	79	81	81
GGCGTTGTAAGCTCCATTATCCA	TTTT	spacer_004476	ACTR6-P1P2-primary	97	112	146	132	150	120	141	141
AAAGCATCACAATCACCCACCCA	ATTC	spacer_004477	ACTR6-P1P2-primary	59	161	108	101	144	107	161	161
ATTGATGTCCGGAGATGAAACGT	GTTC	spacer_004478	ACTR6-P1P2-primary	47	69	65	82	67	33	55	55
GGCGGAGCGTTAGGACGCGCCTC	GTTG	spacer_004479	ACTR6-P1P2-primary	59	127	107	88	171	84	115	115
TCTCCGGACATCAATGAACTGCA	TTCA	spacer_004480	ACTR6-P1P2-primary	88	114	131	102	262	171	250	250
CCGGTACTCTATGGTTTGTTGGG	TTTT	spacer_004481	ACTR6-P1P2-primary	65	150	135	126	149	83	113	113
CAGCCATGAAAATGTGTCGTAAG	GTTA	spacer_004482	ACTR6-P1P2-primary	52	179	163	143	128	124	232	232
GGGCTGCGAGGCCCCGGAAGTGG	TTTT	spacer_004483	ACTR6-P1P2-primary	106	136	161	131	125	105	146	146
GTGGTGAGATGACGACCTTAGTG	GTTG	spacer_004484	ACTR6-P1P2-primary	105	125	105	133	82	96	120	120
CGGGGCCTCGCAGCCCAAAACTA	CTTC	spacer_004485	ACTR6-P1P2-primary	43	77	100	94	125	77	88	88
GGTACTCTATGGTTTGTTGGGCG	TTCC	spacer_004486	ACTR6-P1P2-primary	55	93	99	134	107	57	95	95
GGGGCCTCGCAGCCCAAAACTAA	TTCC	spacer_004487	ACTR6-P1P2-primary	123	222	203	231	273	115	240	240
CGGAGATGAAACGTAGCACATGA	TGTC	spacer_004488	ACTR6-P1P2-primary	89	119	55	69	118	120	135	135
ATTATCCAGCACTAAGGTCGTCA	CTCC	spacer_004489	ACTR6-P1P2-primary	122	210	160	129	133	94	169	169
TCTGGCTAAGTCAGGGCCGCGCG	TCCC	spacer_004490	ACTR6-P1P2-primary	41	66	55	80	64	28	134	134
ATTCAAAGCATCACAATCACCCA	TTCA	spacer_004491	ACTR6-P1P2-primary	97	223	225	278	221	117	293	293
CCTCGGAGAAAGAAAGTACTTAC	TGTC	spacer_004492	ACTR6-P1P2-primary	43	110	56	70	141	89	150	150
GCGTTGTAAGCTCCATTATCCAG	TTTG	spacer_004493	ACTR6-P1P2-primary	74	111	61	80	186	136	175	175
AATTCAAAGCATCACAATCACCC	TTTC	spacer_004494	ACTR6-P1P2-primary	33	85	105	83	61	89	71	71
CCGAGGGACAAGATATATACGCC	TTCT	spacer_004495	ACTR6-P1P2-primary	29	39	12	16	54	38	27	27
ATCTCCGGACATCAATGAACTGC	TTTC	spacer_004496	ACTR6-P1P2-primary	35	33	37	34	67	68	71	71
GGAGATGAAACGTAGCACATGAA	GTCC	spacer_004497	ACTR6-P1P2-primary	169	288	211	216	389	166	340	340
GAGGGACAAGATATATACGCCTA	CTCC	spacer_004498	ACTR6-P1P2-primary	86	110	97	86	170	74	121	121
CTGGTTGGAGCTGGGTGGGTGAT	TTCC	spacer_004499	ACTR6-P1P2-primary	51	91	87	113	90	73	99	99
TCCGGTACTCTATGGTTTGTTGG	TTTT	spacer_004500	ACTR6-P1P2-primary	201	356	330	287	319	215	308	308
TCCGAGGGACAAGATATATACGC	TTTC	spacer_004501	ACTR6-P1P2-primary	123	154	96	91	215	94	144	144
CGGTACTCTATGGTTTGTTGGGC	TTTC	spacer_004502	ACTR6-P1P2-primary	55	140	61	93	110	68	150	150
CCTTTCCGACCCCTCTGCTCGAG	TTTC	spacer_004503	ACTR6-P1P2-primary	114	194	72	71	118	90	143	143
GGCTGCGAGGCCCCGGAAGTGGG	TTTG	spacer_004504	ACTR6-P1P2-primary	30	107	131	117	140	22	108	108
ATGTGCTACGTTTCATCTCCGGA	TTTC	spacer_004505	ACTR6-P1P2-primary	83	127	128	82	211	108	138	138
CTTTCCGACCCCTCTGCTCGAGC	TTCC	spacer_004506	ACTR6-P1P2-primary	42	123	128	112	111	94	141	141
ACTTCCGGGGCCTCGCAGCCCAA	TCCC	spacer_004507	ACTR6-P1P2-primary	124	260	212	199	264	121	265	265
TCGGAGAAAGAAAGTACTTACGA	TCCC	spacer_004508	ACTR6-P1P2-primary	184	259	226	262	371	116	315	315
AAGCATCACAATCACCCACCCAG	TTCA	spacer_004509	ACTR6-P1P2-primary	88	232	196	208	199	160	234	234
CCTGGTTGGAGCTGGGTGGGTGA	ATTC	spacer_004510	ACTR6-P1P2-primary	73	154	118	116	124	171	216	216
GTGCTGGATAATGGAGCTTACAA	CTTA	spacer_004511	ACTR6-P1P2-primary	108	161	181	155	250	133	160	160
GGACATCAATGAACTGCAGACAC	CTCC	spacer_004512	ACTR6-P1P2-primary	70	139	102	123	143	84	150	150
GCCAGAGGGATTCCCTGGTTGGA	CTTA	spacer_004513	ACTR6-P1P2-primary	121	244	210	199	239	138	320	320
GCCCAACAAACCATAGAGTACCG	CTCC	spacer_004514	ACTR6-P1P2-primary	78	126	92	86	176	138	148	148
TGTGCTACGTTTCATCTCCGGAC	TTCA	spacer_004515	ACTR6-P1P2-primary	67	85	57	121	115	62	94	94
CGCCTAGTGGTTTCATGTGCTAC	TATA	spacer_004516	ACTR6-P1P2-primary	93	57	113	102	136	113	142	142
ATAGAGTACCGGAAAAAGCTCGA	AACC	spacer_004517	ACTR6-P1P2-primary	80	100	134	169	156	118	160	160
GGAAAAAGCTCGAGCAGAGGGGT	TACC	spacer_004518	ACTR6-P1P2-primary	69	109	130	85	109	75	122	122
TTGGGCGGAGCGTTAGGACGCGC	TTTG	spacer_004519	ACTR6-P1P2-primary	52	80	62	52	77	54	76	76
GCACTAAGGTCGTCATCTCACCA	TCCA	spacer_004520	ACTR6-P1P2-primary	157	153	167	122	183	116	191	191
TTGATGTCCGGAGATGAAACGTA	TTCA	spacer_004521	ACTR6-P1P2-primary	144	252	187	209	187	170	243	243
CAGCACTAAGGTCGTCATCTCAC	TATC	spacer_004522	ACTR6-P1P2-primary	62	97	43	62	142	63	147	147
TATCTTGTCCCTCGGAGAAAGAA	TATA	spacer_004523	ACTR6-P1P2-primary	75	134	144	128	155	70	153	153
ACGCCAAAATCGGTTACAGCCAT	TACA	spacer_004524	ACTR6-P1P2-primary	115	114	155	126	134	74	106	106
GTTGGTGGTGAGATGACGACCTT	TGTG	spacer_004525	ACTR6-P1P2-primary	76	126	62	69	187	88	145	145
CCCTTTCCGACCCCTCTGCTCGA	TTTT	spacer_004526	ACTR6-P1P2-primary	87	156	45	60	144	138	150	150
TGGTTGGAGCTGGGTGGGTGATT	TCCC	spacer_004527	ACTR6-P1P2-primary	64	115	117	96	112	88	157	157
CCTCTGGCTAAGTCAGGGCCGCG	AATC	spacer_004528	ACTR6-P1P2-primary	89	135	120	120	84	73	151	151
GGTTACAGCCATGAAAATGTGTC	AATC	spacer_004529	ACTR6-P1P2-primary	50	54	90	63	55	52	69	69
CTCGGAGAAAGAAAGTACTTACG	GTCC	spacer_004530	ACTR6-P1P2-primary	35	61	102	134	112	59	104	104
ACTAGGCGTATATATCTTGTCCC	AACC	spacer_004531	ACTR6-P1P2-primary	73	119	122	72	79	57	128	128
CGCGCGGCCCTGACTTAGCCAGA	CCCC	spacer_004532	ACTR6-P1P2-primary	211	427	267	257	298	179	257	257
TACGCCTAGTGGTTTCATGTGCT	TATA	spacer_004533	ACTR6-P1P2-primary	66	111	149	87	154	94	162	162
CTCTGGCTAAGTCAGGGCCGCGC	ATCC	spacer_004534	ACTR6-P1P2-primary	52	104	107	112	130	74	110	110
AGCTCCATTATCCAGCACTAAGG	TGTA	spacer_004535	ACTR6-P1P2-primary	103	231	148	180	197	147	220	220
CCACCAACCACACCGCAGCCGTA	CTCA	spacer_004536	ACTR6-P1P2-primary	179	195	162	177	184	168	158	158
TGCAGTTCATTGATGTCCGGAGA	TGTC	spacer_004537	ACTR6-P1P2-primary	83	145	149	174	209	122	182	182
TCTTGTCCCTCGGAGAAAGAAAG	TATA	spacer_004538	ACTR6-P1P2-primary	132	161	144	138	182	156	209	209
TCCAGCACTAAGGTCGTCATCTC	ATTA	spacer_004539	ACTR6-P1P2-primary	80	152	153	170	126	113	169	169
GAGCTGGGTGGGTGATTGTGATG	GTTG	spacer_004540	ACTR6-P1P2-primary	67	187	135	141	144	144	120	120
TAACGCTCCGCCCAACAAACCAT	GTCC	spacer_004541	ACTR6-P1P2-primary	16	41	48	39	101	59	96	96
CACTTCCGGGGCCTCGCAGCCCA	ATCC	spacer_004542	ACTR6-P1P2-primary	68	116	114	79	124	90	167	167
CCCGCGCGGCCCTGACTTAGCCA	CACC	spacer_004543	ACTR6-P1P2-primary	53	97	52	64	116	77	133	133
CCGGAAAAAGCTCGAGCAGAGGG	AGTA	spacer_004544	ACTR6-P1P2-primary	73	170	128	161	73	78	158	158
AATTTCAATTCAAAGCATCACAA	AATC	spacer_004545	ACTR6-P1P2-primary	49	142	141	125	126	103	132	132
TTGTCCCTCGGAGAAAGAAAGTA	TATC	spacer_004546	ACTR6-P1P2-primary	86	127	123	139	132	73	178	178
CTAACGCTCCGCCCAACAAACCA	CGTC	spacer_004547	ACTR6-P1P2-primary	117	199	141	138	124	96	140	140
AACCAGGGAATCCCTCTGGCTAA	CTCC	spacer_004548	ACTR6-P1P2-primary	110	150	50	79	228	132	191	191
TCCCTCGGAGAAAGAAAGTACTT	CTTG	spacer_004549	ACTR6-P1P2-primary	116	165	194	187	184	136	267	267
TCGTAAGTACTTTCTTTCTCCGA	TGTG	spacer_004550	ACTR6-P1P2-primary	118	198	137	114	170	119	210	210
GCCCAAAACTAAAACCAAAATCA	CGCA	spacer_004551	ACTR6-P1P2-primary	48	96	73	34	149	101	130	130
AGCACTAAGGTCGTCATCTCACC	ATCC	spacer_004552	ACTR6-P1P2-primary	35	46	69	54	51	73	66	66
GCCATGAAAATGTGTCGTAAGTA	TACA	spacer_004553	ACTR6-P1P2-primary	46	119	64	102	151	84	157	157
AGGGCCGCGCGGGGGTGTCTGCA	AGTC	spacer_004554	ACTR6-P1P2-primary	30	115	126	110	94	97	154	154
CTACGTTTCATCTCCGGACATCA	TGTG	spacer_004555	ACTR6-P1P2-primary	82	97	169	138	88	109	115	115
TCCCACTTCCGGGGCCTCGCAGC	TATA	spacer_004556	ACTR6-P1P2-primary	117	170	194	141	171	88	175	175
GTTTGTTGGGCGGAGCGTTAGGA	TATG	spacer_004557	ACTR6-P1P2-primary	74	129	120	151	188	109	124	124
GCGCGGCCCTGACTTAGCCAGAG	CCCC	spacer_004558	ACTR6-P1P2-primary	79	157	104	108	153	60	106	106
GGGCCGCGCGGGGGTGTCTGCAG	GTCA	spacer_004559	ACTR6-P1P2-primary	119	130	81	66	99	63	156	156
CCACTTCCGGGGCCTCGCAGCCC	TATC	spacer_004560	ACTR6-P1P2-primary	28	64	38	42	60	42	80	80
AAAATCGGTTACAGCCATGAAAA	CGCC	spacer_004561	ACTR6-P1P2-primary	101	202	158	136	130	87	198	198
GACACCCCCGCGCGGCCCTGACT	TGCA	spacer_004562	ACTR6-P1P2-primary	54	99	76	71	103	78	103	103
GTAAGTACTTTCTTTCTCCGAGG	TGTC	spacer_004563	ACTR6-P1P2-primary	83	130	136	84	107	54	122	122
TAAGCTCCATTATCCAGCACTAA	GTTG	spacer_004564	ACTR6-P1P2-primary	72	191	202	165	215	138	231	231
TCTCACCACCAACCACACCGCAG	GTCA	spacer_004565	ACTR6-P1P2-primary	63	66	68	78	184	164	192	192
ATTTCAATTCAAAGCATCACAAT	ATCA	spacer_004566	ACTR6-P1P2-primary	57	96	87	103	87	43	114	114
CCGCGCGGCCCTGACTTAGCCAG	ACCC	spacer_004567	ACTR6-P1P2-primary	103	138	81	99	125	76	97	97
TTATCCAGCACTAAGGTCGTCAT	TCCA	spacer_004568	ACTR6-P1P2-primary	74	157	130	111	185	97	131	131
GTTCATTGATGTCCGGAGATGAA	TGCA	spacer_004569	ACTR6-P1P2-primary	87	139	73	79	130	138	176	176
TTCTCCGAGGGACAAGATATATA	TTCT	spacer_004570	ACTR6-P1P2-primary	91	164	140	137	142	165	202	202
ACCAACCACACCGCAGCCGTAGT	CACC	spacer_004571	ACTR6-P1P2-primary	166	120	106	92	178	127	168	168
CAACAAACCATAGAGTACCGGAA	CGCC	spacer_004572	ACTR6-P1P2-primary	49	113	74	101	114	77	106	106
TAGTGGTTTCATGTGCTACGTTT	CGCC	spacer_004573	ACTR6-P1P2-primary	89	206	59	84	157	111	120	120
ACCCACCCAGCTCCAACCAGGGA	AATC	spacer_004574	ACTR6-P1P2-primary	85	164	78	70	146	51	145	145
AACCACACCGCAGCCGTAGTTGT	CACC	spacer_004575	ACTR6-P1P2-primary	79	148	175	100	177	153	216	216
CAATCACCCACCCAGCTCCAACC	ATCA	spacer_004576	ACTR6-P1P2-primary	83	131	109	144	114	116	115	115
TGATGCTTTGAATTGAAATTGAT	ATTG	spacer_004577	ACTR6-P1P2-primary	92	157	132	147	131	84	147	147
CAGCTCCAACCAGGGAATCCCTC	CACC	spacer_004578	ACTR6-P1P2-primary	102	180	113	98	149	86	118	118
AGAGGGATTCCCTGGTTGGAGCT	AGCC	spacer_004579	ACTR6-P1P2-primary	96	143	154	72	177	104	134	134
AAACATATATCCCACTTCCGGGG	AATA	spacer_004580	ACTR6-P1P2-primary	68	160	175	99	142	58	129	129
ATGCTTTGAATTGAAATTGATTT	TGTG	spacer_004581	ACTR6-P1P2-primary	56	130	129	140	65	86	195	195
AGCTCCAACCAGGGAATCCCTCT	ACCC	spacer_004582	ACTR6-P1P2-primary	73	114	100	129	140	75	175	175
AGGGAATCCCTCTGGCTAAGTCA	AACC	spacer_004583	ACTR6-P1P2-primary	107	182	183	134	251	175	246	246
ATCTCACCACCAACCACACCGCA	CGTC	spacer_004584	ACTR6-P1P2-primary	52	103	71	76	145	113	175	175
CCCACCCAGCTCCAACCAGGGAA	ATCA	spacer_004585	ACTR6-P1P2-primary	218	408	224	217	398	195	352	352
AAAATCAATTTCAATTCAAAGCA	AACC	spacer_004586	ACTR6-P1P2-primary	102	119	188	120	177	130	147	147
ACCCAGCTCCAACCAGGGAATCC	ACCC	spacer_004587	ACTR6-P1P2-primary	84	201	125	112	184	100	142	142
CACCCAGCTCCAACCAGGGAATC	CACC	spacer_004588	ACTR6-P1P2-primary	70	94	153	133	168	95	171	171
ATGTCCGGAGATGAAACGTAGCA	ATTG	spacer_004589	ACTR6-P1P2-primary	67	95	94	116	161	109	111	111
ATGAAAATGTGTCGTAAGTACTT	AGCC	spacer_004590	ACTR6-P1P2-primary	54	115	102	104	120	97	101	101
ACCAGGGAATCCCTCTGGCTAAG	TCCA	spacer_004591	ACTR6-P1P2-primary	117	174	126	172	181	166	187	187
CTTTCTTTCTCCGAGGGACAAGA	AGTA	spacer_004592	ACTR6-P1P2-primary	99	199	165	172	211	83	204	204
ATGAACTGCAGACACCCCCGCGC	ATCA	spacer_004593	ACTR6-P1P2-primary	45	99	74	105	155	149	180	180
TGTTACGAAATAAAACATATATC	TTCC	spacer_004594	ACTR6-P1P2-secondary	86	118	96	147	123	75	115	115
TGACAGAAGGGTCCGTAAAGTTC	TTCC	spacer_004595	ACTR6-P1P2-secondary	94	162	115	135	150	97	154	154
AAAGGCTGATGAACTTTACGGAC	TTCC	spacer_004596	ACTR6-P1P2-secondary	56	147	115	76	149	86	126	126
ATTTCGTAACAGGAAATAGCCAA	TTTT	spacer_004597	ACTR6-P1P2-secondary	54	81	135	120	92	97	155	155
TAGAGATGCGTTCCTGACAGAAG	CTTA	spacer_004598	ACTR6-P1P2-secondary	72	126	163	124	158	120	120	120
CGAAATAAAACATATATCCCACT	GTTA	spacer_004599	ACTR6-P1P2-secondary	83	92	127	77	96	67	94	94
ATCAGCCTTTGGAAACTATGGGC	GTTC	spacer_004600	ACTR6-P1P2-secondary	34	64	91	94	90	82	84	84
TAACAGGAAATAGCCAAAGAAAA	TTCG	spacer_004601	ACTR6-P1P2-secondary	162	325	269	299	362	138	365	365
CTTTGGCTATTTCCTGTTACGAA	TTTT	spacer_004602	ACTR6-P1P2-secondary	89	149	118	97	157	79	127	127
CAGGAAAATCCGCATACACCCAA	TACC	spacer_004603	ACTR6-P1P2-secondary	37	101	114	88	111	59	71	71
GCATACACCCAAACACCGTGCCC	ATCC	spacer_004604	ACTR6-P1P2-secondary	98	180	186	144	189	168	178	178
GTAACAGGAAATAGCCAAAGAAA	TTTC	spacer_004605	ACTR6-P1P2-secondary	46	119	90	117	153	81	153	153
CTGTTACGAAATAAAACATATAT	TTTC	spacer_004606	ACTR6-P1P2-secondary	52	104	118	96	92	92	116	116
CAAAGGCTGATGAACTTTACGGA	TTTC	spacer_004607	ACTR6-P1P2-secondary	118	224	141	121	211	148	191	191
TTGGCTATTTCCTGTTACGAAAT	TTCT	spacer_004608	ACTR6-P1P2-secondary	92	144	108	100	125	37	154	154
TGTCAGGAACGCATCTCTATAAG	CTTC	spacer_004609	ACTR6-P1P2-secondary	163	325	187	221	233	221	227	227
AAGGCTGATGAACTTTACGGACC	TCCA	spacer_004610	ACTR6-P1P2-secondary	65	120	82	64	99	61	75	75
CTGACAGAAGGGTCCGTAAAGTT	GTTC	spacer_004611	ACTR6-P1P2-secondary	70	104	87	110	206	80	151	151
TCAGCCTTTGGAAACTATGGGCA	TTCA	spacer_004612	ACTR6-P1P2-secondary	165	272	243	238	308	192	234	234
GAGATGCGTTCCTGACAGAAGGG	TATA	spacer_004613	ACTR6-P1P2-secondary	66	97	123	112	118	92	146	146
GGAACGCATCTCTATAAGCCTAT	GTCA	spacer_004614	ACTR6-P1P2-secondary	77	108	141	105	123	68	123	123
GCTATTTCCTGTTACGAAATAAA	TTTG	spacer_004615	ACTR6-P1P2-secondary	87	171	176	88	211	75	198	198
CGGACCCTTCTGTCAGGAACGCA	TTTA	spacer_004616	ACTR6-P1P2-secondary	120	182	141	144	143	95	123	123
AAAGAAAATAGGCTTATAGAGAT	AGCC	spacer_004617	ACTR6-P1P2-secondary	33	51	50	58	90	59	72	72
GTAAAGTTCATCAGCCTTTGGAA	GTCC	spacer_004618	ACTR6-P1P2-secondary	74	217	142	160	190	111	165	165
GTCAGGAACGCATCTCTATAAGC	TTCT	spacer_004619	ACTR6-P1P2-secondary	47	91	40	69	106	62	137	137
GAAACTATGGGCACGGTGTTTGG	TTTG	spacer_004620	ACTR6-P1P2-secondary	108	215	166	103	173	148	132	132
CATAGTTTCCAAAGGCTGATGAA	TGCC	spacer_004621	ACTR6-P1P2-secondary	143	278	245	180	220	179	203	203
AGGAAAATCCGCATACACCCAAA	ACCC	spacer_004622	ACTR6-P1P2-secondary	161	261	157	167	284	146	241	241
CAAACACCGTGCCCATAGTTTCC	CACC	spacer_004623	ACTR6-P1P2-secondary	33	107	78	49	81	51	86	86
GCCAAAGAAAATAGGCTTATAGA	AATA	spacer_004624	ACTR6-P1P2-secondary	119	219	173	220	287	161	256	256
AGGAACGCATCTCTATAAGCCTA	TGTC	spacer_004625	ACTR6-P1P2-secondary	125	217	152	130	122	107	253	253
CGCATACACCCAAACACCGTGCC	AATC	spacer_004626	ACTR6-P1P2-secondary	78	130	154	149	153	92	185	185
GGCTTATAGAGATGCGTTCCTGA	AATA	spacer_004627	ACTR6-P1P2-secondary	97	181	136	200	168	106	140	140
GTGCCCATAGTTTCCAAAGGCTG	CACC	spacer_004628	ACTR6-P1P2-secondary	129	184	189	112	200	126	224	224
CCCAAACACCGTGCCCATAGTTT	TACA	spacer_004629	ACTR6-P1P2-secondary	140	213	233	146	229	157	229	229
GGCACGGTGTTTGGGTGTATGCG	TATG	spacer_004630	ACTR6-P1P2-secondary	128	195	114	137	130	90	150	150
AAACACCGTGCCCATAGTTTCCA	ACCC	spacer_004631	ACTR6-P1P2-secondary	169	334	289	220	290	166	345	345
TTCTGTCAGGAACGCATCTCTAT	ACCC	spacer_004632	ACTR6-P1P2-secondary	82	97	118	88	201	96	122	122
TACACCCAAACACCGTGCCCATA	CGCA	spacer_004633	ACTR6-P1P2-secondary	194	287	247	264	257	254	271	271
GCCTTTGGAAACTATGGGCACGG	ATCA	spacer_004634	ACTR6-P1P2-secondary	99	196	104	114	198	131	146	146
GTAGCCCATTCTCACAGTGGCTC	TTCT	spacer_004635	ADAT2-P1P2-primary	43	80	64	50	81	61	93	93
TGGGTGAACAACTGGCTTTACTG	GTTC	spacer_004636	ADAT2-P1P2-primary	108	171	185	220	335	179	229	229
CCCAGAACATCTGACTGCCATAA	TTCA	spacer_004637	ADAT2-P1P2-primary	175	232	256	184	370	113	313	313
TCTGCCGACACCGAGCACGCGCC	CTCC	spacer_004638	ADAT2-P1P2-primary	42	122	34	21	142	107	108	108
GGGTGAACAACTGGCTTTACTGC	TTCT	spacer_004639	ADAT2-P1P2-primary	53	55	100	67	104	71	115	115
GAGGCGAAGGCGGCACCCAAGCC	TATG	spacer_004640	ADAT2-P1P2-primary	69	76	70	65	92	61	93	93
AGGGCTGGAGAAAGGTCCCACCC	GTTG	spacer_004641	ADAT2-P1P2-primary	52	128	87	102	127	69	108	108
GGGGTCGGGTTGAGGGCTGGAGA	TGCC	spacer_004642	ADAT2-P1P2-primary	66	88	107	55	118	79	88	88
GGGGGTAGTCTAATGAAAAGGCA	TTCC	spacer_004643	ADAT2-P1P2-primary	108	182	135	141	195	82	155	155
TTAGACTACCCCCGGAAACGGGG	TTCA	spacer_004644	ADAT2-P1P2-primary	55	123	160	86	127	96	152	152
GCTGCCCGCGCTCCTCCTCTGCC	TTCC	spacer_004645	ADAT2-P1P2-primary	57	124	104	147	91	81	111	111
CATTAGACTACCCCCGGAAACGG	TTTT	spacer_004646	ADAT2-P1P2-primary	74	123	89	89	91	108	108	108
AGGCAGTAAAGCCAGTTGTTCAC	TTCG	spacer_004647	ADAT2-P1P2-primary	56	117	97	71	125	65	82	82
TTCGCCCAGAGCCACTGTGAGAA	TTCC	spacer_004648	ADAT2-P1P2-primary	179	253	242	272	297	190	251	251
GTCTCCTCTGCCGACACCGAGCA	TTCG	spacer_004649	ADAT2-P1P2-primary	95	193	158	190	243	112	265	265
TGGTGACGAGAAAGAACGTTTGC	ATTA	spacer_004650	ADAT2-P1P2-primary	68	120	106	81	168	105	117	117
CATGGTGAGGAGCCCGGGAGGTA	TGCA	spacer_004651	ADAT2-P1P2-primary	119	141	176	120	205	121	136	136
ACCCCGCAGCATCTACCTCCCGG	TCCC	spacer_004652	ADAT2-P1P2-primary	87	165	133	166	168	98	157	157
GACTACCCCCGGAAACGGGGTCC	ATTA	spacer_004653	ADAT2-P1P2-primary	92	149	151	176	166	113	114	114
GGTGCCGCCTTCGCCTCCATACC	CTTG	spacer_004654	ADAT2-P1P2-primary	54	125	58	86	72	51	90	90
GTGACGAGAAAGAACGTTTGCTC	TATG	spacer_004655	ADAT2-P1P2-primary	51	88	142	69	89	59	75	75
CACAGTGGCTCTGGGCGAAGGAA	TTCT	spacer_004656	ADAT2-P1P2-primary	155	249	252	226	262	129	261	261
TATGGCAGTCAGATGTTCTGGGT	TTTT	spacer_004657	ADAT2-P1P2-primary	145	230	147	172	220	217	249	249
GGCAGAGGAGACCGAAAAGTGGA	TGTC	spacer_004658	ADAT2-P1P2-primary	71	136	96	66	140	79	143	143
CGGGGGTAGTCTAATGAAAAGGC	TTTC	spacer_004659	ADAT2-P1P2-primary	46	95	64	57	66	47	76	76
GAGGCAGTAAAGCCAGTTGTTCA	TTTC	spacer_004660	ADAT2-P1P2-primary	70	219	145	147	205	127	191	191
GCTGGCTTGGGTGCCGCCTTCGC	TGCA	spacer_004661	ADAT2-P1P2-primary	44	103	110	82	105	93	96	96
ATTAGACTACCCCCGGAAACGGG	TTTC	spacer_004662	ADAT2-P1P2-primary	135	221	84	130	142	103	175	175
GGTCTCCTCTGCCGACACCGAGC	TTTC	spacer_004663	ADAT2-P1P2-primary	41	113	80	84	86	68	102	102
CAGCCACCACTCAGCTACAGAGC	TACC	spacer_004664	ADAT2-P1P2-primary	83	105	56	62	191	137	149	149
CGGTCTCCTCTGCCGACACCGAG	TTTT	spacer_004665	ADAT2-P1P2-primary	83	86	121	132	133	96	119	119
TGGCAGTCAGATGTTCTGGGTGA	TTTA	spacer_004666	ADAT2-P1P2-primary	185	322	219	277	293	191	303	303
ATGGCAGTCAGATGTTCTGGGTG	TTTT	spacer_004667	ADAT2-P1P2-primary	29	53	53	48	53	62	48	48
ATACCCAGCCACCACTCAGCTAC	CTCC	spacer_004668	ADAT2-P1P2-primary	61	106	67	78	165	113	155	155
ACCCAGAACATCTGACTGCCATA	GTTC	spacer_004669	ADAT2-P1P2-primary	70	123	138	132	187	84	127	127
CCAGCCCTCAACCCGACCCCGGC	TTCT	spacer_004670	ADAT2-P1P2-primary	41	103	85	94	57	57	81	81
AATGCCGGGGTCGGGTTGAGGGC	CTCA	spacer_004671	ADAT2-P1P2-primary	20	70	73	104	80	70	95	95
TCCAGCCCTCAACCCGACCCCGG	TTTC	spacer_004672	ADAT2-P1P2-primary	144	244	296	269	314	213	293	293
TCACCATGTGCATCGCCTCCTCC	CTCC	spacer_004673	ADAT2-P1P2-primary	103	170	121	115	126	119	128	128
CTCAAATGCCGGGGTCGGGTTGA	TTTG	spacer_004674	ADAT2-P1P2-primary	121	232	220	223	225	131	292	292
TGTAGCCCATTCTCACAGTGGCT	TTTC	spacer_004675	ADAT2-P1P2-primary	94	249	185	161	261	171	261	261
GCCCAGAGCCACTGTGAGAATGG	CTTC	spacer_004676	ADAT2-P1P2-primary	84	142	84	112	213	105	125	125
AGCAAACGTTCTTTCTCGTCACC	TTTG	spacer_004677	ADAT2-P1P2-primary	75	126	103	69	128	87	87	87
CAGCTGGCTTGGGTGCCGCCTTC	CTTG	spacer_004678	ADAT2-P1P2-primary	64	112	119	124	122	115	126	126
CGGGCCCGCCGCGTTCCGCTGCC	GTCC	spacer_004679	ADAT2-P1P2-primary	41	49	57	71	79	67	81	81
ACTGTGAGAATGGGCTACAGAAA	AGCC	spacer_004680	ADAT2-P1P2-primary	139	242	259	236	217	166	210	210
CCTCCATACCCAGCCACCACTCA	TTCG	spacer_004681	ADAT2-P1P2-primary	81	109	163	119	234	161	241	241
CTGCCTCGAAACTTTCTGTAGCC	TTTA	spacer_004682	ADAT2-P1P2-primary	64	166	106	60	159	64	134	134
TCACAGTGGCTCTGGGCGAAGGA	ATTC	spacer_004683	ADAT2-P1P2-primary	173	243	224	241	227	172	197	197
CAAGCCAGCTGCAAGCGGCGCGT	CACC	spacer_004684	ADAT2-P1P2-primary	77	107	109	77	106	66	98	98
GGGCCCGCCGCGTTCCGCTGCCC	TCCC	spacer_004685	ADAT2-P1P2-primary	54	132	65	105	83	71	110	110
CAGTGGCTCTGGGCGAAGGAAGG	CTCA	spacer_004686	ADAT2-P1P2-primary	59	114	80	128	200	162	153	153
CGGAAACGGGGTCCCGGGCCCGC	CCCC	spacer_004687	ADAT2-P1P2-primary	41	78	29	46	71	48	63	63
AGTTGTTCACCCAGAACATCTGA	AGCC	spacer_004688	ADAT2-P1P2-primary	112	142	168	172	165	93	254	254
GCCTTCGCCTCCATACCCAGCCA	TGCC	spacer_004689	ADAT2-P1P2-primary	86	105	118	104	149	92	156	156
GCTACAGAGCCCGCGGCAGAGGA	CTCA	spacer_004690	ADAT2-P1P2-primary	106	171	122	112	137	117	144	144
TCCTCTGCCGCGGGCTCTGTAGC	CTCC	spacer_004691	ADAT2-P1P2-primary	46	106	112	133	134	89	178	178
GCAGTCAGATGTTCTGGGTGAAC	TATG	spacer_004692	ADAT2-P1P2-primary	79	154	111	149	122	79	170	170
TTCACCCAGAACATCTGACTGCC	GTTG	spacer_004693	ADAT2-P1P2-primary	80	220	162	172	167	171	224	224
GATGTTCTGGGTGAACAACTGGC	GTCA	spacer_004694	ADAT2-P1P2-primary	63	133	74	82	116	72	115	115
GGGCTCCTCACCATGTGCATCGC	TCCC	spacer_004695	ADAT2-P1P2-primary	92	195	96	103	245	137	182	182
CACCCCGCAGCATCTACCTCCCG	GTCC	spacer_004696	ADAT2-P1P2-primary	75	165	166	165	132	165	193	193
CTTCGCCCAGAGCCACTGTGAGA	CTTC	spacer_004697	ADAT2-P1P2-primary	69	127	104	92	169	96	165	165
GCCTCCATACCCAGCCACCACTC	CTTC	spacer_004698	ADAT2-P1P2-primary	59	93	118	69	117	64	128	128
AGCCCTCAACCCGACCCCGGCAT	CTCC	spacer_004699	ADAT2-P1P2-primary	80	113	115	109	123	61	141	141
CCGGAAACGGGGTCCCGGGCCCG	ACCC	spacer_004700	ADAT2-P1P2-primary	61	87	107	63	121	109	124	124
CGGGCTCCTCACCATGTGCATCG	CTCC	spacer_004701	ADAT2-P1P2-primary	84	146	131	159	161	107	153	153
TCGAAACTTTCTGTAGCCCATTC	TGCC	spacer_004702	ADAT2-P1P2-primary	77	200	112	138	133	131	139	139
ATGTGCATCGCCTCCTCCATCCA	CACC	spacer_004703	ADAT2-P1P2-primary	45	150	100	134	99	100	165	165
AGCTGCAAGCGGCGCGTGCTCGG	AGCC	spacer_004704	ADAT2-P1P2-primary	48	80	140	191	140	124	167	167
GTTTCCGGGGGTAGTCTAATGAA	CCCC	spacer_004705	ADAT2-P1P2-primary	194	319	177	182	345	169	344	344
GAGCACGCGCCGCTTGCAGCTGG	CACC	spacer_004706	ADAT2-P1P2-primary	149	196	120	149	164	93	234	234
GACCCCGGCATTTGAGCAAACGT	ACCC	spacer_004707	ADAT2-P1P2-primary	61	118	121	80	181	127	189	189
CATTCTCACAGTGGCTCTGGGCG	AGCC	spacer_004708	ADAT2-P1P2-primary	65	140	114	120	119	129	162	162
CGCGGCAGAGGAGGAGCGCGGGC	AGCC	spacer_004709	ADAT2-P1P2-primary	41	122	95	123	109	77	120	120
TCCATACCCAGCCACCACTCAGC	CGCC	spacer_004710	ADAT2-P1P2-primary	71	142	154	97	194	178	157	157
GCCCATTCTCACAGTGGCTCTGG	TGTA	spacer_004711	ADAT2-P1P2-primary	110	250	169	164	251	134	224	224
ATAAAAATTATGGTGACGAGAAA	TGCC	spacer_004712	ADAT2-P1P2-primary	55	119	102	83	120	89	149	149
CGTTTCCGGGGGTAGTCTAATGA	ACCC	spacer_004713	ADAT2-P1P2-primary	150	156	107	171	130	85	174	174
CCCAGAGCCACTGTGAGAATGGG	TTCG	spacer_004714	ADAT2-P1P2-primary	91	214	189	167	179	140	171	171
GACACCGAGCACGCGCCGCTTGC	TGCC	spacer_004715	ADAT2-P1P2-primary	72	105	81	61	122	88	128	128
AGCGGCGCGTGCTCGGTGTCGGC	TGCA	spacer_004716	ADAT2-P1P2-primary	10	61	8	11	99	33	72	72
TAATGAAAAGGCACTCGGGAGCT	AGTC	spacer_004717	ADAT2-P1P2-primary	67	53	94	65	137	60	111	111
GCTTGCAGCTGGCTTGGGTGCCG	CGCC	spacer_004718	ADAT2-P1P2-primary	66	122	155	169	141	75	192	192
GCGTTCCGCTGCCCGCGCTCCTC	CGCC	spacer_004719	ADAT2-P1P2-primary	55	59	111	79	86	88	129	129
CCCGGAAACGGGGTCCCGGGCCC	TACC	spacer_004720	ADAT2-P1P2-primary	54	98	93	95	80	48	68	68
AAGCCAGCTGCAAGCGGCGCGTG	ACCC	spacer_004721	ADAT2-P1P2-primary	71	138	135	110	140	111	120	120
CAGAACATCTGACTGCCATAAAA	CACC	spacer_004722	ADAT2-P1P2-primary	146	300	220	210	329	120	296	296
GGCATTTGAGCAAACGTTCTTTC	CCCC	spacer_004723	ADAT2-P1P2-primary	70	138	74	66	148	76	122	122
CGGCATTTGAGCAAACGTTCTTT	ACCC	spacer_004724	ADAT2-P1P2-primary	74	103	73	48	93	78	120	120
TCTGCCGCGGGCTCTGTAGCTGA	CTCC	spacer_004725	ADAT2-P1P2-primary	85	187	132	109	256	142	245	245
AGCCACCACTCAGCTACAGAGCC	ACCC	spacer_004726	ADAT2-P1P2-primary	73	126	127	83	118	121	156	156
GAAAGTTTCGAGGCAGTAAAGCC	TACA	spacer_004727	ADAT2-P1P2-primary	77	126	103	75	111	110	86	86
TCCCGGGCTCCTCACCATGTGCA	TACC	spacer_004728	ADAT2-P1P2-primary	140	211	184	202	241	154	168	168
ACTCAGCTACAGAGCCCGCGGCA	CACC	spacer_004729	ADAT2-P1P2-primary	92	148	163	137	120	98	140	140
CGCTGCCCGCGCTCCTCCTCTGC	GTTC	spacer_004730	ADAT2-P1P2-primary	113	127	99	147	178	95	99	99
CGACCCCGGCATTTGAGCAAACG	AACC	spacer_004731	ADAT2-P1P2-primary	128	143	108	96	154	73	167	167
CAGAGCCACTGTGAGAATGGGCT	CGCC	spacer_004732	ADAT2-P1P2-primary	70	131	139	87	141	96	118	118
GCTGAGTGGTGGCTGGGTATGGA	TGTA	spacer_004733	ADAT2-P1P2-primary	110	144	146	198	224	129	267	267
TTCCTTCGCCCAGAGCCACTGTG	CCCC	spacer_004734	ADAT2-P1P2-primary	99	128	124	131	172	120	172	172
GCGGGCTCTGTAGCTGAGTGGTG	TGCC	spacer_004735	ADAT2-P1P2-primary	81	175	142	153	217	120	203	203
GAGCCCGCGGCAGAGGAGGAGCG	TACA	spacer_004736	ADAT2-P1P2-primary	79	170	171	117	130	114	135	135
AAGCCAGTTGTTCACCCAGAACA	AGTA	spacer_004737	ADAT2-P1P2-primary	113	228	116	146	122	120	162	162
AGAACATCTGACTGCCATAAAAA	ACCC	spacer_004738	ADAT2-P1P2-primary	202	340	313	279	408	139	370	370
TTCGCCTCCATACCCAGCCACCA	CGCC	spacer_004739	ADAT2-P1P2-primary	127	212	218	181	208	117	189	189
AGAATGGGCTACAGAAAGTTTCG	TGTG	spacer_004740	ADAT2-P1P2-primary	78	132	131	144	147	133	91	91
GCCCTCAACCCGACCCCGGCATT	TCCA	spacer_004741	ADAT2-P1P2-primary	66	110	96	43	120	91	149	149
GGAAACGGGGTCCCGGGCCCGCC	CCCC	spacer_004742	ADAT2-P1P2-primary	104	100	101	54	135	69	73	73
ACCCGACCCCGGCATTTGAGCAA	CTCA	spacer_004743	ADAT2-P1P2-primary	56	99	132	137	201	105	120	120
CCATGTGCATCGCCTCCTCCATC	CTCA	spacer_004744	ADAT2-P1P2-primary	90	181	123	122	94	54	144	144
CGCGCTCCTCCTCTGCCGCGGGC	TGCC	spacer_004745	ADAT2-P1P2-primary	42	75	108	106	115	66	122	122
AGATGTTCTGGGTGAACAACTGG	AGTC	spacer_004746	ADAT2-P1P2-primary	61	124	74	105	75	83	162	162
TACCCAGCCACCACTCAGCTACA	TCCA	spacer_004747	ADAT2-P1P2-primary	141	337	266	227	322	175	354	354
ACCACTCAGCTACAGAGCCCGCG	AGCC	spacer_004748	ADAT2-P1P2-primary	117	188	163	205	228	98	173	173
CTCAACCCGACCCCGGCATTTGA	AGCC	spacer_004749	ADAT2-P1P2-primary	126	217	194	191	174	144	235	235
CCTGTCGCTAAACACGAAGCACA	TATA	spacer_004750	ADSL-P1P2-primary	43	115	89	97	130	85	144	144
GTGTTTAGCGACAGGTATAAATT	CTTC	spacer_004751	ADSL-P1P2-primary	79	152	70	82	100	77	149	149
TGTCGCTAAACACGAAGCACATC	TACC	spacer_004752	ADSL-P1P2-primary	108	134	124	111	146	114	138	138
GGGCTGGGCTTAGCCACCCCGGA	TTCC	spacer_004753	ADSL-P1P2-primary	136	341	255	267	310	169	230	230
GCTTCCGCTCTTCCCTGGTCCAG	TTCC	spacer_004754	ADSL-P1P2-primary	74	169	143	123	154	114	171	171
GGACATGGCGGCAGCTGTGGCTG	TTCC	spacer_004755	ADSL-P1P2-primary	102	221	174	131	232	117	171	171
GCCCGACAGCTACCGCTCACCTC	GTTC	spacer_004756	ADSL-P1P2-primary	89	126	57	43	156	108	226	226
CCCGACAGCTACCGCTCACCTCT	TTCG	spacer_004757	ADSL-P1P2-primary	60	163	168	114	155	107	131	131
TCAGCCCGGGATCCGTTACCTGC	CCCC	spacer_004758	ADSL-P1P2-primary	44	76	56	83	102	66	119	119
GGGCTGGCATAGCGGGAGGCAAG	CTCC	spacer_004759	ADSL-P1P2-primary	89	155	101	131	171	115	141	141
AATTCCGGACATGGCGGCAGCTG	TATA	spacer_004760	ADSL-P1P2-primary	68	110	153	142	213	85	122	122
CGGGCTGGGCTTAGCCACCCCGG	GTTC	spacer_004761	ADSL-P1P2-primary	44	50	95	82	84	59	96	96
CGCTCTTCCCTGGTCCAGTCCAC	CTTC	spacer_004762	ADSL-P1P2-primary	79	89	122	106	133	80	110	110
CCTGGTCCAGTCCACCCTGGCGG	CTTC	spacer_004763	ADSL-P1P2-primary	62	112	122	109	121	96	152	152
GGGGTGGCTAAGCCCAGCCCGGA	CTCC	spacer_004764	ADSL-P1P2-primary	28	111	151	156	210	103	146	146
GGAATTTATACCTGTCGCTAAAC	GTCC	spacer_004765	ADSL-P1P2-primary	55	74	77	95	115	83	162	162
GGGCGAACCATGATCGCCTCCAG	TGTC	spacer_004766	ADSL-P1P2-primary	83	125	145	165	161	106	151	151
GCCACCCCGGAGCTGCGGCCCGG	CTTA	spacer_004767	ADSL-P1P2-primary	74	118	111	133	159	65	148	148
GTTACCTGCTCGGCCTCCGCCAG	ATCC	spacer_004768	ADSL-P1P2-primary	77	112	50	34	182	149	129	129
CGGAATTTATACCTGTCGCTAAA	TGTC	spacer_004769	ADSL-P1P2-primary	66	115	117	70	135	79	82	82
ATGATCGCCTCCAGCCGCCATCC	AACC	spacer_004770	ADSL-P1P2-primary	87	130	155	113	147	71	124	124
AGTCCACCCTGGCGGGGTCGCAG	GTCC	spacer_004771	ADSL-P1P2-primary	36	63	65	51	59	70	109	109
GCGACAGGTATAAATTCCGGACA	TTTA	spacer_004772	ADSL-P1P2-primary	60	139	106	119	167	80	168	168
TCCCGCTATGCCAGCCCGGAGAT	TGCC	spacer_004773	ADSL-P1P2-primary	97	135	147	106	190	72	141	141
GCTAAACACGAAGCACATCTCCG	TGTC	spacer_004774	ADSL-P1P2-primary	48	133	130	154	160	108	131	131
AACCCTGCGACCCCGCCAGGGTG	TCCC	spacer_004775	ADSL-P1P2-primary	77	111	97	92	134	76	92	92
TACCTGTCGCTAAACACGAAGCA	TTTA	spacer_004776	ADSL-P1P2-primary	96	159	105	151	201	162	211	211
CCTCCCGCTATGCCAGCCCGGAG	CTTG	spacer_004777	ADSL-P1P2-primary	112	135	139	115	151	115	193	193
CTGGTCCAGTCCACCCTGGCGGG	TTCC	spacer_004778	ADSL-P1P2-primary	82	158	124	99	135	75	116	116
GCTCTTCCCTGGTCCAGTCCACC	TTCC	spacer_004779	ADSL-P1P2-primary	47	88	71	61	85	37	75	75
CTTCGTGTTTAGCGACAGGTATA	TGTG	spacer_004780	ADSL-P1P2-primary	102	233	169	140	158	112	170	170
CGCTTCCGCTCTTCCCTGGTCCA	TTTC	spacer_004781	ADSL-P1P2-primary	76	145	130	140	143	101	121	121
AGCCCGGAGATGTGCTTCGTGTT	TGCC	spacer_004782	ADSL-P1P2-primary	74	120	67	149	83	99	177	177
CGGACATGGCGGCAGCTGTGGCT	ATTC	spacer_004783	ADSL-P1P2-primary	59	103	116	74	82	74	118	118
GCTCACCTCTTGCCTCCCGCTAT	TACC	spacer_004784	ADSL-P1P2-primary	97	140	117	134	182	91	222	222
CAGCTGAAAATAGCCGGGCCGCA	CACC	spacer_004785	ADSL-P1P2-primary	81	92	117	122	183	99	142	142
TGTTTAGCGACAGGTATAAATTC	TTCG	spacer_004786	ADSL-P1P2-primary	89	162	132	146	154	98	128	128
GGATGGCGGCTGGAGGCGATCAT	GTTG	spacer_004787	ADSL-P1P2-primary	101	104	44	42	168	97	176	176
CCTGCTCGGCCTCCGCCAGCCAC	GTTA	spacer_004788	ADSL-P1P2-primary	87	65	62	78	79	73	120	120
GTCCACCCTGGCGGGGTCGCAGG	TCCA	spacer_004789	ADSL-P1P2-primary	84	147	207	176	169	90	204	204
TGCGACCCCGCCAGGGTGGACTG	ACCC	spacer_004790	ADSL-P1P2-primary	107	180	145	161	243	131	160	160
TGGTCCAGTCCACCCTGGCGGGG	TCCC	spacer_004791	ADSL-P1P2-primary	64	106	140	107	146	94	128	128
TGCTCGGCCTCCGCCAGCCACAG	TACC	spacer_004792	ADSL-P1P2-primary	96	141	131	142	133	106	157	157
GCTATGCCAGCCCGGAGATGTGC	TCCC	spacer_004793	ADSL-P1P2-primary	86	159	89	82	120	110	108	108
GCCGGGCCGCAGCTCCGGGGTGG	AATA	spacer_004794	ADSL-P1P2-primary	78	146	139	195	118	110	151	151
GGGCTGAGGGGCTGGGCCGGGAG	TCCC	spacer_004795	ADSL-P1P2-primary	82	140	139	108	132	89	161	161
ACCCTGGCGGGGTCGCAGGGTTG	GTCC	spacer_004796	ADSL-P1P2-primary	73	102	116	104	117	82	108	108
CGACAGCTACCGCTCACCTCTTG	CGCC	spacer_004797	ADSL-P1P2-primary	116	196	237	137	182	126	174	174
CCAGCCCGGAGATGTGCTTCGTG	TATG	spacer_004798	ADSL-P1P2-primary	116	202	139	122	136	105	155	155
GGGCTCTGTTCCGGGCTGGGCTT	TGCC	spacer_004799	ADSL-P1P2-primary	93	92	76	93	146	97	133	133
CCTCTTGCCTCCCGCTATGCCAG	CTCA	spacer_004800	ADSL-P1P2-primary	64	123	154	106	180	95	178	178
GCTGTGGCTGGCGGAGGCCGAGC	TGTG	spacer_004801	ADSL-P1P2-primary	55	118	122	159	158	105	110	110
GGGTTGGGATGGCGGCTGGAGGC	CGCA	spacer_004802	ADSL-P1P2-primary	35	62	100	87	89	54	68	68
CGGGCTGAGGGGCTGGGCCGGGA	ATCC	spacer_004803	ADSL-P1P2-primary	90	143	126	125	178	58	197	197
TGGTTCGCCCGACAGCTACCGCT	ATCA	spacer_004804	ADSL-P1P2-primary	62	71	47	57	67	40	121	121
CGGCACGTGCTGGGGCGGGCCCG	AGCC	spacer_004805	ADSL-P1P2-primary	64	108	102	98	107	62	99	99
GGGCCGCAGCTCCGGGGTGGCTA	AGCC	spacer_004806	ADSL-P1P2-primary	101	156	81	152	200	111	128	128
GCCCCGCCCCGTCCTGCCCTGGC	TCCC	spacer_004807	ADSL-P1P2-primary	73	114	82	65	94	72	119	119
CAGCCCGGAACAGAGCCCGGCAC	AGCC	spacer_004808	ADSL-P1P2-primary	80	132	109	124	101	93	210	210
TCCCGGCCCAGCCCCTCAGCCCG	TCCC	spacer_004809	ADSL-P1P2-primary	96	111	180	159	185	84	145	145
ATGTCCGGAATTTATACCTGTCG	CGCC	spacer_004810	ADSL-P1P2-primary	66	105	83	83	163	107	115	115
TCTTGCCTCCCGCTATGCCAGCC	CACC	spacer_004811	ADSL-P1P2-primary	73	138	154	69	123	68	140	140
GCCATGTCCGGAATTTATACCTG	TGCC	spacer_004812	ADSL-P1P2-primary	63	119	75	39	206	123	142	142
GCTCCGGGGTGGCTAAGCCCAGC	CGCA	spacer_004813	ADSL-P1P2-primary	51	104	128	65	127	86	108	108
CGGAGATGTGCTTCGTGTTTAGC	AGCC	spacer_004814	ADSL-P1P2-primary	111	191	117	104	147	91	177	177
AGGTTTCCGCTTCCGCTCTTCCC	CTCC	spacer_004815	ADSL-P1P2-primary	79	107	114	131	88	77	129	129
TCCAGCCGCCATCCCAACCCTGC	CGCC	spacer_004816	ADSL-P1P2-primary	67	68	100	69	158	151	158	158
CCGCCCCGCCCCGTCCTGCCCTG	AGTC	spacer_004817	ADSL-P1P2-primary	74	125	109	71	134	74	129	129
AGCACGTGCCGGGCTCTGTTCCG	CCCC	spacer_004818	ADSL-P1P2-primary	96	132	135	129	141	92	153	153
CCGGAGCTGCGGCCCGGCTATTT	CACC	spacer_004819	ADSL-P1P2-primary	113	168	125	117	179	92	161	161
CCCTGGCGGGGTCGCAGGGTTGG	TCCA	spacer_004820	ADSL-P1P2-primary	78	106	98	100	111	59	120	120
CCTCAGCCCGGGATCCGTTACCT	AGCC	spacer_004821	ADSL-P1P2-primary	55	125	144	95	113	96	152	152
CCAGCACGTGCCGGGCTCTGTTC	CGCC	spacer_004822	ADSL-P1P2-primary	32	133	161	136	155	97	155	155
CTGCGACCCCGCCAGGGTGGACT	AACC	spacer_004823	ADSL-P1P2-primary	85	146	85	75	124	90	181	181
GTCCTGCCCTGGCCTCCAGGTTT	CCCC	spacer_004824	ADSL-P1P2-primary	75	234	159	176	223	91	142	142
TGCCCTGGCCTCCAGGTTTCCGC	GTCC	spacer_004825	ADSL-P1P2-primary	42	83	102	87	80	95	99	99
GCCCCGTCCTGCCCTGGCCTCCA	CCCC	spacer_004826	ADSL-P1P2-primary	88	128	106	126	155	100	142	142
ACCCCGGAGCTGCGGCCCGGCTA	AGCC	spacer_004827	ADSL-P1P2-primary	122	148	124	108	119	103	101	101
GCCAGGGTGGACTGGACCAGGGA	CCCC	spacer_004828	ADSL-P1P2-primary	124	256	176	172	259	167	304	304
AGGGTGGACTGGACCAGGGAAGA	CGCC	spacer_004829	ADSL-P1P2-primary	89	159	98	102	230	151	141	141
CGCTATGCCAGCCCGGAGATGTG	CTCC	spacer_004830	ADSL-P1P2-primary	125	217	145	142	210	143	221	221
GCCCGGGATCCGTTACCTGCTCG	CTCA	spacer_004831	ADSL-P1P2-primary	100	154	116	96	152	101	108	108
CGCCAGGGTGGACTGGACCAGGG	ACCC	spacer_004832	ADSL-P1P2-primary	60	111	78	56	55	40	100	100
CGCCCCGCCCCGTCCTGCCCTGG	GTCC	spacer_004833	ADSL-P1P2-primary	55	93	99	103	140	70	140	140
AGCCGCCATCCCAACCCTGCGAC	CTCC	spacer_004834	ADSL-P1P2-primary	48	78	117	61	118	62	109	109
ATCCCAACCCTGCGACCCCGCCA	CGCC	spacer_004835	ADSL-P1P2-primary	103	182	153	166	133	108	159	159
CAACCCTGCGACCCCGCCAGGGT	ATCC	spacer_004836	ADSL-P1P2-primary	62	98	91	93	149	51	96	96
CACCCTGGCGGGGTCGCAGGGTT	AGTC	spacer_004837	ADSL-P1P2-primary	112	166	131	126	146	64	103	103
GCTGGCGGAGGCCGAGCAGGTAA	TGTG	spacer_004838	ADSL-P1P2-primary	73	135	137	140	241	168	191	191
TGGCGGGGTCGCAGGGTTGGGAT	ACCC	spacer_004839	ADSL-P1P2-primary	64	71	135	88	104	58	121	121
ACAGCTGCCGCCATGTCCGGAAT	AGCC	spacer_004840	ADSL-P1P2-primary	84	107	122	138	144	136	153	153
GCCATCCCAACCCTGCGACCCCG	AGCC	spacer_004841	ADSL-P1P2-primary	74	74	158	91	123	83	106	106
CTGGCCTCCAGGTTTCCGCTTCC	TGCC	spacer_004842	ADSL-P1P2-primary	69	173	75	76	117	67	131	131
GGCCCAGCCCCTCAGCCCGGGAT	TCCC	spacer_004843	ADSL-P1P2-primary	83	180	112	109	132	89	162	162
CGGGATCCGTTACCTGCTCGGCC	AGCC	spacer_004844	ADSL-P1P2-primary	79	89	64	49	110	70	82	82
ACAGCCACAGCTGCCGCCATGTC	AGCC	spacer_004845	ADSL-P1P2-primary	110	197	104	162	146	89	115	115
CGGCCCAGCCCCTCAGCCCGGGA	CTCC	spacer_004846	ADSL-P1P2-primary	123	203	122	149	137	109	144	144
CCGCCCCGTCCTGCCCTGGCCTC	CGCC	spacer_004847	ADSL-P1P2-primary	44	124	57	49	92	67	82	82
AGCTGAAAATAGCCGGGCCGCAG	ACCC	spacer_004848	ADSL-P1P2-primary	59	127	76	96	157	79	92	92
CTGGCGGGGTCGCAGGGTTGGGA	CACC	spacer_004849	ADSL-P1P2-primary	76	122	107	102	149	151	143	143
GCCGCCATCCCAACCCTGCGACC	TCCA	spacer_004850	ADSL-P1P2-primary	46	163	118	125	120	122	121	121
GCCAGCCACAGCCACAGCTGCCG	CTCC	spacer_004851	ADSL-P1P2-primary	79	86	146	164	190	158	178	178
CGGAACAGAGCCCGGCACGTGCT	AGCC	spacer_004852	ADSL-P1P2-primary	37	156	178	97	135	81	145	145
CCTCCCGGCCCAGCCCCTCAGCC	CGTC	spacer_004853	ADSL-P1P2-primary	53	101	55	45	109	57	153	153
CTCCCGGCCCAGCCCCTCAGCCC	GTCC	spacer_004854	ADSL-P1P2-primary	61	71	100	118	216	98	113	113
GGTTTCCGCTTCCGCTCTTCCCT	TCCA	spacer_004855	ADSL-P1P2-primary	49	100	92	80	78	83	102	102
CTGCCCTGGCCTCCAGGTTTCCG	CGTC	spacer_004856	ADSL-P1P2-primary	115	151	121	157	170	110	193	193
AGCCACAGCCACAGCTGCCGCCA	CGCC	spacer_004857	ADSL-P1P2-primary	142	236	82	157	248	125	232	232
TCTCCGAGGCCCGCCGCGACCTC	CTCC	spacer_004858	AFG3L2-P1P2-primary	69	88	36	39	109	67	111	111
GAGGCCCGCCGCGACCTCCGCCA	CTCC	spacer_004859	AFG3L2-P1P2-primary	63	128	124	114	136	85	122	122
GAGGCCGCCAGTCGTCGCCTGCC	TCCC	spacer_004860	AFG3L2-P1P2-primary	87	151	123	110	144	122	129	129
TCGTGCCTGGCGGCGTGGGCCCG	CTCC	spacer_004861	AFG3L2-P1P2-primary	66	176	129	157	118	98	189	189
TCCGTGAGCCGCCGGCGCGCTTC	CTCC	spacer_004862	AFG3L2-P1P2-primary	63	109	106	95	139	50	118	118
GCTGCCTGGCGGCCTTTCCCCGA	CTTC	spacer_004863	AFG3L2-P1P2-primary	75	129	123	115	143	91	193	193
CGAGCCGGAAGTGGGCCCGAGGC	CTCC	spacer_004864	AFG3L2-P1P2-primary	28	27	64	85	93	59	69	69
CCGAGGCCGCCAGTCGTCGCCTG	CTTC	spacer_004865	AFG3L2-P1P2-primary	102	152	11	33	165	59	111	111
CGAGGCCGCCAGTCGTCGCCTGC	TTCC	spacer_004866	AFG3L2-P1P2-primary	95	149	101	85	130	77	109	109
CCGAGCCGAGCCCGCTTCCCGAG	TTCC	spacer_004867	AFG3L2-P1P2-primary	75	132	55	68	175	123	148	148
CAGGTAGGACTCACCGTCCGGAG	CGCC	spacer_004868	AFG3L2-P1P2-primary	58	111	82	126	178	73	129	129
ACAGCCGCAAACAGCGGTGCGCC	CCCC	spacer_004869	AFG3L2-P1P2-primary	53	58	86	64	95	53	107	107
TCCGGACGGTGAGTCCTACCTGG	TGCC	spacer_004870	AFG3L2-P1P2-primary	87	144	162	172	167	142	132	132
GGACGGTGAGTCCTACCTGGGCG	CTCC	spacer_004871	AFG3L2-P1P2-primary	55	117	101	130	123	82	88	88
GCGGCCTACAGCAGCTCCTCGTG	CCCC	spacer_004872	AFG3L2-P1P2-primary	129	167	130	125	167	131	159	159
GGGCCGAGAGGGCCACGGCGGCG	TCCC	spacer_004873	AFG3L2-P1P2-primary	38	53	39	97	93	77	73	73
CGAGCCGAGCCCGCTTCCCGAGG	TCCC	spacer_004874	AFG3L2-P1P2-primary	76	147	111	120	184	126	122	122
GGCTCCTCCGTGAGCCGCCGGCG	CTTG	spacer_004875	AFG3L2-P1P2-primary	43	88	72	66	138	71	122	122
GCTGTTTGCGGCTGTGGGGCCGG	CACC	spacer_004876	AFG3L2-P1P2-primary	56	105	82	52	140	58	128	128
GAGCCGAGCCCGCTTCCCGAGGC	CCCC	spacer_004877	AFG3L2-P1P2-primary	89	77	81	89	92	59	99	99
GGGCGCCCAGGTAGGACTCACCG	CGCC	spacer_004878	AFG3L2-P1P2-primary	97	194	114	130	128	123	135	135
CGGCTGTGGGGCCGGGGCGGCTG	TTTG	spacer_004879	AFG3L2-P1P2-primary	47	136	139	109	133	77	127	127
ATGGCCGCCGCCGTGGCCCTCTC	CGCC	spacer_004880	AFG3L2-P1P2-primary	88	99	54	87	120	106	131	131
CCCGAGCCGAGCCCGCTTCCCGA	TTTC	spacer_004881	AFG3L2-P1P2-primary	33	39	24	16	189	154	105	105
AGAGCTTGGGCTCCTCCGTGAGC	GTTG	spacer_004882	AFG3L2-P1P2-primary	88	148	115	99	114	76	136	136
CCGTCCGGAGGCAGGGCTGCTCG	CTCA	spacer_004883	AFG3L2-P1P2-primary	50	157	159	157	215	134	172	172
GAGCCGGAAGTGGGCCCGAGGCA	TCCC	spacer_004884	AFG3L2-P1P2-primary	106	192	169	251	235	118	169	169
GCGTCCCGGGCCGAGAGGGCCAC	CGCA	spacer_004885	AFG3L2-P1P2-primary	74	125	59	64	90	62	63	63
TACCTGGGCGCCCGGCGCCCTCC	GTCC	spacer_004886	AFG3L2-P1P2-primary	82	127	158	127	155	95	125	125
GTCCGGAGGCAGGGCTGCTCGCC	CACC	spacer_004887	AFG3L2-P1P2-primary	34	71	67	56	100	87	104	104
GTGAGCCGCCGGCGCGCTTCGCT	CTCC	spacer_004888	AFG3L2-P1P2-primary	68	97	89	66	120	61	84	84
TGGCGGCGTGGGCCCGGGCGAGC	TGCC	spacer_004889	AFG3L2-P1P2-primary	15	41	62	43	47	33	47	47
TGGGCGCCCGGCGCCCTCCACCC	TACC	spacer_004890	AFG3L2-P1P2-primary	47	92	92	71	67	63	91	91
GGAAGTGGGCCCGAGGCAGGGTG	AGCC	spacer_004891	AFG3L2-P1P2-primary	31	78	68	100	175	61	131	131
GGGGCGGGGCTGGCGGCAGGAGA	CGCC	spacer_004892	AFG3L2-P1P2-primary	75	97	117	83	123	49	90	90
AGTCGTCGCCTGCCCGCGCCTGC	CGCC	spacer_004893	AFG3L2-P1P2-primary	43	46	19	20	178	89	127	127
GAGCCCGCTTCCCGAGGCCGCCA	AGCC	spacer_004894	AFG3L2-P1P2-primary	50	105	119	121	147	80	113	113
GCCGGCGCGCTTCGCTGCCTGGC	AGCC	spacer_004895	AFG3L2-P1P2-primary	68	109	101	122	121	54	96	96
CGGAGGAGCCCAAGCTCTCAACG	CTCA	spacer_004896	AFG3L2-P1P2-primary	73	238	139	150	202	152	194	194
GCCAGGCACGAGGAGCTGCTGTA	CGCC	spacer_004897	AFG3L2-P1P2-primary	141	218	180	107	208	111	206	206
TGCCGCCAGCCCCGCCCCGGCGC	CTCC	spacer_004898	AFG3L2-P1P2-primary	66	89	89	89	115	50	122	122
TGGCGGCCTTTCCCCGAGCCGAG	TGCC	spacer_004899	AFG3L2-P1P2-primary	51	134	80	70	57	50	90	90
TCCTCTCCGAGGCCCGCCGCGAC	CGTC	spacer_004900	AFG3L2-P1P2-primary	76	135	56	88	111	89	134	134
TCGGGCCCACTTCCGGCTCGGGA	TGCC	spacer_004901	AFG3L2-P1P2-primary	125	243	126	140	140	129	132	132
CGGGCCCACGCCGCCAGGCACGA	CGCC	spacer_004902	AFG3L2-P1P2-primary	89	194	167	168	168	86	164	164
GGCGCGGGCAGGCGACGACTGGC	CGCA	spacer_004903	AFG3L2-P1P2-primary	52	66	73	53	97	72	89	89
GACGTCAGCGCGCCGGGGCGGGG	CGCC	spacer_004904	AFG3L2-P1P2-primary	80	164	128	122	180	96	168	168
GCGTTGAGAGCTTGGGCTCCTCC	CGCC	spacer_004905	AFG3L2-P1P2-primary	52	129	121	115	193	75	137	137
CCGCTGTTTGCGGCTGTGGGGCC	CGCA	spacer_004906	AFG3L2-P1P2-primary	54	111	105	108	106	67	89	89
AGCGCGCCGGGGCGGGGCTGGCG	CGTC	spacer_004907	AFG3L2-P1P2-primary	21	71	92	71	82	45	99	99
TGCGCAGCGTCCCGGGCCGAGAG	CGCC	spacer_004908	AFG3L2-P1P2-primary	46	75	54	94	137	75	93	93
CTGCCTGGCGGCCTTTCCCCGAG	TTCG	spacer_004909	AFG3L2-P1P2-primary	138	191	86	181	137	133	197	197
GGCGGCTCACGGAGGAGCCCAAG	CGCC	spacer_004910	AFG3L2-P1P2-primary	34	70	119	82	154	65	139	139
CTACCTGGGCGCCCGGCGCCCTC	AGTC	spacer_004911	AFG3L2-P1P2-primary	58	142	117	124	186	72	159	159
AGGCAGCGAAGCGCGCCGGCGGC	CGCC	spacer_004912	AFG3L2-P1P2-primary	52	108	101	66	108	66	121	121
GCGCGCCGGGGCGGGGCTGGCGG	GTCA	spacer_004913	AFG3L2-P1P2-primary	40	49	32	42	62	40	75	75
GCCTGCCCGCGCCTGCGCAGCGT	CGTC	spacer_004914	AFG3L2-P1P2-primary	93	151	166	125	176	106	182	182
GGCCCCACAGCCGCAAACAGCGG	CCCC	spacer_004915	AFG3L2-P1P2-primary	65	118	38	81	129	96	170	170
TCCTGCCGCCAGCCCCGCCCCGG	CGTC	spacer_004916	AFG3L2-P1P2-primary	71	140	150	156	181	104	148	148
CCGGGCCGAGAGGGCCACGGCGG	CGTC	spacer_004917	AFG3L2-P1P2-primary	47	142	120	90	114	83	98	98
TGCCCGCGCCTGCGCAGCGTCCC	CGCC	spacer_004918	AFG3L2-P1P2-primary	54	133	84	107	121	90	114	114
CCGGCCCCACAGCCGCAAACAGC	CGCC	spacer_004919	AFG3L2-P1P2-primary	68	101	78	106	128	97	140	140
GTCGCCTGCCCGCGCCTGCGCAG	AGTC	spacer_004920	AFG3L2-P1P2-primary	57	139	105	83	83	91	127	127
CGCTTCCCGAGGCCGCCAGTCGT	AGCC	spacer_004921	AFG3L2-P1P2-primary	90	157	129	96	133	60	141	141
CCGCCCCGGCGCGCTGACGTCGG	AGCC	spacer_004922	AFG3L2-P1P2-primary	76	106	106	115	99	88	112	112
GGCCGCGGGGCCAGCAGCCGCCC	TGTA	spacer_004923	AFG3L2-P1P2-primary	52	95	101	91	108	52	100	100
GCCCCGGCGCGCTGACGTCGGCG	CCCC	spacer_004924	AFG3L2-P1P2-primary	41	99	92	89	89	73	121	121
AACAGCGGTGCGCCATGGCCGCC	CGCA	spacer_004925	AFG3L2-P1P2-primary	45	81	59	81	84	65	47	47
CGGGCCGAGAGGGCCACGGCGGC	GTCC	spacer_004926	AFG3L2-P1P2-primary	76	84	44	99	41	25	79	79
AGGCACGAGGAGCTGCTGTAGGC	CGCC	spacer_004927	AFG3L2-P1P2-primary	89	121	73	90	152	83	122	122
GCAAACAGCGGTGCGCCATGGCC	AGCC	spacer_004928	AFG3L2-P1P2-primary	83	87	55	57	86	87	97	97
GTGGCCCTCTCGGCCCGGGACGC	CGCC	spacer_004929	AFG3L2-P1P2-primary	35	73	92	72	91	42	71	71
GGGCCGGGGCGGCTGCTGGCCCC	TGTG	spacer_004930	AFG3L2-P1P2-primary	49	114	115	77	95	50	108	108
GGCGCGCTTCGCTGCCTGGCGGC	CGCC	spacer_004931	AFG3L2-P1P2-primary	38	43	66	94	74	52	100	100
GGAGGCAGGGCTGCTCGCCCGGG	GTCC	spacer_004932	AFG3L2-P1P2-primary	84	177	124	141	155	94	122	122
CCGGCGCGCTGACGTCGGCGTCT	CGCC	spacer_004933	AFG3L2-P1P2-primary	54	106	51	52	93	51	113	113
TGCCTCGGGCCCACTTCCGGCTC	ACCC	spacer_004934	AFG3L2-P1P2-primary	71	97	72	68	114	112	139	139
GCAGCTCCTCGTGCCTGGCGGCG	TACA	spacer_004935	AFG3L2-P1P2-primary	79	96	64	44	43	56	46	46
CTCCACCCTGCCTCGGGCCCACT	CGCC	spacer_004936	AFG3L2-P1P2-primary	83	179	124	150	144	114	152	152
CGCGCCTGCGCAGCGTCCCGGGC	TGCC	spacer_004937	AFG3L2-P1P2-primary	59	94	117	139	128	75	126	126
GCCCCGGCCCCACAGCCGCAAAC	AGCC	spacer_004938	AFG3L2-P1P2-primary	50	75	95	77	116	117	139	139
GCCGTGGCCCTCTCGGCCCGGGA	CGCC	spacer_004939	AFG3L2-P1P2-primary	119	176	131	133	136	99	184	184
ACCCTGCCTCGGGCCCACTTCCG	CTCC	spacer_004940	AFG3L2-P1P2-primary	70	154	188	139	215	100	166	166
CTGCCTCCGGACGGTGAGTCCTA	AGCC	spacer_004941	AFG3L2-P1P2-primary	76	166	143	173	203	124	200	200
CGGAGGCAGGGCTGCTCGCCCGG	CGTC	spacer_004942	AFG3L2-P1P2-primary	93	178	113	144	142	122	158	158
GCCAGCCCCGCCCCGGCGCGCTG	TGCC	spacer_004943	AFG3L2-P1P2-primary	78	111	153	116	121	116	135	135
CTGCCTCGGGCCCACTTCCGGCT	CACC	spacer_004944	AFG3L2-P1P2-primary	64	93	137	111	164	68	105	105
CCCTGCCTCGGGCCCACTTCCGG	TCCA	spacer_004945	AFG3L2-P1P2-primary	98	136	95	78	156	108	111	111
AGCCCCGCCCCGGCGCGCTGACG	CGCC	spacer_004946	AFG3L2-P1P2-primary	93	119	161	113	109	107	128	128
CGGCTCGGGAGAGCGGACGTCAA	CTTC	spacer_004947	AFG3L2-P1P2-secondary	129	211	173	217	221	131	207	207
GGCTCGGGAGAGCGGACGTCAAG	TTCC	spacer_004948	AFG3L2-P1P2-secondary	71	112	73	96	175	68	137	137
CGGGGCCGGCTGAGAGACAGCGC	CTCC	spacer_004949	AFG3L2-P1P2-secondary	23	24	32	68	61	17	68	68
TGCCGAGGGCCTGGGCGCCCTGC	TCCC	spacer_004950	AFG3L2-P1P2-secondary	83	88	111	129	83	96	124	124
AAGGTCACTGGCCCCCGCCCTCC	CGTC	spacer_004951	AFG3L2-P1P2-secondary	71	66	64	56	91	43	99	99
TCTCAGCCGGCCCCGGGAGCGCC	TGTC	spacer_004952	AFG3L2-P1P2-secondary	60	63	72	40	69	79	59	59
CTGGCCCCCGCCCTCCGGCCGCA	GTCA	spacer_004953	AFG3L2-P1P2-secondary	58	78	91	92	150	51	152	152
CTGCGCTGTCTCTCAGCCGGCCC	CGCC	spacer_004954	AFG3L2-P1P2-secondary	70	108	82	83	136	98	96	96
GAGGGCCTGGGCGCCCTGCGCTG	TGCC	spacer_004955	AFG3L2-P1P2-secondary	186	170	191	196	233	145	168	168
CAGGCCCTCGGCAGGGACGGCCC	CGCC	spacer_004956	AFG3L2-P1P2-secondary	43	75	55	74	107	56	108	108
CTGCCGAGGGCCTGGGCGCCCTG	GTCC	spacer_004957	AFG3L2-P1P2-secondary	105	105	174	136	124	103	160	160
GGGCGCCCAGGCCCTCGGCAGGG	CGCA	spacer_004958	AFG3L2-P1P2-secondary	49	104	95	86	152	68	156	156
GCTCTCCCGAGCCGGAAGTGGGC	GTCC	spacer_004959	AFG3L2-P1P2-secondary	69	122	103	80	106	88	143	143
GGGGCCGGCTGAGAGACAGCGCA	TCCC	spacer_004960	AFG3L2-P1P2-secondary	90	105	118	169	188	84	176	176
CGCCCTCCGGCCGCACGCGGGCC	CCCC	spacer_004961	AFG3L2-P1P2-secondary	38	93	48	57	75	70	84	84
AGGTCACTGGCCCCCGCCCTCCG	GTCA	spacer_004962	AFG3L2-P1P2-secondary	86	198	124	116	131	83	133	133
GGCCGCACGCGGGCCGTCCCTGC	CTCC	spacer_004963	AFG3L2-P1P2-secondary	31	92	49	110	101	62	49	49
ACGTCCGCTCTCCCGAGCCGGAA	CTTG	spacer_004964	AFG3L2-P1P2-secondary	96	223	164	164	218	131	257	257
CCTGCCGAGGGCCTGGGCGCCCT	CGTC	spacer_004965	AFG3L2-P1P2-secondary	56	88	98	99	109	101	124	124
CTCCGGCCGCACGCGGGCCGTCC	CGCC	spacer_004966	AFG3L2-P1P2-secondary	66	121	83	95	104	70	97	97
CGCTCTCCCGAGCCGGAAGTGGG	CGTC	spacer_004967	AFG3L2-P1P2-secondary	110	228	173	148	137	103	201	201
GCCCTCCGGCCGCACGCGGGCCG	CCCC	spacer_004968	AFG3L2-P1P2-secondary	73	149	120	111	97	115	132	132
CGCGGGCCGTCCCTGCCGAGGGC	CGCA	spacer_004969	AFG3L2-P1P2-secondary	53	67	50	66	122	96	100	100
TCGCGCGGCCATGAGCGGGCCGT	GTTC	spacer_004970	AHCY-P1P2-primary	82	133	142	147	185	114	168	168
AGCTGGCTTCGCGCGGCCAGAAA	TTCC	spacer_004971	AHCY-P1P2-primary	96	188	200	190	209	119	249	249
AGAGAGCCCCGAGTCGGCCCTGC	GTCC	spacer_004972	AHCY-P1P2-primary	41	71	97	76	89	33	68	68
GCGCGGCCAGAAACGCGCCGAGG	CTTC	spacer_004973	AHCY-P1P2-primary	91	213	124	162	179	116	161	161
GGGCGGCCGCAACCGGCTGCAGG	TGCC	spacer_004974	AHCY-P1P2-primary	87	143	64	73	149	47	124	124
AGTGCGAGGAAGATATTTAAAGG	TGCA	spacer_004975	AHCY-P1P2-primary	51	101	137	107	153	69	144	144
GGCCGCGCGAAGCCAGCTGGAAG	TTCT	spacer_004976	AHCY-P1P2-primary	40	98	102	111	134	75	128	128
TGTTCCCAGACTGAGGCCCAGCC	TTCC	spacer_004977	AHCY-P1P2-primary	89	160	49	69	156	99	128	128
AGGGGGTCCAGAGAGCCCCGAGT	TTCC	spacer_004978	AHCY-P1P2-primary	44	70	166	135	135	75	165	165
GAGTTCTCGCGCGGCCATGAGCG	GTTG	spacer_004979	AHCY-P1P2-primary	81	140	114	111	101	83	150	150
CAGCTGGCTTCGCGCGGCCAGAA	CTTC	spacer_004980	AHCY-P1P2-primary	39	52	76	82	71	75	116	116
GTGGCGGGGGCTGCAGGGCCGAC	GTTC	spacer_004981	AHCY-P1P2-primary	37	52	52	90	82	49	92	92
AAGGCGTCGGCGCCACGCGCATA	TTTA	spacer_004982	AHCY-P1P2-primary	29	109	77	51	103	129	160	160
TTCGTGGCGGGGGCTGCAGGGCC	CTTG	spacer_004983	AHCY-P1P2-primary	44	59	83	53	94	77	54	54
CTGCTCGGCGCTGCCCGCCCAGT	ATCC	spacer_004984	AHCY-P1P2-primary	55	74	96	152	176	101	194	194
ATCACGAGTGCCGCCAGCATGTC	TTCC	spacer_004985	AHCY-P1P2-primary	70	82	78	89	109	91	82	82
CGCGCGGCCATGAGCGGGCCGTT	TTCT	spacer_004986	AHCY-P1P2-primary	26	52	109	55	86	57	76	76
TGGCCGCGCGAAGCCAGCTGGAA	TTTC	spacer_004987	AHCY-P1P2-primary	155	228	224	191	252	171	249	249
AGGACCTGCAGCCGGTTGCGGCC	TCCC	spacer_004988	AHCY-P1P2-primary	39	137	86	69	95	74	119	119
GGTGAGTCCCAGGACCTGCAGCC	AGTC	spacer_004989	AHCY-P1P2-primary	19	81	44	34	98	67	91	91
CCTGCTCGGCGCTGCCCGCCCAG	TATC	spacer_004990	AHCY-P1P2-primary	59	123	75	67	140	88	190	190
CAGGGGGTCCAGAGAGCCCCGAG	ATTC	spacer_004991	AHCY-P1P2-primary	63	84	188	139	138	69	170	170
TCAGACATGCTGGCGGCACTCGT	TTTG	spacer_004992	AHCY-P1P2-primary	19	75	44	32	99	70	100	100
TGGCGGGGGCTGCAGGGCCGACT	TTCG	spacer_004993	AHCY-P1P2-primary	65	101	110	106	128	72	128	128
CAGGACCTGCAGCCGGTTGCGGC	GTCC	spacer_004994	AHCY-P1P2-primary	62	108	85	100	155	126	163	163
CATCACGAGTGCCGCCAGCATGT	TTTC	spacer_004995	AHCY-P1P2-primary	60	98	25	21	179	104	143	143
CTGTTCCCAGACTGAGGCCCAGC	GTTC	spacer_004996	AHCY-P1P2-primary	97	161	117	60	159	130	179	179
CAGACTGAGGCCCAGCCCCCTTC	TTCC	spacer_004997	AHCY-P1P2-primary	92	110	101	116	146	77	125	125
TAGGGCAGTTTGTCAGACATGCT	TTTG	spacer_004998	AHCY-P1P2-primary	129	205	160	134	143	110	162	162
GCAGCCTCGGCGCGTTTCTGGCC	AATC	spacer_004999	AHCY-P1P2-primary	45	84	64	94	86	76	71	71
TGGCCGCGCGAGAACTCCAACTT	CTCA	spacer_005000	AHCY-P1P2-primary	51	96	70	97	112	81	166	166
ACGCGCATATCCCTGCTCGGCGC	CGCC	spacer_005001	AHCY-P1P2-primary	54	158	87	104	139	67	111	111
TCACGAGTGCCGCCAGCATGTCT	TCCA	spacer_005002	AHCY-P1P2-primary	109	113	109	105	181	111	151	151
AATATCTTCCTCGCACTTGCATA	TTTA	spacer_005003	AHCY-P1P2-primary	96	185	142	187	205	144	156	156
CCAGACTGAGGCCCAGCCCCCTT	GTTC	spacer_005004	AHCY-P1P2-primary	77	116	125	127	138	97	138	138
CCCGTTTCCATCACGAGTGCCGC	TTCG	spacer_005005	AHCY-P1P2-primary	48	81	87	73	131	67	120	120
GGGGGTCCAGAGAGCCCCGAGTC	TCCA	spacer_005006	AHCY-P1P2-primary	37	99	92	99	119	33	100	100
GGCGCCACGCGCATATCCCTGCT	CGTC	spacer_005007	AHCY-P1P2-primary	110	173	137	182	169	106	235	235
TGGGACTCACCGACTTTGTAGGG	GTCC	spacer_005008	AHCY-P1P2-primary	111	169	133	118	142	160	165	165
GAGTCGGCCCTGCAGCCCCCGCC	CCCC	spacer_005009	AHCY-P1P2-primary	48	108	68	87	111	66	107	107
AGACTGAGGCCCAGCCCCCTTCG	TCCC	spacer_005010	AHCY-P1P2-primary	104	173	129	102	224	103	88	88
CGCGTGGCGCCGACGCCTTTAAA	TATG	spacer_005011	AHCY-P1P2-primary	94	168	185	161	158	120	175	175
CAAGTGCGAGGAAGATATTTAAA	TATG	spacer_005012	AHCY-P1P2-primary	169	368	267	196	310	161	385	385
GACATGCTGGCGGCACTCGTGAT	GTCA	spacer_005013	AHCY-P1P2-primary	46	84	85	69	107	81	100	100
CGCGGCCAGAAACGCGCCGAGGC	TTCG	spacer_005014	AHCY-P1P2-primary	36	65	86	107	127	44	62	62
CCAGGACCTGCAGCCGGTTGCGG	AGTC	spacer_005015	AHCY-P1P2-primary	98	229	114	202	138	109	159	159
GAGAGCCCCGAGTCGGCCCTGCA	TCCA	spacer_005016	AHCY-P1P2-primary	142	329	280	269	293	124	256	256
TGACAAACTGCCCTACAAAGTCG	TGTC	spacer_005017	AHCY-P1P2-primary	102	212	172	110	241	113	170	170
GAGCAGGGATATGCGCGTGGCGC	CGCC	spacer_005018	AHCY-P1P2-primary	99	212	139	137	177	106	163	163
TGCTCGGCGCTGCCCGCCCAGTT	TCCC	spacer_005019	AHCY-P1P2-primary	96	130	81	82	150	124	113	113
CTGGAATCGCAGCCTCGGCGCGT	CCCC	spacer_005020	AHCY-P1P2-primary	65	88	95	89	146	98	135	135
AGACATGCTGGCGGCACTCGTGA	TGTC	spacer_005021	AHCY-P1P2-primary	64	115	120	116	147	86	120	120
TATCCCTGCTCGGCGCTGCCCGC	CGCA	spacer_005022	AHCY-P1P2-primary	47	92	67	132	122	104	106	106
GCTGGCTTCGCGCGGCCAGAAAC	TCCA	spacer_005023	AHCY-P1P2-primary	90	108	112	109	137	67	151	151
GAGGCTGCGATTCCAGGGGGTCC	CGCC	spacer_005024	AHCY-P1P2-primary	75	128	98	71	137	70	91	91
GGTCCTGGGACTCACCGACTTTG	TGCA	spacer_005025	AHCY-P1P2-primary	138	216	255	212	197	152	244	244
CCTGGAATCGCAGCCTCGGCGCG	ACCC	spacer_005026	AHCY-P1P2-primary	62	129	120	119	147	136	120	120
CGTTTCCATCACGAGTGCCGCCA	CGCC	spacer_005027	AHCY-P1P2-primary	91	151	165	139	118	134	151	151
CGGAACGGCCCGCTCATGGCCGC	CACC	spacer_005028	AHCY-P1P2-primary	68	77	94	108	102	45	102	102
GGGCGGGTGCCGGGCGGCCGCAA	CCCC	spacer_005029	AHCY-P1P2-primary	115	172	138	127	198	84	115	115
AACTTCCAGCTGGCTTCGCGCGG	CTCC	spacer_005030	AHCY-P1P2-primary	99	164	149	155	188	90	168	168
GGGCAGTTTGTCAGACATGCTGG	TGTA	spacer_005031	AHCY-P1P2-primary	47	106	74	88	166	90	128	128
GCCCGTTTCCATCACGAGTGCCG	CTTC	spacer_005032	AHCY-P1P2-primary	65	111	173	139	154	130	170	170
CTTCGCCCGTTTCCATCACGAGT	CCCC	spacer_005033	AHCY-P1P2-primary	67	143	126	82	102	84	128	128
TGCAAGTGCGAGGAAGATATTTA	AATA	spacer_005034	AHCY-P1P2-primary	70	169	144	120	89	108	171	171
CGGCCGCCCGGCACCCGCCCGGG	GTTG	spacer_005035	AHCY-P1P2-primary	63	111	34	44	63	55	81	81
ACGAACAAGCCCCGGGCGGGTGC	CGCC	spacer_005036	AHCY-P1P2-primary	42	75	85	32	86	50	56	56
CGCCCGGGGCTTGTTCGTGGCGG	CACC	spacer_005037	AHCY-P1P2-primary	56	111	130	134	100	96	167	167
CTACAAAGTCGGTGAGTCCCAGG	TGCC	spacer_005038	AHCY-P1P2-primary	64	124	146	164	156	101	155	155
GCCAGCATGTCTGACAAACTGCC	TGCC	spacer_005039	AHCY-P1P2-primary	100	159	78	91	111	98	163	163
GACGCCTTTAAATATCTTCCTCG	CGCC	spacer_005040	AHCY-P1P2-primary	128	106	136	156	135	87	130	130
CCGAGTCGGCCCTGCAGCCCCCG	AGCC	spacer_005041	AHCY-P1P2-primary	115	131	120	89	110	114	146	146
GGGCCGACTCGGGGCTCTCTGGA	TGCA	spacer_005042	AHCY-P1P2-primary	113	216	181	161	152	87	189	189
GCCGGTTGCGGCCGCCCGGCACC	TGCA	spacer_005043	AHCY-P1P2-primary	64	100	92	115	97	40	80	80
CGGCACCCGCCCGGGGCTTGTTC	CGCC	spacer_005044	AHCY-P1P2-primary	87	100	151	117	92	72	142	142
GCCTCGGCGCGTTTCTGGCCGCG	CGCA	spacer_005045	AHCY-P1P2-primary	55	110	70	78	106	69	90	90
ACCGGCTGCAGGTCCTGGGACTC	CGCA	spacer_005046	AHCY-P1P2-primary	85	119	82	110	128	42	95	95
CGCCACGAACAAGCCCCGGGCGG	CCCC	spacer_005047	AHCY-P1P2-primary	92	168	114	69	113	95	115	115
CCGACTTTGTAGGGCAGTTTGTC	CTCA	spacer_005048	AHCY-P1P2-primary	33	84	96	132	121	130	134	134
TGGAATCGCAGCCTCGGCGCGTT	CCCC	spacer_005049	AHCY-P1P2-primary	50	152	139	139	117	99	123	123
GGCCCTGCAGCCCCCGCCACGAA	AGTC	spacer_005050	AHCY-P1P2-primary	67	153	89	89	142	102	126	126
AAGTCGGTGAGTCCCAGGACCTG	TACA	spacer_005051	AHCY-P1P2-primary	91	170	120	133	166	73	101	101
GCCCCCGCCACGAACAAGCCCCG	TGCA	spacer_005052	AHCY-P1P2-primary	57	104	44	68	167	130	142	142
CAGTTCCTGTTCCCAGACTGAGG	CGCC	spacer_005053	AHCY-P1P2-primary	154	134	155	115	165	65	178	178
CGGGGCTTGTTCGTGGCGGGGGC	CGCC	spacer_005054	AHCY-P1P2-primary	49	58	56	79	74	68	61	61
TCTTCCTCGCACTTGCATATTCA	AATA	spacer_005055	AHCY-P1P2-primary	100	158	180	154	175	163	158	158
TCGGCGCGTTTCTGGCCGCGCGA	AGCC	spacer_005056	AHCY-P1P2-primary	66	106	89	95	192	86	100	100
CCGGGCGGGTGCCGGGCGGCCGC	AGCC	spacer_005057	AHCY-P1P2-primary	20	41	42	25	39	46	39	39
GCCACGAACAAGCCCCGGGCGGG	CCCC	spacer_005058	AHCY-P1P2-primary	54	105	98	94	122	135	139	139
CGAGTGCCGCCAGCATGTCTGAC	ATCA	spacer_005059	AHCY-P1P2-primary	80	150	166	139	134	91	147	147
GGAACGGCCCGCTCATGGCCGCG	ACCC	spacer_005060	AHCY-P1P2-primary	62	130	108	111	114	90	129	129
TTCGCCCGTTTCCATCACGAGTG	CCCC	spacer_005061	AHCY-P1P2-primary	75	156	139	119	193	183	137	137
AGCTGGAAGTTGGAGTTCTCGCG	AGCC	spacer_005062	AHCY-P1P2-primary	41	114	81	105	119	105	126	126
GCCCGGGGCTTGTTCGTGGCGGG	ACCC	spacer_005063	AHCY-P1P2-primary	36	84	113	161	90	86	127	127
CGCCCAGTTCCTGTTCCCAGACT	TGCC	spacer_005064	AHCY-P1P2-primary	34	125	142	132	116	98	166	166
GGTTGCGGCCGCCCGGCACCCGC	AGCC	spacer_005065	AHCY-P1P2-primary	73	73	99	96	104	68	113	113
GACTTTGTAGGGCAGTTTGTCAG	CACC	spacer_005066	AHCY-P1P2-primary	79	162	109	162	162	112	200	200
CCCGCCACGAACAAGCCCCGGGC	AGCC	spacer_005067	AHCY-P1P2-primary	35	52	57	30	89	36	67	67
GTCTGGGAACAGGAACTGGGCGG	CTCA	spacer_005068	AHCY-P1P2-primary	34	51	57	33	86	62	33	33
TGGGAACAGGAACTGGGCGGGCA	AGTC	spacer_005069	AHCY-P1P2-primary	65	113	114	64	143	99	116	116
CCCTTCGCCCGTTTCCATCACGA	AGCC	spacer_005070	AHCY-P1P2-primary	97	133	102	62	92	82	89	89
ACTTCCAGCTGGCTTCGCGCGGC	TCCA	spacer_005071	AHCY-P1P2-primary	55	141	86	68	154	108	96	96
AGCATGTCTGACAAACTGCCCTA	CGCC	spacer_005072	AHCY-P1P2-primary	83	237	170	188	230	137	172	172
GGCTGCAGGTCCTGGGACTCACC	AACC	spacer_005073	AHCY-P1P2-primary	110	163	148	137	126	90	185	185
TCTCGGAACGCGCCGCAGAAGGG	TTCC	spacer_005074	ALDOA-P1P2-primary	18	50	18	37	112	73	87	87
GAGGCTAAATCGGCTGCGTTCCT	TTCC	spacer_005075	ALDOA-P1P2-primary	85	149	46	45	161	123	176	176
GGCGTCCGCGTGGAGGCCTCCCC	GTTG	spacer_005076	ALDOA-P1P2-primary	41	81	74	72	83	78	66	66
AGGAGAGAACGCGGGACTCGTCA	TTCA	spacer_005077	ALDOA-P1P2-primary	117	195	191	132	289	109	250	250
CGAGGCTAAATCGGCTGCGTTCC	CTTC	spacer_005078	ALDOA-P1P2-primary	74	134	181	131	109	109	173	173
CGTGCGGGGACCAGGGACCGTGG	TTCA	spacer_005079	ALDOA-P1P2-primary	85	110	158	163	171	95	180	180
TGGTGACGAGTCCCGCGTTCTCT	GTCC	spacer_005080	ALDOA-P1P2-primary	70	174	103	63	127	128	155	155
TGTGCCAGGTGAGCGCCCCTCTT	CTCC	spacer_005081	ALDOA-P1P2-primary	160	204	173	119	187	198	183	183
AGGTGAGCGCCCCTCTTCACGTG	TGCC	spacer_005082	ALDOA-P1P2-primary	86	173	146	115	153	96	125	125
CCGCACGTGAAGAGGGGCGCTCA	GTCC	spacer_005083	ALDOA-P1P2-primary	86	106	186	132	131	83	121	121
CGAGAGGAACGCAGCCGATTTAG	GTTC	spacer_005084	ALDOA-P1P2-primary	57	135	123	92	111	131	109	109
ACTCGCCAGCCCGCCGCCCTCTG	ATCC	spacer_005085	ALDOA-P1P2-primary	43	128	198	95	124	71	162	162
GGGGCAGTGGCGGGTTGGGCGTC	CTTG	spacer_005086	ALDOA-P1P2-primary	20	23	39	37	55	31	43	43
AAAGGCACCACTCCGCCCTCCGC	TTTT	spacer_005087	ALDOA-P1P2-primary	43	93	109	75	140	61	149	149
GCACGTGAAGAGGGGCGCTCACC	CCCC	spacer_005088	ALDOA-P1P2-primary	94	160	99	91	139	102	157	157
GAGAGGAACGCAGCCGATTTAGC	TTCC	spacer_005089	ALDOA-P1P2-primary	24	60	26	25	143	88	87	87
ACGGTCCCTGGTCCCCGCACGTG	CTCC	spacer_005090	ALDOA-P1P2-primary	26	79	61	35	70	47	62	62
ACGTGCGGGGACCAGGGACCGTG	CTTC	spacer_005091	ALDOA-P1P2-primary	86	129	103	88	138	136	111	111
CTCTCGGAACGCGCCGCAGAAGG	GTTC	spacer_005092	ALDOA-P1P2-primary	86	139	128	109	124	108	113	113
CAAGATCCCTCTCCACGGTCCCT	CCCC	spacer_005093	ALDOA-P1P2-primary	55	97	102	105	95	91	106	106
CGCACGTGAAGAGGGGCGCTCAC	TCCC	spacer_005094	ALDOA-P1P2-primary	101	157	123	111	124	94	117	117
GCGTTCTCTCCTTGAATCCACTC	TCCC	spacer_005095	ALDOA-P1P2-primary	42	115	77	75	131	101	73	73
ACGCGGACGCCCAACCCGCCACT	CTCC	spacer_005096	ALDOA-P1P2-primary	87	112	57	65	140	70	140	140
TCTCCACGGTCCCTGGTCCCCGC	TCCC	spacer_005097	ALDOA-P1P2-primary	27	62	5	12	107	78	77	77
AAGGAGAGAACGCGGGACTCGTC	ATTC	spacer_005098	ALDOA-P1P2-primary	45	55	35	14	64	35	64	64
AAGGCACCACTCCGCCCTCCGCC	TTTA	spacer_005099	ALDOA-P1P2-primary	40	59	108	119	114	66	125	125
CCTCTTCACGTGCGGGGACCAGG	CGCC	spacer_005100	ALDOA-P1P2-primary	138	152	176	169	190	150	213	213
CTGGTCCCCGCACGTGAAGAGGG	GTCC	spacer_005101	ALDOA-P1P2-primary	62	118	92	122	125	69	159	159
TGGTCCCCGCACGTGAAGAGGGG	TCCC	spacer_005102	ALDOA-P1P2-primary	64	140	153	132	125	127	165	165
GCCTCGGAAGGGGCGGCGCAGGA	TTTA	spacer_005103	ALDOA-P1P2-primary	83	173	71	120	142	92	220	220
AAAGGCCGGGCGCCGCCTTCCGC	TTTA	spacer_005104	ALDOA-P1P2-primary	54	81	57	51	141	79	82	82
TCTTCACGTGCGGGGACCAGGGA	CCCC	spacer_005105	ALDOA-P1P2-primary	137	206	249	270	248	140	203	203
GCCTGCCCGCCTCCTGCGCCGCC	TTCC	spacer_005106	ALDOA-P1P2-primary	57	96	87	64	87	48	108	108
TGCGGCGCGTTCCGAGAGGAACG	CTTC	spacer_005107	ALDOA-P1P2-primary	74	176	154	188	144	149	181	181
CGCGTGGAGGCCTCCCCCATCCC	CGTC	spacer_005108	ALDOA-P1P2-primary	36	63	51	41	70	44	73	73
GAAGGGGTCCTGGTGACGAGTCC	CGCA	spacer_005109	ALDOA-P1P2-primary	89	160	32	58	159	86	119	119
CACTCGCCAGCCCGCCGCCCTCT	AATC	spacer_005110	ALDOA-P1P2-primary	93	138	119	148	143	87	129	129
GCAGAAGGGGTCCTGGTGACGAG	CGCC	spacer_005111	ALDOA-P1P2-primary	80	135	125	104	202	109	168	168
GCGGCGCGTTCCGAGAGGAACGC	TTCT	spacer_005112	ALDOA-P1P2-primary	35	43	74	60	49	35	71	71
TGCGCCGCCCCTTCCGAGGCTAA	CTCC	spacer_005113	ALDOA-P1P2-primary	78	147	115	116	115	74	129	129
GCGTGGAGGCCTCCCCCATCCCA	GTCC	spacer_005114	ALDOA-P1P2-primary	111	174	216	146	239	119	272	272
TTGAATCCACTCGCCAGCCCGCC	CTCC	spacer_005115	ALDOA-P1P2-primary	53	120	138	76	115	87	102	102
AGGACCCCTTCTGCGGCGCGTTC	CACC	spacer_005116	ALDOA-P1P2-primary	34	94	87	80	89	69	80	80
CGCGTTCTCTCCTTGAATCCACT	GTCC	spacer_005117	ALDOA-P1P2-primary	54	81	53	52	92	60	49	49
GGAGGCGGGCAGGCGGAAGGCGG	CGCA	spacer_005118	ALDOA-P1P2-primary	83	168	98	82	124	72	136	136
GGGTGCGGCGGCAGAGGGCGGCG	TGCA	spacer_005119	ALDOA-P1P2-primary	55	71	104	96	68	65	96	96
CCACTACCAGGCACACACAGGCT	CTCC	spacer_005120	ALDOA-P1P2-primary	114	155	85	85	111	141	151	151
TGTGTGTGCCTGGTAGTGGGGAG	AGCC	spacer_005121	ALDOA-P1P2-primary	58	132	134	153	155	101	237	237
TCTCCTTGAATCCACTCGCCAGC	GTTC	spacer_005122	ALDOA-P1P2-primary	102	117	89	87	208	99	163	163
TCTCCTGTGCCAGGTGAGCGCCC	CCCC	spacer_005123	ALDOA-P1P2-primary	89	157	100	70	153	73	156	156
CTCCTTGAATCCACTCGCCAGCC	TTCT	spacer_005124	ALDOA-P1P2-primary	27	41	60	68	54	43	65	65
AATCCACTCGCCAGCCCGCCGCC	CTTG	spacer_005125	ALDOA-P1P2-primary	48	94	107	106	120	77	113	113
TCGGAAGGGGCGGCGCAGGAGGC	AGCC	spacer_005126	ALDOA-P1P2-primary	73	83	84	76	137	54	88	88
GCCGATTTAGCCTCGGAAGGGGC	CGCA	spacer_005127	ALDOA-P1P2-primary	93	143	62	61	66	74	152	152
CGCCTGCCCGCCTCCTGCGCCGC	CTTC	spacer_005128	ALDOA-P1P2-primary	43	96	60	89	65	91	92	92
CTTCTGCGGCGCGTTCCGAGAGG	ACCC	spacer_005129	ALDOA-P1P2-primary	29	57	84	88	75	66	76	76
ACTACCAGGCACACACAGGCTCC	CCCC	spacer_005130	ALDOA-P1P2-primary	109	184	84	75	135	62	176	176
TTCCGAGGCTAAATCGGCTGCGT	CCCC	spacer_005131	ALDOA-P1P2-primary	57	128	118	99	109	99	170	170
CAACCCGCCACTGCCCCCAAGAT	CGCC	spacer_005132	ALDOA-P1P2-primary	54	95	94	84	120	101	104	104
CAGGGTGCGGCGGCAGAGGGCGG	TGTG	spacer_005133	ALDOA-P1P2-primary	58	103	60	110	109	69	117	117
CTCTCCACGGTCCCTGGTCCCCG	ATCC	spacer_005134	ALDOA-P1P2-primary	75	165	140	120	192	100	141	141
GGCTGCGTTCCTCTCGGAACGCG	AATC	spacer_005135	ALDOA-P1P2-primary	58	82	124	122	116	77	133	133
CCAGGACCCCTTCTGCGGCGCGT	GTCA	spacer_005136	ALDOA-P1P2-primary	49	120	91	99	106	71	100	100
CCTTCCGAGGCTAAATCGGCTGC	CGCC	spacer_005137	ALDOA-P1P2-primary	67	143	105	105	148	143	137	137
AAGATCCCTCTCCACGGTCCCTG	CCCC	spacer_005138	ALDOA-P1P2-primary	73	247	81	123	189	118	162	162
CGCGGACGCCCAACCCGCCACTG	TCCA	spacer_005139	ALDOA-P1P2-primary	53	151	74	75	161	110	133	133
CGTGAAGAGGGGCGCTCACCTGG	CGCA	spacer_005140	ALDOA-P1P2-primary	157	266	280	229	246	170	257	257
GCCACTGCCCCCAAGATCCCTCT	ACCC	spacer_005141	ALDOA-P1P2-primary	69	80	79	74	94	64	137	137
CTCGCCAGCCCGCCGCCCTCTGC	TCCA	spacer_005142	ALDOA-P1P2-primary	64	98	121	125	117	72	74	74
GCCCCTTCCGAGGCTAAATCGGC	CGCC	spacer_005143	ALDOA-P1P2-primary	86	74	47	70	63	77	98	98
TTCTGCGGCGCGTTCCGAGAGGA	CCCC	spacer_005144	ALDOA-P1P2-primary	130	127	181	209	178	111	196	196
TCCCCACTACCAGGCACACACAG	CGTC	spacer_005145	ALDOA-P1P2-primary	90	142	170	161	232	176	195	195
CACCCGCCCCTCTCCTGTGCCAG	TGCA	spacer_005146	ALDOA-P1P2-primary	166	209	193	234	185	142	216	216
AGCCCGCCGCCCTCTGCCGCCGC	CGCC	spacer_005147	ALDOA-P1P2-primary	59	82	54	55	59	65	91	91
GCCTTCCGCCTGCCCGCCTCCTG	CGCC	spacer_005148	ALDOA-P1P2-primary	110	184	140	157	243	136	154	154
CTGCACACCCGCCCCTCTCCTGT	CACC	spacer_005149	ALDOA-P1P2-primary	119	184	185	117	182	119	203	203
CCCTGCACACCCGCCCCTCTCCT	CGCA	spacer_005150	ALDOA-P1P2-primary	82	150	92	104	211	99	185	185
CCAGGTGAGCGCCCCTCTTCACG	TGTG	spacer_005151	ALDOA-P1P2-primary	46	97	66	63	132	118	135	135
CCGCGTTCTCTCCTTGAATCCAC	AGTC	spacer_005152	ALDOA-P1P2-primary	94	133	82	51	84	118	87	87
ACCAGGACCCCTTCTGCGGCGCG	CGTC	spacer_005153	ALDOA-P1P2-primary	65	175	82	104	128	94	113	113
CCTGGCACAGGAGAGGGGCGGGT	CTCA	spacer_005154	ALDOA-P1P2-primary	93	169	115	97	157	101	168	168
GCCGCACCCTGCACACCCGCCCC	TGCC	spacer_005155	ALDOA-P1P2-primary	59	93	56	40	173	94	121	121
GATTTAGCCTCGGAAGGGGCGGC	AGCC	spacer_005156	ALDOA-P1P2-primary	52	85	68	62	97	53	142	142
ACTGCCCCCAAGATCCCTCTCCA	CGCC	spacer_005157	ALDOA-P1P2-primary	93	133	142	135	187	107	132	132
CCCAAGATCCCTCTCCACGGTCC	TGCC	spacer_005158	ALDOA-P1P2-primary	89	158	92	60	78	65	59	59
GCACCCTGCACACCCGCCCCTCT	CGCC	spacer_005159	ALDOA-P1P2-primary	80	145	198	155	152	118	122	122
TGGCACAGGAGAGGGGCGGGTGT	CACC	spacer_005160	ALDOA-P1P2-primary	99	191	121	147	77	61	133	133
CACTACCAGGCACACACAGGCTC	TCCC	spacer_005161	ALDOA-P1P2-primary	69	207	131	109	170	77	149	149
CGCCCCTCTCCTGTGCCAGGTGA	CACC	spacer_005162	ALDOA-P1P2-primary	162	254	264	202	241	169	228	228
CGGTCCCTGGTCCCCGCACGTGA	TCCA	spacer_005163	ALDOA-P1P2-primary	95	185	224	129	201	94	248	248
CCTCTCCTGTGCCAGGTGAGCGC	CGCC	spacer_005164	ALDOA-P1P2-primary	38	102	78	78	102	66	112	112
GCCCCTCTCCTGTGCCAGGTGAG	ACCC	spacer_005165	ALDOA-P1P2-primary	159	313	251	205	255	130	333	333
TTCCGCCTGCCCGCCTCCTGCGC	CGCC	spacer_005166	ALDOA-P1P2-primary	71	134	120	92	120	94	141	141
GCCCTCTGCCGCCGCACCCTGCA	CGCC	spacer_005167	ALDOA-P1P2-primary	83	139	139	122	157	91	233	233
CGCCTCCTGCGCCGCCCCTTCCG	TGCC	spacer_005168	ALDOA-P1P2-primary	64	97	128	121	127	69	151	151
CGCCACTGCCCCCAAGATCCCTC	AACC	spacer_005169	ALDOA-P1P2-primary	48	48	91	53	70	47	67	67
TGCACACCCGCCCCTCTCCTGTG	ACCC	spacer_005170	ALDOA-P1P2-primary	217	319	221	272	330	110	280	280
TGCCCGCCTCCTGCGCCGCCCCT	CGCC	spacer_005171	ALDOA-P1P2-primary	68	127	125	84	84	48	92	92
TCCTGCGCCGCCCCTTCCGAGGC	CGCC	spacer_005172	ALDOA-P1P2-primary	56	121	105	87	124	118	108	108
CTCTGCCGCCGCACCCTGCACAC	CGCC	spacer_005173	ALDOA-P1P2-primary	62	116	71	101	96	71	77	77
CGCCGCCCTCTGCCGCCGCACCC	AGCC	spacer_005174	ALDOA-P1P2-primary	78	72	85	74	61	73	129	129
CCGGCCCCTCCAGCCTGAGGTCC	CTCC	spacer_005175	ALDOA-P1P2-secondary	60	131	102	144	67	60	98	98
TCTAACTGCGCAATGCAGCGGCT	GTCC	spacer_005176	ALDOA-P1P2-secondary	54	171	107	104	119	111	146	146
GAGGACCTCAGGCTGGAGGGGCC	GTTA	spacer_005177	ALDOA-P1P2-secondary	68	79	105	93	105	84	134	134
GCGCGCGCAGCCGCTGCATTGCG	CTCA	spacer_005178	ALDOA-P1P2-secondary	86	131	121	136	190	66	129	129
GTTAGAGGACCTCAGGCTGGAGG	CGCA	spacer_005179	ALDOA-P1P2-secondary	101	221	189	196	249	112	191	191
CGGCCCCTCCAGCCTGAGGTCCT	TCCC	spacer_005180	ALDOA-P1P2-secondary	98	137	86	80	145	107	118	118
ATGCAGCGGCTGCGCGCGCTGAG	CGCA	spacer_005181	ALDOA-P1P2-secondary	60	117	172	141	159	95	161	161
TCCAGCCTGAGGTCCTCTAACTG	CCCC	spacer_005182	ALDOA-P1P2-secondary	113	212	101	105	206	201	284	284
GCCGCTGCATTGCGCAGTTAGAG	CGCA	spacer_005183	ALDOA-P1P2-secondary	95	231	183	140	176	81	195	195
TGAGGTCCTCTAACTGCGCAATG	AGCC	spacer_005184	ALDOA-P1P2-secondary	44	109	137	106	157	117	152	152
AGCCTGAGGTCCTCTAACTGCGC	CTCC	spacer_005185	ALDOA-P1P2-secondary	42	83	64	46	77	71	78	78
GGCCCCTCCAGCCTGAGGTCCTC	CCCC	spacer_005186	ALDOA-P1P2-secondary	72	71	118	90	169	91	165	165
GCTGCATTGCGCAGTTAGAGGAC	AGCC	spacer_005187	ALDOA-P1P2-secondary	89	186	140	144	148	139	126	126
CGCAGTTAGAGGACCTCAGGCTG	ATTG	spacer_005188	ALDOA-P1P2-secondary	72	159	207	132	192	143	201	201
TTGCGCAGTTAGAGGACCTCAGG	TGCA	spacer_005189	ALDOA-P1P2-secondary	85	169	177	128	182	114	200	200
GCCTGAGGTCCTCTAACTGCGCA	TCCA	spacer_005190	ALDOA-P1P2-secondary	94	127	172	142	210	157	222	222
AGGCACACACAGGCTCCCCGGCC	TACC	spacer_005191	ALDOA-P1P2-secondary	90	113	120	101	111	110	129	129
GGCTGGAGGGGCCGGGGAGCCTG	CTCA	spacer_005192	ALDOA-P1P2-secondary	40	108	83	95	85	54	132	132
GCCAACGGCGTTGAACAAGGGTC	CTTC	spacer_005193	ANAPC10-P1P2-primary	64	73	74	68	131	85	107	107
AACGCCGTTGGCGAAGCCAGCTG	GTTC	spacer_005194	ANAPC10-P1P2-primary	154	225	194	138	262	162	161	161
GTAGGACCAACAGAGTCTGGTGC	GTCA	spacer_005195	ANAPC10-P1P2-primary	110	123	98	85	206	66	131	131
TCAAGGCCGGTGGGTCAGGAGTG	TTCC	spacer_005196	ANAPC10-P1P2-primary	68	105	149	132	100	117	157	157
AGACCTGGCTGCTTGCCGAAACT	TTCC	spacer_005197	ANAPC10-P1P2-primary	77	140	107	64	205	105	212	212
ACGCCGTTGGCGAAGCCAGCTGC	TTCA	spacer_005198	ANAPC10-P1P2-primary	133	183	144	154	228	106	128	128
CTCCGACGTCGAGCGTGGTCCTA	TTTT	spacer_005199	ANAPC10-P1P2-primary	83	93	99	127	167	72	136	136
GGAGTGGAGCCTTAGTCATTCTA	GTCA	spacer_005200	ANAPC10-P1P2-primary	116	165	166	126	189	97	169	169
AGGCCTAGAAGAGCGCGCAACAG	GTTG	spacer_005201	ANAPC10-P1P2-primary	81	146	127	125	180	136	182	182
AGTAGGACCAACAGAGTCTGGTG	TGTC	spacer_005202	ANAPC10-P1P2-primary	65	161	101	81	151	165	122	122
GACGTCGAGCGTGGTCCTAGCGT	CTCC	spacer_005203	ANAPC10-P1P2-primary	88	75	131	91	84	76	116	116
CTGTTGCGCGCTCTTCTAGGCCT	CTTA	spacer_005204	ANAPC10-P1P2-primary	91	132	111	92	136	84	132	132
TCGGCACCTCCAGCAGCTGGCTT	ATTC	spacer_005205	ANAPC10-P1P2-primary	116	208	61	48	300	213	187	187
GTCATTCTAACGCTGGAGGTGTC	CTTA	spacer_005206	ANAPC10-P1P2-primary	100	163	107	141	172	119	136	136
GCAAGCAGCCAGGTCTGGAAACT	TTCG	spacer_005207	ANAPC10-P1P2-primary	118	213	205	156	255	137	186	186
CGCTAGGACCACGCTCGACGTCG	TTTA	spacer_005208	ANAPC10-P1P2-primary	99	182	131	121	186	68	144	144
TCCGACGTCGAGCGTGGTCCTAG	TTTC	spacer_005209	ANAPC10-P1P2-primary	142	201	235	203	228	149	194	194
GAATGACTAAGGCTCCACTCCTG	GTTA	spacer_005210	ANAPC10-P1P2-primary	155	253	144	219	297	194	303	303
AAACCGGAGAGGCGAATGCATCT	ATTG	spacer_005211	ANAPC10-P1P2-primary	39	104	86	75	85	55	87	87
GGCAAGCAGCCAGGTCTGGAAAC	TTTC	spacer_005212	ANAPC10-P1P2-primary	55	74	25	26	103	47	107	107
TCTGTTTACGCTAGGACCACGCT	TGCA	spacer_005213	ANAPC10-P1P2-primary	45	97	116	63	139	100	93	93
CAGACCTGGCTGCTTGCCGAAAC	TTTC	spacer_005214	ANAPC10-P1P2-primary	72	84	50	50	111	65	129	129
CGTTTGCGCTTTCCTCAAGGCCG	TTTA	spacer_005215	ANAPC10-P1P2-primary	81	169	99	83	162	100	90	90
GAGCGTGGTCCTAGCGTAAACAG	CGTC	spacer_005216	ANAPC10-P1P2-primary	95	138	169	128	224	130	165	165
GAAACTCAGATTCTCGGCACCTC	TGCC	spacer_005217	ANAPC10-P1P2-primary	70	109	95	136	73	72	117	117
ACGTTTGCGCTTTCCTCAAGGCC	TTTT	spacer_005218	ANAPC10-P1P2-primary	50	50	44	30	60	41	74	74
CTCAAGGCCGGTGGGTCAGGAGT	TTTC	spacer_005219	ANAPC10-P1P2-primary	86	150	73	99	205	106	136	136
GGAGAGGCGAATGCATCTGTTTA	AACC	spacer_005220	ANAPC10-P1P2-primary	121	233	154	131	235	126	174	174
TAGGCCTCAACTTCCTCTCAACT	CTTC	spacer_005221	ANAPC10-P1P2-primary	151	240	199	146	245	110	199	199
CGCTTTCCTCAAGGCCGGTGGGT	TTTG	spacer_005222	ANAPC10-P1P2-primary	88	116	92	77	80	75	110	110
ACTCCTGACCCACCGGCCTTGAG	CTCC	spacer_005223	ANAPC10-P1P2-primary	165	323	159	160	176	143	217	217
CCGACGTCGAGCGTGGTCCTAGC	TTCT	spacer_005224	ANAPC10-P1P2-primary	50	83	98	102	87	82	85	85
ACAGTAAGCCGTGTCGGCACCAG	CGCA	spacer_005225	ANAPC10-P1P2-primary	86	179	143	113	148	93	163	163
ACCGGCCTTGAGGAAAGCGCAAA	ACCC	spacer_005226	ANAPC10-P1P2-primary	48	156	90	95	101	103	172	172
CCAACGGCGTTGAACAAGGGTCG	TTCG	spacer_005227	ANAPC10-P1P2-primary	120	167	172	150	182	121	147	147
TGACCCACCGGCCTTGAGGAAAG	CTCC	spacer_005228	ANAPC10-P1P2-primary	124	199	133	163	191	87	210	210
AGAGGAAGTTGAGGCCTAGAAGA	GTTG	spacer_005229	ANAPC10-P1P2-primary	128	174	183	186	230	98	182	182
TACGTTTGCGCTTTCCTCAAGGC	TTTT	spacer_005230	ANAPC10-P1P2-primary	105	118	117	86	121	115	115	115
CGCGCTCTTCTAGGCCTCAACTT	GTTG	spacer_005231	ANAPC10-P1P2-primary	60	72	101	89	139	57	125	125
CGGCACCTCCAGCAGCTGGCTTC	TTCT	spacer_005232	ANAPC10-P1P2-primary	47	131	45	29	108	80	68	68
GGCACCAGACTCTGTTGGTCCTA	TGTC	spacer_005233	ANAPC10-P1P2-primary	130	235	233	186	250	130	258	258
TACTGACACCTCCAGCGTTAGAA	GTCC	spacer_005234	ANAPC10-P1P2-primary	83	138	152	218	255	127	208	208
TGAGTTTCGGCAAGCAGCCAGGT	AATC	spacer_005235	ANAPC10-P1P2-primary	56	77	78	47	79	52	78	78
GTTGGCGAAGCCAGCTGCTGGAG	CGCC	spacer_005236	ANAPC10-P1P2-primary	145	203	190	132	186	113	178	178
GTCCTACTGACACCTCCAGCGTT	GTTG	spacer_005237	ANAPC10-P1P2-primary	129	157	107	92	156	101	203	203
GAGAATCTGAGTTTCGGCAAGCA	TGCC	spacer_005238	ANAPC10-P1P2-primary	83	166	98	85	89	80	123	123
AACGCTGGAGGTGTCAGTAGGAC	TTCT	spacer_005239	ANAPC10-P1P2-primary	69	73	79	68	80	49	80	80
GTGTCGGCACCAGACTCTGTTGG	AGCC	spacer_005240	ANAPC10-P1P2-primary	122	180	161	194	205	155	168	168
GGAGAAAAGCCCACACACTCACA	CGTC	spacer_005241	ANAPC10-P1P2-primary	122	206	188	147	306	129	201	201
GCTCAATGACGTCATATCTCCCT	CGCA	spacer_005242	ANAPC10-P1P2-primary	74	70	78	99	112	85	119	119
GACACGGCTTACTGTTGCGCGCT	TGCC	spacer_005243	ANAPC10-P1P2-primary	60	90	78	82	111	72	130	130
CCGAAACTCAGATTCTCGGCACC	CTTG	spacer_005244	ANAPC10-P1P2-primary	97	119	86	132	112	68	110	110
TGGTGCCGACACGGCTTACTGTT	AGTC	spacer_005245	ANAPC10-P1P2-primary	102	277	144	136	189	109	130	130
ATTGAGCTGCGACCCTTGTTCAA	CGTC	spacer_005246	ANAPC10-P1P2-primary	69	179	126	124	107	78	145	145
AACGGCGTTGAACAAGGGTCGCA	CGCC	spacer_005247	ANAPC10-P1P2-primary	71	139	93	117	131	90	102	102
TTAGTCATTCTAACGCTGGAGGT	AGCC	spacer_005248	ANAPC10-P1P2-primary	129	155	124	123	187	84	175	175
TCCCTACCTACCTCCAGGGTTCC	TATC	spacer_005249	ANAPC10-P1P2-primary	59	190	165	152	177	157	200	200
AACGTAAAAAAAGATTGAAACCG	CGCA	spacer_005250	ANAPC10-P1P2-primary	83	79	101	104	112	85	104	104
TAGCGTAAACAGATGCATTCGCC	GTCC	spacer_005251	ANAPC10-P1P2-primary	67	101	84	97	73	71	77	77
AGGAAAGCGCAAACGTAAAAAAA	CTTG	spacer_005252	ANAPC10-P1P2-primary	68	177	139	93	87	87	174	174
GACCTGGCTGCTTGCCGAAACTC	TCCA	spacer_005253	ANAPC10-P1P2-primary	75	75	90	85	156	76	121	121
ACGTCATTGAGCTGCGACCCTTG	TATG	spacer_005254	ANAPC10-P1P2-primary	95	168	126	168	133	122	271	271
TAACGCTGGAGGTGTCAGTAGGA	ATTC	spacer_005255	ANAPC10-P1P2-primary	168	215	174	201	223	154	221	221
TTACGTTTGCGCTTTCCTCAAGG	TTTT	spacer_005256	ANAPC10-P1P2-primary	153	207	173	167	205	164	146	146
ATATCTCCCTACCTACCTCCAGG	CGTC	spacer_005257	ANAPC10-P1P2-primary	115	147	199	173	228	114	207	207
CTGGAGGTAGGTAGGGAGATATG	AACC	spacer_005258	ANAPC10-P1P2-primary	105	144	105	112	120	87	162	162
AGCGTTAGAATGACTAAGGCTCC	CTCC	spacer_005259	ANAPC10-P1P2-primary	27	44	62	36	59	39	37	37
ATGACGTCATATCTCCCTACCTA	CTCA	spacer_005260	ANAPC10-P1P2-primary	92	139	124	93	141	155	198	198
TTGTTCAACGCCGTTGGCGAAGC	ACCC	spacer_005261	ANAPC10-P1P2-primary	97	134	99	105	185	118	132	132
TTCTAACGCTGGAGGTGTCAGTA	GTCA	spacer_005262	ANAPC10-P1P2-primary	160	257	319	210	259	161	297	297
GCGAAGCCAGCTGCTGGAGGTGC	GTTG	spacer_005263	ANAPC10-P1P2-primary	102	160	121	149	108	93	122	122
GCAGCTGGCTTCGCCAACGGCGT	TCCA	spacer_005264	ANAPC10-P1P2-primary	109	163	93	134	103	100	145	145
AGACTCTGTTGGTCCTACTGACA	CACC	spacer_005265	ANAPC10-P1P2-primary	109	153	156	76	142	75	119	119
TGGAGGTAGGTAGGGAGATATGA	ACCC	spacer_005266	ANAPC10-P1P2-primary	212	332	328	287	294	137	287	287
TTCGCCTCTCCGGTTTCAATCTT	TGCA	spacer_005267	ANAPC10-P1P2-primary	163	263	108	152	259	124	165	165
GATTCTCGGCACCTCCAGCAGCT	CTCA	spacer_005268	ANAPC10-P1P2-primary	77	173	197	107	124	66	106	106
AGCTGCGACCCTTGTTCAACGCC	ATTG	spacer_005269	ANAPC10-P1P2-primary	58	52	49	96	143	58	87	87
ATTCTAACGCTGGAGGTGTCAGT	AGTC	spacer_005270	ANAPC10-P1P2-primary	43	70	76	75	77	77	81	81
AGCCGTGTCGGCACCAGACTCTG	AGTA	spacer_005271	ANAPC10-P1P2-primary	59	85	119	89	130	127	163	163
TTCAACGCCGTTGGCGAAGCCAG	CTTG	spacer_005272	ANAPC10-P1P2-primary	60	191	122	209	205	107	205	205
TTGAGCTGCGACCCTTGTTCAAC	GTCA	spacer_005273	ANAPC10-P1P2-primary	53	105	91	96	101	88	139	139
TATCTCCCTACCTACCTCCAGGG	GTCA	spacer_005274	ANAPC10-P1P2-primary	182	245	224	300	294	261	263	263
TCCAGCGTTAGAATGACTAAGGC	CACC	spacer_005275	ANAPC10-P1P2-primary	62	116	101	101	206	105	111	111
CAGTTTCCAGACCTGGCTGCTTG	CTCA	spacer_005276	ANAPC10-P1P2-primary	103	164	157	145	181	157	183	183
GGACCAACAGAGTCTGGTGCCGA	AGTA	spacer_005277	ANAPC10-P1P2-primary	101	105	184	186	149	140	201	201
TCCAGCAGCTGGCTTCGCCAACG	CACC	spacer_005278	ANAPC10-P1P2-primary	122	118	123	166	165	128	159	159
AACAAGGGTCGCAGCTCAATGAC	GTTG	spacer_005279	ANAPC10-P1P2-primary	83	105	107	100	135	85	140	140
GGCCTTGAGGAAAGCGCAAACGT	CACC	spacer_005280	ANAPC10-P1P2-primary	70	131	132	111	149	125	144	144
GCGTTAGAATGACTAAGGCTCCA	TCCA	spacer_005281	ANAPC10-P1P2-primary	68	131	161	187	216	119	189	189
AGCTGCTGGAGGTGCCGAGAATC	AGCC	spacer_005282	ANAPC10-P1P2-primary	59	102	52	76	99	74	95	95
CACACACTCACAGTTTCCAGACC	AGCC	spacer_005283	ANAPC10-P1P2-primary	83	117	187	169	142	99	132	132
AGGCCTCAACTTCCTCTCAACTG	TTCT	spacer_005284	ANAPC10-P1P2-primary	101	143	116	107	124	84	91	91
AGCAGCTGGCTTCGCCAACGGCG	CTCC	spacer_005285	ANAPC10-P1P2-primary	78	126	103	151	200	84	145	145
CTCCTGACCCACCGGCCTTGAGG	TCCA	spacer_005286	ANAPC10-P1P2-primary	99	233	198	130	232	141	276	276
AGGCCGGTGGGTCAGGAGTGGAG	CTCA	spacer_005287	ANAPC10-P1P2-primary	66	123	117	128	142	122	167	167
AGGTCTGGAAACTGTGAGTGTGT	AGCC	spacer_005288	ANAPC10-P1P2-primary	61	132	172	118	132	121	145	145
TCTCAACTGTGTGGTCAGTTCAG	TTCC	spacer_005289	ANAPC10-P1P2-secondary	94	198	152	165	199	166	273	273
CTCTCAACTGTGTGGTCAGTTCA	CTTC	spacer_005290	ANAPC10-P1P2-secondary	81	218	180	169	235	143	201	201
CGGCCCTGAACTGACCACACAGT	TTCC	spacer_005291	ANAPC10-P1P2-secondary	81	218	91	91	125	105	156	156
CCGGCCCTGAACTGACCACACAG	ATTC	spacer_005292	ANAPC10-P1P2-secondary	102	174	131	125	158	74	165	165
GATTCCCGGCCCTGAACTGACCA	ATTG	spacer_005293	ANAPC10-P1P2-secondary	112	155	128	176	176	101	196	196
ACTGTGTGGTCAGTTCAGGGCCG	CTCA	spacer_005294	ANAPC10-P1P2-secondary	116	170	157	117	189	125	157	157
GTTCAGGGCCGGGAATCCAATCT	GTCA	spacer_005295	ANAPC10-P1P2-secondary	78	120	59	82	115	58	119	119
GTCAGTTCAGGGCCGGGAATCCA	TGTG	spacer_005296	ANAPC10-P1P2-secondary	69	99	102	81	158	77	132	132
GGCCCTGAACTGACCACACAGTT	TCCC	spacer_005297	ANAPC10-P1P2-secondary	46	90	103	89	162	91	140	140
TGGTCAGTTCAGGGCCGGGAATC	TGTG	spacer_005298	ANAPC10-P1P2-secondary	46	116	139	110	93	87	124	124
ACTTCCTCTCAACTGTGTGGTCA	CTCA	spacer_005299	ANAPC10-P1P2-secondary	101	221	196	191	261	120	162	162
CATCGGCCGAGGCTGTCACTTTA	TTCC	spacer_005300	ANAPC13-P1P2-primary	146	210	321	208	347	150	282	282
GGAGGCGCGGGAATGCGTTCGTT	TTTT	spacer_005301	ANAPC13-P1P2-primary	49	135	74	62	99	135	150	150
TCCCGACACGAGTGCAGTAAAGA	TTCC	spacer_005302	ANAPC13-P1P2-primary	164	281	176	274	387	250	350	350
CGCGCCTCCAAAACCTAGGCCGG	TTCC	spacer_005303	ANAPC13-P1P2-primary	96	135	70	110	96	96	104	104
CCTATTCCCATCGGCCGAGGCTG	TCCC	spacer_005304	ANAPC13-P1P2-primary	104	141	141	75	230	158	173	173
CCCCTATTCCCATCGGCCGAGGC	CTTC	spacer_005305	ANAPC13-P1P2-primary	107	147	138	125	124	82	194	194
TGAGCGTAAAGTGACAGCCTCGG	GTTA	spacer_005306	ANAPC13-P1P2-primary	111	164	138	147	159	109	201	201
CTGCCTCAGGCAGGATGTACCAA	CTTC	spacer_005307	ANAPC13-P1P2-primary	70	137	97	68	109	61	114	114
CCCTATTCCCATCGGCCGAGGCT	TTCC	spacer_005308	ANAPC13-P1P2-primary	73	94	103	128	91	84	106	106
CGAGGAAAGCGAGTGCAGACACG	AATC	spacer_005309	ANAPC13-P1P2-primary	68	133	139	134	121	68	201	201
GGTAAGGGTTTCCAGCGCCCCCG	TGCC	spacer_005310	ANAPC13-P1P2-primary	90	97	95	72	124	47	103	103
CTTTACTGCACTCGTGTCGGGAG	TTTT	spacer_005311	ANAPC13-P1P2-primary	75	162	127	118	168	103	114	114
GTACGACAGGCCGTCCCTCAGCT	CACC	spacer_005312	ANAPC13-P1P2-primary	69	99	58	44	96	109	141	141
GAGGAAAGCGAGTGCAGACACGT	ATCC	spacer_005313	ANAPC13-P1P2-primary	75	175	73	42	156	158	145	145
TCTTTACTGCACTCGTGTCGGGA	TTTT	spacer_005314	ANAPC13-P1P2-primary	161	322	299	288	294	229	371	371
GTAAAGAAAAACGGTTATGAGCG	TGCA	spacer_005315	ANAPC13-P1P2-primary	67	135	88	93	121	73	96	96
ATCGGCCGAGGCTGTCACTTTAC	TCCC	spacer_005316	ANAPC13-P1P2-primary	63	105	69	61	82	53	124	124
TGCCTCAGGCAGGATGTACCAAA	TTCC	spacer_005317	ANAPC13-P1P2-primary	163	341	312	268	363	225	353	353
CCGCGCCTCCAAAACCTAGGCCG	ATTC	spacer_005318	ANAPC13-P1P2-primary	125	163	73	119	100	85	177	177
GCTTCCACGTTTGGTACATCCTG	CTCC	spacer_005319	ANAPC13-P1P2-primary	92	268	154	137	210	104	180	180
TGCACTCGCTTTCCTCGGATTCC	TGTC	spacer_005320	ANAPC13-P1P2-primary	107	137	146	92	123	92	136	136
GAGGCGCGGGAATGCGTTCGTTG	TTTG	spacer_005321	ANAPC13-P1P2-primary	69	93	70	47	135	69	115	115
CACGTTTGGTACATCCTGCCTGA	CTTC	spacer_005322	ANAPC13-P1P2-primary	132	182	210	116	146	198	119	119
CCATCGGCCGAGGCTGTCACTTT	ATTC	spacer_005323	ANAPC13-P1P2-primary	59	105	86	90	121	69	95	95
GTTGCTCAGTGTCGGACTTCCCC	GTTC	spacer_005324	ANAPC13-P1P2-primary	55	76	8	6	106	91	104	104
GTACGGTGCGGATGGTGGTGGCC	TGTC	spacer_005325	ANAPC13-P1P2-primary	65	92	75	88	71	78	71	71
CTCCCGACACGAGTGCAGTAAAG	TTTC	spacer_005326	ANAPC13-P1P2-primary	58	108	65	104	150	102	103	103
TTGCTCAGTGTCGGACTTCCCCC	TTCG	spacer_005327	ANAPC13-P1P2-primary	26	83	84	97	67	88	95	95
GACACTGAGCAACGAACGCATTC	GTCC	spacer_005328	ANAPC13-P1P2-primary	51	96	126	137	128	89	169	169
GTACATCCTGCCTGAGGCAGGAA	TTTG	spacer_005329	ANAPC13-P1P2-primary	105	210	183	170	229	130	261	261
GTGTCGGACTTCCCCCTATTCCC	CTCA	spacer_005330	ANAPC13-P1P2-primary	55	110	30	45	95	70	61	61
CGTGGCACCCCCAGACCTCCCCG	CTTG	spacer_005331	ANAPC13-P1P2-primary	92	152	132	137	165	82	201	201
GGACTTCCCCCTATTCCCATCGG	TGTC	spacer_005332	ANAPC13-P1P2-primary	75	170	131	164	157	138	171	171
ACGTTTGGTACATCCTGCCTGAG	TTCC	spacer_005333	ANAPC13-P1P2-primary	85	117	201	145	210	124	148	148
CTGCACTCGTGTCGGGAGGAAAG	TTTA	spacer_005334	ANAPC13-P1P2-primary	157	229	165	187	209	135	192	192
GGGGGAAGTCCGACACTGAGCAA	AATA	spacer_005335	ANAPC13-P1P2-primary	50	92	105	100	131	84	165	165
GCGCCTCCAAAACCTAGGCCGGG	TCCC	spacer_005336	ANAPC13-P1P2-primary	73	109	113	97	151	114	139	139
TCAGCTGCGGCTTCCTGCCTCAG	TCCC	spacer_005337	ANAPC13-P1P2-primary	85	136	141	145	169	143	210	210
GCAGCTGAGGGACGGCCTGTCGT	AGCC	spacer_005338	ANAPC13-P1P2-primary	79	154	125	115	153	105	159	159
ACGCAAGTCCCTTTCCTCCCGAC	TGCC	spacer_005339	ANAPC13-P1P2-primary	87	77	46	60	64	75	106	106
CTATTCCCATCGGCCGAGGCTGT	CCCC	spacer_005340	ANAPC13-P1P2-primary	112	181	119	108	138	80	138	138
GGCACCCGGCCACCGCGGCAGAC	TACC	spacer_005341	ANAPC13-P1P2-primary	32	81	72	45	99	85	120	120
AGCGTAAAGTGACAGCCTCGGCC	TATG	spacer_005342	ANAPC13-P1P2-primary	42	95	105	103	126	64	116	116
CCGCATCACGTGTCTGCACTCGC	TCCC	spacer_005343	ANAPC13-P1P2-primary	47	88	55	78	130	101	106	106
CTTTCCTCCCGACACGAGTGCAG	GTCC	spacer_005344	ANAPC13-P1P2-primary	101	165	160	174	226	134	216	216
TAGGCCGGGGGCGCTGGAAACCC	AACC	spacer_005345	ANAPC13-P1P2-primary	66	98	116	87	142	79	147	147
GCACCGTACGACAGGCCGTCCCT	ATCC	spacer_005346	ANAPC13-P1P2-primary	94	117	120	102	105	136	145	145
GGCCACCACCATCCGCACCGTAC	CGCA	spacer_005347	ANAPC13-P1P2-primary	79	117	148	138	183	102	148	148
GGGAGGAAAGGGACTTGCGTGGC	TGTC	spacer_005348	ANAPC13-P1P2-primary	6	25	38	26	40	20	42	42
TTACTGCACTCGTGTCGGGAGGA	TTCT	spacer_005349	ANAPC13-P1P2-primary	139	217	139	204	218	186	188	188
CGACACGAGTGCAGTAAAGAAAA	CTCC	spacer_005350	ANAPC13-P1P2-primary	56	86	118	67	106	85	67	67
GCGGTGGCCGGGTGCCGGTAAGG	TGCC	spacer_005351	ANAPC13-P1P2-primary	56	128	81	102	175	59	93	93
CCTTTCCTCCCGACACGAGTGCA	AGTC	spacer_005352	ANAPC13-P1P2-primary	76	145	197	111	134	106	148	148
CCTCCCCCGCATCACGTGTCTGC	CCCC	spacer_005353	ANAPC13-P1P2-primary	32	74	65	37	94	58	125	125
CTTACCGGCACCCGGCCACCGCG	AACC	spacer_005354	ANAPC13-P1P2-primary	121	117	104	102	132	62	114	114
GTCTCCGCTTCCACGTTTGGTAC	CCCC	spacer_005355	ANAPC13-P1P2-primary	69	121	34	21	94	69	69	69
TTACCGGCACCCGGCCACCGCGG	ACCC	spacer_005356	ANAPC13-P1P2-primary	65	98	78	114	112	83	162	162
GACACGTGATGCGGGGGAGGGGG	TGCA	spacer_005357	ANAPC13-P1P2-primary	85	133	169	117	108	99	124	124
CTCCTGCCACGCCCCCCCCCCCT	CTTG	spacer_005358	ANAPC13-P1P2-primary	0	0	0	0	0	0	0	0
CCGGCACCCGGCCACCGCGGCAG	CTTA	spacer_005359	ANAPC13-P1P2-primary	31	101	121	87	61	41	127	127
TGCCACGCCCCCCCCCCCTCCCC	CTCC	spacer_005360	ANAPC13-P1P2-primary	0	0	0	0	0	0	0	0
AAAACCTAGGCCGGGGGCGCTGG	CTCC	spacer_005361	ANAPC13-P1P2-primary	74	102	60	77	76	52	68	68
GCTGAGGGACGGCCTGTCGTACG	CGCA	spacer_005362	ANAPC13-P1P2-primary	58	119	72	72	121	87	137	137
CGTTTGGTACATCCTGCCTGAGG	TCCA	spacer_005363	ANAPC13-P1P2-primary	120	238	145	208	261	127	215	215
CCCGCATCACGTGTCTGCACTCG	CTCC	spacer_005364	ANAPC13-P1P2-primary	89	116	52	63	154	139	140	140
TCAGGCAGGATGTACCAAACGTG	TGCC	spacer_005365	ANAPC13-P1P2-primary	145	271	204	154	284	122	213	213
GCGGCAGACGCTTGCTCCTGCCA	CACC	spacer_005366	ANAPC13-P1P2-primary	106	100	110	131	151	98	173	173
TTCCCGCGCCTCCAAAACCTAGG	CGCA	spacer_005367	ANAPC13-P1P2-primary	95	182	139	107	147	98	189	189
ATCCGCACCGTACGACAGGCCGT	CACC	spacer_005368	ANAPC13-P1P2-primary	61	84	87	60	136	80	90	90
CGTGTCTGCACTCGCTTTCCTCG	ATCA	spacer_005369	ANAPC13-P1P2-primary	97	189	124	99	164	109	198	198
CTCGTGTCGGGAGGAAAGGGACT	TGCA	spacer_005370	ANAPC13-P1P2-primary	91	152	135	115	200	126	167	167
AGTCCCTTTCCTCCCGACACGAG	CGCA	spacer_005371	ANAPC13-P1P2-primary	61	85	139	119	175	106	182	182
TGCCGCGGTGGCCGGGTGCCGGT	CGTC	spacer_005372	ANAPC13-P1P2-primary	77	98	142	107	119	73	94	94
TGAGGCAGGAAGCCGCAGCTGAG	TGCC	spacer_005373	ANAPC13-P1P2-primary	86	205	127	177	246	132	218	218
ACCATCCGCACCGTACGACAGGC	CACC	spacer_005374	ANAPC13-P1P2-primary	95	143	77	90	92	58	117	117
GCATCACGTGTCTGCACTCGCTT	CCCC	spacer_005375	ANAPC13-P1P2-primary	92	113	113	79	140	91	185	185
TCCTGCCTGAGGCAGGAAGCCGC	TACA	spacer_005376	ANAPC13-P1P2-primary	75	124	95	97	104	80	101	101
CGACACTGAGCAACGAACGCATT	AGTC	spacer_005377	ANAPC13-P1P2-primary	62	96	61	97	181	96	106	106
CCGTACGACAGGCCGTCCCTCAG	CGCA	spacer_005378	ANAPC13-P1P2-primary	107	204	147	92	162	113	149	149
TCCAAAACCTAGGCCGGGGGCGC	CGCC	spacer_005379	ANAPC13-P1P2-primary	39	85	85	30	86	53	67	67
CGCATCACGTGTCTGCACTCGCT	CCCC	spacer_005380	ANAPC13-P1P2-primary	58	189	138	127	199	127	197	197
TCACGTGTCTGCACTCGCTTTCC	CGCA	spacer_005381	ANAPC13-P1P2-primary	124	199	107	161	114	154	133	133
CGGCCACCGCGGCAGACGCTTGC	CACC	spacer_005382	ANAPC13-P1P2-primary	73	122	65	72	97	57	78	78
GACACGAGTGCAGTAAAGAAAAA	TCCC	spacer_005383	ANAPC13-P1P2-primary	139	233	247	196	318	146	241	241
CCCCCCCTCCCCCGCATCACGTG	CCCC	spacer_005384	ANAPC13-P1P2-primary	46	54	41	42	54	47	58	58
AAGAAAAACGGTTATGAGCGTAA	AGTA	spacer_005385	ANAPC13-P1P2-primary	68	190	111	85	174	99	114	114
GGCCACCGCGGCAGACGCTTGCT	ACCC	spacer_005386	ANAPC13-P1P2-primary	75	121	69	66	97	76	104	104
TCCGCTTCCACGTTTGGTACATC	CGTC	spacer_005387	ANAPC13-P1P2-primary	132	135	117	114	157	108	152	152
TGCCTGAGGCAGGAAGCCGCAGC	ATCC	spacer_005388	ANAPC13-P1P2-primary	37	93	125	118	113	75	127	127
GGCAGGATGTACCAAACGTGGAA	CTCA	spacer_005389	ANAPC13-P1P2-primary	66	138	146	165	170	122	193	193
CTCAGTGTCGGACTTCCCCCTAT	GTTG	spacer_005390	ANAPC13-P1P2-primary	62	174	169	106	122	88	67	67
CCCCCCCCCTCCCCCGCATCACG	CGCC	spacer_005391	ANAPC13-P1P2-primary	0	0	0	0	0	0	0	0
TCGGCCGATGGGAATAGGGGGAA	AGCC	spacer_005392	ANAPC13-P1P2-primary	84	151	158	117	168	108	170	170
CCTCAGCTGCGGCTTCCTGCCTC	CGTC	spacer_005393	ANAPC13-P1P2-primary	37	58	52	35	71	40	98	98
AAACCTAGGCCGGGGGCGCTGGA	TCCA	spacer_005394	ANAPC13-P1P2-primary	167	281	234	205	235	123	248	248
TATTCCCATCGGCCGAGGCTGTC	CCCC	spacer_005395	ANAPC13-P1P2-primary	41	73	67	53	66	44	149	149
TCCCCCGCATCACGTGTCTGCAC	CCCC	spacer_005396	ANAPC13-P1P2-primary	125	218	184	182	138	143	226	226
CCCTCCCCCGCATCACGTGTCTG	CCCC	spacer_005397	ANAPC13-P1P2-primary	111	152	167	134	160	102	208	208
GCTGCGGCTTCCTGCCTCAGGCA	CTCA	spacer_005398	ANAPC13-P1P2-primary	92	97	131	111	175	88	142	142
CTCCCCCGCATCACGTGTCTGCA	CCCC	spacer_005399	ANAPC13-P1P2-primary	147	228	164	174	209	147	295	295
CCCCCCTCCCCCGCATCACGTGT	CCCC	spacer_005400	ANAPC13-P1P2-primary	50	74	108	57	93	62	86	86
CTCAGCTGCGGCTTCCTGCCTCA	GTCC	spacer_005401	ANAPC13-P1P2-primary	131	202	146	159	201	110	253	253
CCCCCTCCCCCGCATCACGTGTC	CCCC	spacer_005402	ANAPC13-P1P2-primary	62	67	54	38	139	73	127	127
CCCCTCCCCCGCATCACGTGTCT	CCCC	spacer_005403	ANAPC13-P1P2-primary	77	120	150	103	191	104	146	146
AAACACGCGGTGCCTGCGTTTCC	TTCC	spacer_005404	ANAPC13-P1P2-secondary	40	86	64	54	75	82	62	62
TATAGGAGGCCGCCTCCAAACCC	TTCC	spacer_005405	ANAPC13-P1P2-secondary	68	145	139	82	88	89	148	148
CTATAGGAGGCCGCCTCCAAACC	CTTC	spacer_005406	ANAPC13-P1P2-secondary	47	64	107	65	92	51	115	115
CTAAGCACAGAGCATGGCACCAA	TTCC	spacer_005407	ANAPC13-P1P2-secondary	168	255	151	81	304	101	286	286
CCTAAGCACAGAGCATGGCACCA	GTTC	spacer_005408	ANAPC13-P1P2-secondary	37	79	43	44	132	50	85	85
AGGGACAGGGACACGTCTTATCA	TTCC	spacer_005409	ANAPC13-P1P2-secondary	96	134	157	161	167	94	186	186
ATAAGACGTGTCCCTGTCCCTGG	ATTG	spacer_005410	ANAPC13-P1P2-secondary	105	192	140	156	146	120	152	152
TCAATTTCTATATATTACAGCTT	CTTA	spacer_005411	ANAPC13-P1P2-secondary	38	88	87	69	72	47	88	88
TCTGGGCTGTTTGACAGACTCCC	TTCA	spacer_005412	ANAPC13-P1P2-secondary	75	191	210	220	106	128	158	158
CCTGTCCCTGGAAACGCAGGCAC	TGTC	spacer_005413	ANAPC13-P1P2-secondary	81	134	112	67	72	84	77	77
GGGAACTGTGAGACCCCTGGAGG	CTTA	spacer_005414	ANAPC13-P1P2-secondary	79	141	129	234	158	98	121	121
CCAGTTGGTGCCATGCTCTGTGC	CTCC	spacer_005415	ANAPC13-P1P2-secondary	127	206	131	140	180	141	153	153
TGTCCCTGGAAACGCAGGCACCG	TCCC	spacer_005416	ANAPC13-P1P2-secondary	56	122	92	110	94	135	120	120
TGTTTACAAAGCTGTAATATATA	ATTA	spacer_005417	ANAPC13-P1P2-secondary	88	180	179	224	197	104	166	166
GGTACCCACCCCTCCAGGGGTCT	TCCC	spacer_005418	ANAPC13-P1P2-secondary	69	98	171	147	150	92	172	172
GAAATTGATAAGACGTGTCCCTG	TATA	spacer_005419	ANAPC13-P1P2-secondary	91	199	195	187	124	133	207	207
TGGAAACGCAGGCACCGCGTGTT	TCCC	spacer_005420	ANAPC13-P1P2-secondary	73	143	140	131	199	110	208	208
TAAGCACAGAGCATGGCACCAAC	TCCC	spacer_005421	ANAPC13-P1P2-secondary	96	177	188	164	182	114	200	200
CTGGAAACGCAGGCACCGCGTGT	GTCC	spacer_005422	ANAPC13-P1P2-secondary	66	107	91	66	171	144	149	149
CAGCTTTGTAAACATAATATTTA	ATTA	spacer_005423	ANAPC13-P1P2-secondary	100	218	121	138	256	132	229	229
CAGGGACAGGGACACGTCTTATC	TTTC	spacer_005424	ANAPC13-P1P2-secondary	87	103	74	88	70	61	95	95
GAGGCGGCCTCCTATAGGAAGCG	TTTG	spacer_005425	ANAPC13-P1P2-secondary	131	166	117	133	187	79	140	140
CAAAGCTGTAATATATAGAAATT	TTTA	spacer_005426	ANAPC13-P1P2-secondary	84	83	135	148	143	52	115	115
ATAAATATTATGTTTACAAAGCT	TTTT	spacer_005427	ANAPC13-P1P2-secondary	50	98	45	86	90	27	54	54
TATATATTACAGCTTTGTAAACA	TTTC	spacer_005428	ANAPC13-P1P2-secondary	166	253	164	192	248	118	201	201
CGGTACCCACCCCTCCAGGGGTC	GTCC	spacer_005429	ANAPC13-P1P2-secondary	42	77	72	111	106	76	70	70
ACAGACTCCCCAGTTGGTGCCAT	TTTG	spacer_005430	ANAPC13-P1P2-secondary	52	63	54	33	164	149	120	120
CTGTCCCTGGAAACGCAGGCACC	GTCC	spacer_005431	ANAPC13-P1P2-secondary	86	148	124	152	129	96	148	148
GGAGGCCGCCTCCAAACCCCAGG	TATA	spacer_005432	ANAPC13-P1P2-secondary	66	117	99	126	143	72	129	129
GAAAGACATTCATCTGGGCTGTT	TTTG	spacer_005433	ANAPC13-P1P2-secondary	68	107	139	146	188	79	163	163
CCTGGAAACGCAGGCACCGCGTG	TGTC	spacer_005434	ANAPC13-P1P2-secondary	64	107	159	124	128	77	88	88
TAGCAAGGAACAAGGCTTTCCCG	TTTC	spacer_005435	ANAPC13-P1P2-secondary	158	231	166	114	269	178	348	348
AATTTCTATATATTACAGCTTTG	TATC	spacer_005436	ANAPC13-P1P2-secondary	68	81	136	92	193	79	132	132
CTTGCTAGAAATGAGCCTCGCAG	GTTC	spacer_005437	ANAPC13-P1P2-secondary	57	94	81	111	76	93	107	107
GGGACCGCACTCAGCCTGGGGTT	TACC	spacer_005438	ANAPC13-P1P2-secondary	31	110	101	91	123	98	132	132
TAAAATCAAAGCGGGAAAGCCTT	TTTA	spacer_005439	ANAPC13-P1P2-secondary	101	208	94	108	153	64	101	101
TGCGTTTCCAGGGACAGGGACAC	TGCC	spacer_005440	ANAPC13-P1P2-secondary	65	123	68	71	107	45	126	126
GTGCCATGCTCTGTGCTTAGGGA	GTTG	spacer_005441	ANAPC13-P1P2-secondary	91	199	149	170	203	135	189	189
TAGAAATTGATAAGACGTGTCCC	TATA	spacer_005442	ANAPC13-P1P2-secondary	72	61	42	70	134	36	83	83
GGGACAGGGACACGTCTTATCAA	TCCA	spacer_005443	ANAPC13-P1P2-secondary	152	292	199	279	319	155	361	361
TTGCTAGAAATGAGCCTCGCAGG	TTCC	spacer_005444	ANAPC13-P1P2-secondary	90	206	149	122	221	95	189	189
ATATATTACAGCTTTGTAAACAT	TTCT	spacer_005445	ANAPC13-P1P2-secondary	51	87	45	32	52	29	64	64
CTGGAGGGGTGGGTACCGGGACC	ACCC	spacer_005446	ANAPC13-P1P2-secondary	55	112	49	85	100	65	73	73
ATGCTCTGTGCTTAGGGAACTGT	TGCC	spacer_005447	ANAPC13-P1P2-secondary	99	213	132	248	201	106	224	224
CCAGGCTGAGTGCGGTCCCGGTA	AACC	spacer_005448	ANAPC13-P1P2-secondary	137	218	244	162	213	157	191	191
AATATTATGTTTACAAAGCTGTA	TATA	spacer_005449	ANAPC13-P1P2-secondary	35	63	88	101	83	93	164	164
AAACCCCAGGCTGAGTGCGGTCC	CTCC	spacer_005450	ANAPC13-P1P2-secondary	58	62	58	43	139	49	97	97
CAAACACGCGGTGCCTGCGTTTC	TTTC	spacer_005451	ANAPC13-P1P2-secondary	67	176	163	207	230	88	196	196
AGGGGTCTCACAGTTCCCTAAGC	CTCC	spacer_005452	ANAPC13-P1P2-secondary	44	81	65	74	92	67	80	80
TGGAGGGGTGGGTACCGGGACCG	CCCC	spacer_005453	ANAPC13-P1P2-secondary	75	149	72	90	131	82	111	111
AAATCAAAGCGGGAAAGCCTTGT	TATA	spacer_005454	ANAPC13-P1P2-secondary	115	143	166	84	126	123	177	177
AGTTGGTGCCATGCTCTGTGCTT	CCCC	spacer_005455	ANAPC13-P1P2-secondary	86	239	137	150	150	120	150	150
AGGCTGAGTGCGGTCCCGGTACC	CCCC	spacer_005456	ANAPC13-P1P2-secondary	36	51	54	73	50	48	73	73
CACCCCTCCAGGGGTCTCACAGT	TACC	spacer_005457	ANAPC13-P1P2-secondary	89	138	128	86	100	103	140	140
TTACAGCTTTGTAAACATAATAT	TATA	spacer_005458	ANAPC13-P1P2-secondary	42	104	100	116	93	52	162	162
CAGTTCCCTAAGCACAGAGCATG	CTCA	spacer_005459	ANAPC13-P1P2-secondary	82	95	166	107	124	75	183	183
GCTTTGTAAACATAATATTTATA	TACA	spacer_005460	ANAPC13-P1P2-secondary	72	147	110	110	132	66	165	165
AGCAAGGAACAAGGCTTTCCCGC	TTCT	spacer_005461	ANAPC13-P1P2-secondary	39	75	79	49	80	33	106	106
CAGGCTGAGTGCGGTCCCGGTAC	ACCC	spacer_005462	ANAPC13-P1P2-secondary	52	86	120	70	88	106	109	109
AAGCTGTAATATATAGAAATTGA	TACA	spacer_005463	ANAPC13-P1P2-secondary	92	199	155	146	183	90	166	166
TGTCAAACAGCCCAGATGAATGT	AGTC	spacer_005464	ANAPC13-P1P2-secondary	97	166	96	138	173	98	157	157
AAAGCGGGAAAGCCTTGTTCCTT	AATC	spacer_005465	ANAPC13-P1P2-secondary	78	148	115	67	134	97	168	168
AACACGCGGTGCCTGCGTTTCCA	TCCA	spacer_005466	ANAPC13-P1P2-secondary	135	209	188	212	213	156	243	243
AACAGCCCAGATGAATGTCTTTC	GTCA	spacer_005467	ANAPC13-P1P2-secondary	71	95	138	100	103	112	149	149
TATAGAAATTGATAAGACGTGTC	AATA	spacer_005468	ANAPC13-P1P2-secondary	24	49	44	52	35	42	75	75
ATCTGGGCTGTTTGACAGACTCC	ATTC	spacer_005469	ANAPC13-P1P2-secondary	39	75	46	70	62	96	97	97
ATTTCTATATATTACAGCTTTGT	ATCA	spacer_005470	ANAPC13-P1P2-secondary	55	114	90	155	128	71	121	121
AGACCCCTGGAGGGGTGGGTACC	TGTG	spacer_005471	ANAPC13-P1P2-secondary	20	127	124	87	137	80	133	133
AACTGGGGAGTCTGTCAAACAGC	CACC	spacer_005472	ANAPC13-P1P2-secondary	97	191	113	121	179	100	177	177
TATTACAGCTTTGTAAACATAAT	TATA	spacer_005473	ANAPC13-P1P2-secondary	123	226	150	163	194	110	153	153
ATATATAGAAATTGATAAGACGT	TGTA	spacer_005474	ANAPC13-P1P2-secondary	30	88	72	66	96	66	76	76
CAGTTGGTGCCATGCTCTGTGCT	TCCC	spacer_005475	ANAPC13-P1P2-secondary	107	146	142	161	120	132	135	135
GCGTGTTTGGAAAGACATTCATC	CACC	spacer_005476	ANAPC13-P1P2-secondary	93	139	124	131	198	85	132	132
GCCTGGGGTTTGGAGGCGGCCTC	CTCA	spacer_005477	ANAPC13-P1P2-secondary	46	73	104	61	79	57	62	62
AAACAGCCCAGATGAATGTCTTT	TGTC	spacer_005478	ANAPC13-P1P2-secondary	72	136	114	118	142	62	84	84
GGCACCGCGTGTTTGGAAAGACA	CGCA	spacer_005479	ANAPC13-P1P2-secondary	83	131	140	149	109	102	158	158
GGGGTCTCACAGTTCCCTAAGCA	TCCA	spacer_005480	ANAPC13-P1P2-secondary	101	184	142	133	196	94	245	245
AAGCGGGAAAGCCTTGTTCCTTG	ATCA	spacer_005481	ANAPC13-P1P2-secondary	79	120	167	106	179	114	151	151
ACCCCTCCAGGGGTCTCACAGTT	ACCC	spacer_005482	ANAPC13-P1P2-secondary	123	141	153	162	186	73	128	128
TGGGGTTTGGAGGCGGCCTCCTA	AGCC	spacer_005483	ANAPC13-P1P2-secondary	104	164	129	119	96	106	121	121
CTTAGGGAACTGTGAGACCCCTG	TGTG	spacer_005484	ANAPC13-P1P2-secondary	89	157	221	141	214	75	190	190
TCCAGGGGTCTCACAGTTCCCTA	CCCC	spacer_005485	ANAPC13-P1P2-secondary	146	292	205	218	319	144	266	266
TCGCAGGCCACCACCATCCGCAC	AGCC	spacer_005486	ANAPC13-P1P2-secondary	83	129	107	154	190	128	150	150
TTATGTTTACAAAGCTGTAATAT	AATA	spacer_005487	ANAPC13-P1P2-secondary	55	151	137	134	168	83	148	148
AACCCCAGGCTGAGTGCGGTCCC	TCCA	spacer_005488	ANAPC13-P1P2-secondary	60	67	146	120	115	63	109	109
TCCAAACCCCAGGCTGAGTGCGG	CGCC	spacer_005489	ANAPC13-P1P2-secondary	113	184	147	164	175	83	213	213
CAGATGAATGTCTTTCCAAACAC	AGCC	spacer_005490	ANAPC13-P1P2-secondary	43	109	65	41	63	51	110	110
CTAGAAATGAGCCTCGCAGGCCA	CTTG	spacer_005491	ANAPC13-P1P2-secondary	50	124	107	85	123	79	103	103
CTCAGCCTGGGGTTTGGAGGCGG	CGCA	spacer_005492	ANAPC13-P1P2-secondary	80	83	98	85	114	102	86	86
TTGTTCCTTGCTAGAAATGAGCC	AGCC	spacer_005493	ANAPC13-P1P2-secondary	29	49	88	76	86	87	91	91
CCTCCAGGGGTCTCACAGTTCCC	CACC	spacer_005494	ANAPC13-P1P2-secondary	93	163	82	57	151	95	113	113
CTCCAGGGGTCTCACAGTTCCCT	ACCC	spacer_005495	ANAPC13-P1P2-secondary	38	75	62	63	76	71	80	80
TTCCTTGCTAGAAATGAGCCTCG	CTTG	spacer_005496	ANAPC13-P1P2-secondary	96	128	165	102	95	66	111	111
CGGCGTCGGGACTGCCTCGCGAG	CTTC	spacer_005497	ANAPC4-P1P2-primary	62	86	88	73	78	72	91	91
GGCGTCGGGACTGCCTCGCGAGA	TTCC	spacer_005498	ANAPC4-P1P2-primary	135	221	187	242	228	123	241	241
GTCTGCCGGTGGGGACTCTTGCA	GTTA	spacer_005499	ANAPC4-P1P2-primary	50	118	50	24	222	130	143	143
CCTGGTCTGGTCGCCCAAGCGGG	TTTT	spacer_005500	ANAPC4-P1P2-primary	94	118	68	63	105	95	90	90
TGGTCTGGTCGCCCAAGCGGGAT	TTCC	spacer_005501	ANAPC4-P1P2-primary	55	47	48	31	100	65	109	109
ACGAGGAGCCCCGACCGCGCCTG	CTCC	spacer_005502	ANAPC4-P1P2-primary	70	143	80	100	103	57	146	146
TCTCCCACCACCCGGAAGGATGG	CTTC	spacer_005503	ANAPC4-P1P2-primary	114	253	118	97	343	189	287	287
CAGGTACAGGCGCGGTCGGGGCT	CTTG	spacer_005504	ANAPC4-P1P2-primary	29	108	93	77	76	64	113	113
CACCGGCAGACTAACACGGCCCC	TCCC	spacer_005505	ANAPC4-P1P2-primary	34	37	35	55	60	46	106	106
TCGTGGAGAGCCGGGGGCTCCTG	CTCC	spacer_005506	ANAPC4-P1P2-primary	101	183	164	136	220	154	208	208
GGCGACCAGACCAGGAAAATAAT	CTTG	spacer_005507	ANAPC4-P1P2-primary	123	110	47	90	167	94	183	183
GGTACAGGCGCGGTCGGGGCTCC	TGCA	spacer_005508	ANAPC4-P1P2-primary	37	125	137	98	78	56	121	121
CATCCTTCCGGGTGGTGGGAGAG	TTCC	spacer_005509	ANAPC4-P1P2-primary	88	118	99	106	118	59	97	97
CGACGCCGGAAGTGCCTGGAGCG	GTCC	spacer_005510	ANAPC4-P1P2-primary	59	150	122	101	96	79	132	132
GCCAAAGCAATGAGATCCCGCTT	GTTG	spacer_005511	ANAPC4-P1P2-primary	89	154	94	47	166	111	91	91
AGGCACTTCCGGCGTCGGGACTG	CTCC	spacer_005512	ANAPC4-P1P2-primary	50	83	103	92	115	67	78	78
CCACCGGCAGACTAACACGGCCC	GTCC	spacer_005513	ANAPC4-P1P2-primary	85	179	145	90	147	98	125	125
ACCGGCAGACTAACACGGCCCCA	CCCC	spacer_005514	ANAPC4-P1P2-primary	86	139	150	109	211	125	237	237
TGCCGGCCTCTGACTGGGGTGTC	CTCC	spacer_005515	ANAPC4-P1P2-primary	83	167	149	77	163	88	118	118
GACGCCGGAAGTGCCTGGAGCGC	TCCC	spacer_005516	ANAPC4-P1P2-primary	55	85	152	142	125	71	112	112
GTTGCAGGGCCGTCCCCATGTTG	TGTC	spacer_005517	ANAPC4-P1P2-primary	144	251	127	157	190	118	226	226
TGCAAGAGTCCCCACCGGCAGAC	TACC	spacer_005518	ANAPC4-P1P2-primary	72	161	147	102	121	115	162	162
CCGACCGCGCCTGTACCTGCAAG	AGCC	spacer_005519	ANAPC4-P1P2-primary	74	175	153	96	116	82	203	203
CCGACCTGTTTCCCATCCTTCCG	TTTT	spacer_005520	ANAPC4-P1P2-primary	101	133	165	140	129	130	148	148
CGCCGGCTCACTCACCTCGCCAG	CTCC	spacer_005521	ANAPC4-P1P2-primary	70	151	175	186	149	94	204	204
CTGGTCTGGTCGCCCAAGCGGGA	TTTC	spacer_005522	ANAPC4-P1P2-primary	168	230	150	121	226	141	231	231
TCTCGCGAGGCAGTCCCGACGCC	CTCC	spacer_005523	ANAPC4-P1P2-primary	99	114	68	82	75	76	104	104
CCCGGCTCTCCACGAGGAGCCCC	AGCC	spacer_005524	ANAPC4-P1P2-primary	79	69	120	82	84	60	63	63
TGTACCTGCAAGAGTCCCCACCG	CGCC	spacer_005525	ANAPC4-P1P2-primary	92	108	100	126	188	91	131	131
CGACCTGTTTCCCATCCTTCCGG	TTTC	spacer_005526	ANAPC4-P1P2-primary	30	64	21	14	134	103	129	129
GCCAACACAGCTGGCGAGGTGAG	TTTG	spacer_005527	ANAPC4-P1P2-primary	93	176	156	100	134	130	169	169
GGGTGGTGGGAGAGAAGCAGCTC	TTCC	spacer_005528	ANAPC4-P1P2-primary	67	76	79	93	132	75	151	151
CCATCCTTCCGGGTGGTGGGAGA	TTTC	spacer_005529	ANAPC4-P1P2-primary	136	228	155	197	244	110	242	242
CGGGTGGTGGGAGAGAAGCAGCT	CTTC	spacer_005530	ANAPC4-P1P2-primary	38	123	83	48	113	94	83	83
GCTTGGGCGACCAGACCAGGAAA	TCCC	spacer_005531	ANAPC4-P1P2-primary	154	280	174	203	297	125	231	231
GACCTGTTTCCCATCCTTCCGGG	TTCC	spacer_005532	ANAPC4-P1P2-primary	75	133	109	68	108	82	93	93
CCTCGCCAGCTGTGTTGGCCAAA	CTCA	spacer_005533	ANAPC4-P1P2-primary	64	167	95	51	174	136	134	134
TGGAGCGCGCGACAGCGGCGGGG	TGCC	spacer_005534	ANAPC4-P1P2-primary	94	191	163	168	153	134	189	189
CAAGACCGGTGCGCGCCCCGCCC	CCCC	spacer_005535	ANAPC4-P1P2-primary	58	75	90	74	78	68	84	84
CGCTTGGGCGACCAGACCAGGAA	ATCC	spacer_005536	ANAPC4-P1P2-primary	79	111	92	107	100	49	103	103
GGTGGGGACTCTTGCAGGTACAG	TGCC	spacer_005537	ANAPC4-P1P2-primary	59	104	155	135	130	101	120	120
GGGACTGCCTCGCGAGAGGAGGA	CGTC	spacer_005538	ANAPC4-P1P2-primary	100	151	105	185	160	75	183	183
TCGCGAGAGGAGGAGGAGGGGCG	TGCC	spacer_005539	ANAPC4-P1P2-primary	40	123	137	105	163	65	126	126
CGGCTCTCCACGAGGAGCCCCGA	CCCC	spacer_005540	ANAPC4-P1P2-primary	103	181	76	140	176	114	198	198
CCAGTCAGAGGCCGGCAGGAGCC	CACC	spacer_005541	ANAPC4-P1P2-primary	49	76	100	108	92	77	148	148
CACCACCCGGAAGGATGGGAAAC	CTCC	spacer_005542	ANAPC4-P1P2-primary	41	74	80	76	114	41	109	109
AGAGTCCCCACCGGCAGACTAAC	TGCA	spacer_005543	ANAPC4-P1P2-primary	25	116	97	73	101	119	86	86
GGGGGCTCCTGCCGGCCTCTGAC	AGCC	spacer_005544	ANAPC4-P1P2-primary	88	59	83	125	154	91	91	91
GAGGCCGGCAGGAGCCCCCGGCT	GTCA	spacer_005545	ANAPC4-P1P2-primary	58	150	115	75	170	91	90	90
AGTGGCCTCTCCCCTCCCTCTGC	CCCC	spacer_005546	ANAPC4-P1P2-primary	38	93	64	79	86	65	130	130
TGCGGGAGCTGCTTCTCTCCCAC	CTCC	spacer_005547	ANAPC4-P1P2-primary	26	90	77	83	117	60	114	114
CCTCCCTCTGCCGGCCGCGCGCC	CTCC	spacer_005548	ANAPC4-P1P2-primary	4	31	50	28	51	50	26	26
GCCGCTGTCGCGCGCTCCAGGCA	CCCC	spacer_005549	ANAPC4-P1P2-primary	63	97	127	100	196	119	134	134
CAAGCGGGATCTCATTGCTTTGG	CGCC	spacer_005550	ANAPC4-P1P2-primary	146	149	164	137	237	171	170	170
AAGACCGGTGCGCGCCCCGCCCC	CCCC	spacer_005551	ANAPC4-P1P2-primary	69	107	64	69	96	68	92	92
CCCAAGACCGGTGCGCGCCCCGC	CACC	spacer_005552	ANAPC4-P1P2-primary	50	72	10	34	45	17	71	71
GGCGCGGTCGGGGCTCCTCGTGG	TACA	spacer_005553	ANAPC4-P1P2-primary	61	105	84	114	136	68	106	106
ATCCTTCCGGGTGGTGGGAGAGA	TCCC	spacer_005554	ANAPC4-P1P2-primary	143	264	310	268	300	185	210	210
CCTGCAAGAGTCCCCACCGGCAG	TGTA	spacer_005555	ANAPC4-P1P2-primary	100	252	159	163	156	119	151	151
TCGCCAGCTGTGTTGGCCAAAGC	CACC	spacer_005556	ANAPC4-P1P2-primary	65	189	109	152	103	133	137	137
ACCACCCGGAAGGATGGGAAACA	TCCC	spacer_005557	ANAPC4-P1P2-primary	144	245	161	173	317	111	261	261
TCTGCCGGCCGCGCGCCACAGCC	TCCC	spacer_005558	ANAPC4-P1P2-primary	49	94	64	40	77	56	87	87
ACATGGGGACGGCCCTGCAACGA	CGCA	spacer_005559	ANAPC4-P1P2-primary	103	198	197	138	175	122	186	186
AGTCAGAGGCCGGCAGGAGCCCC	CCCC	spacer_005560	ANAPC4-P1P2-primary	49	108	151	97	87	52	88	88
GGAAGTGCCTGGAGCGCGCGACA	CGCC	spacer_005561	ANAPC4-P1P2-primary	101	146	207	253	182	90	181	181
GACCGCGCCTGTACCTGCAAGAG	CCCC	spacer_005562	ANAPC4-P1P2-primary	76	174	142	152	160	110	146	146
ACGACACCCCAGTCAGAGGCCGG	TGCA	spacer_005563	ANAPC4-P1P2-primary	72	113	135	78	143	132	130	130
CCCACCGGCAGACTAACACGGCC	AGTC	spacer_005564	ANAPC4-P1P2-primary	48	86	59	85	101	73	143	143
GCCGGCTCACTCACCTCGCCAGC	TCCC	spacer_005565	ANAPC4-P1P2-primary	68	122	128	98	96	80	147	147
TCCTGCGGGAGCTGCTTCTCTCC	AATC	spacer_005566	ANAPC4-P1P2-primary	114	173	126	145	140	111	130	130
TCCTCTCGCGAGGCAGTCCCGAC	CTCC	spacer_005567	ANAPC4-P1P2-primary	76	155	104	136	86	59	153	153
AGGCCGCCCCGCCCCGCCGCTGT	CTCC	spacer_005568	ANAPC4-P1P2-primary	62	105	113	104	145	86	94	94
GGCAGACTAACACGGCCCCAGTG	CACC	spacer_005569	ANAPC4-P1P2-primary	110	103	84	126	178	119	148	148
CAGGGCCGTCCCCATGTTGCGTT	GTTG	spacer_005570	ANAPC4-P1P2-primary	50	82	70	77	108	55	89	89
CGAGGAGCCCCGACCGCGCCTGT	TCCA	spacer_005571	ANAPC4-P1P2-primary	101	156	173	145	193	100	148	148
TCCTCCTCCTCTCGCGAGGCAGT	CCCC	spacer_005572	ANAPC4-P1P2-primary	55	82	71	76	122	56	123	123
CCAAGACCGGTGCGCGCCCCGCC	ACCC	spacer_005573	ANAPC4-P1P2-primary	56	72	26	18	88	59	51	51
GCGCGCTCCAGGCACTTCCGGCG	TGTC	spacer_005574	ANAPC4-P1P2-primary	65	83	100	100	152	58	200	200
CCGCCCCTCCTCCTCCTCTCGCG	CGCC	spacer_005575	ANAPC4-P1P2-primary	107	200	109	112	192	152	197	197
ACAGCCTCCAGGCCGCCCCGCCC	CGCC	spacer_005576	ANAPC4-P1P2-primary	33	97	104	124	104	87	97	97
GCCCCGCCGCTGTCGCGCGCTCC	CCCC	spacer_005577	ANAPC4-P1P2-primary	73	120	94	77	145	67	131	131
CTCTGCCGGCCGCGCGCCACAGC	CTCC	spacer_005578	ANAPC4-P1P2-primary	57	101	96	103	62	62	112	112
CTCCCACCACCCGGAAGGATGGG	TTCT	spacer_005579	ANAPC4-P1P2-primary	54	118	113	55	155	63	117	117
GCTGTCGCGCGCTCCAGGCACTT	CGCC	spacer_005580	ANAPC4-P1P2-primary	94	180	129	161	189	86	156	156
CCGACGCCGGAAGTGCCTGGAGC	AGTC	spacer_005581	ANAPC4-P1P2-primary	63	115	117	97	157	94	111	111
CTCACCTCGCCAGCTGTGTTGGC	CTCA	spacer_005582	ANAPC4-P1P2-primary	93	179	143	70	168	131	184	184
CCGCCGCTGTCGCGCGCTCCAGG	CGCC	spacer_005583	ANAPC4-P1P2-primary	78	207	156	98	131	147	167	167
AGCTGTGTTGGCCAAAGCAATGA	CGCC	spacer_005584	ANAPC4-P1P2-primary	118	180	185	178	162	119	128	128
TGCCGGTGGGGACTCTTGCAGGT	AGTC	spacer_005585	ANAPC4-P1P2-primary	53	149	108	105	101	64	113	113
CCGCCCCGCCGCTGTCGCGCGCT	CGCC	spacer_005586	ANAPC4-P1P2-primary	22	65	98	101	79	90	128	128
GGCTCTCCACGAGGAGCCCCGAC	CCCC	spacer_005587	ANAPC4-P1P2-primary	57	100	58	88	83	87	93	93
ACCCGGAAGGATGGGAAACAGGT	CACC	spacer_005588	ANAPC4-P1P2-primary	64	85	59	97	94	79	162	162
GGCCGCGCGCCACAGCCTCCAGG	TGCC	spacer_005589	ANAPC4-P1P2-primary	65	109	108	88	85	70	92	92
GCCCCTCCTCCTCCTCTCGCGAG	CCCC	spacer_005590	ANAPC4-P1P2-primary	80	183	207	260	191	88	192	192
TTGGCCAAAGCAATGAGATCCCG	TGTG	spacer_005591	ANAPC4-P1P2-primary	91	152	117	88	136	84	175	175
TCCCTCTGCCGGCCGCGCGCCAC	CCCC	spacer_005592	ANAPC4-P1P2-primary	38	96	104	81	111	86	123	123
TCCTCCTCTCGCGAGGCAGTCCC	CTCC	spacer_005593	ANAPC4-P1P2-primary	77	122	68	83	96	80	126	126
CCTCCTCCTCCTCTCGCGAGGCA	CGCC	spacer_005594	ANAPC4-P1P2-primary	68	121	122	118	147	121	146	146
CTTTGGCCAACACAGCTGGCGAG	ATTG	spacer_005595	ANAPC4-P1P2-primary	77	97	122	171	161	95	154	154
GGCACTTCCGGCGTCGGGACTGC	TCCA	spacer_005596	ANAPC4-P1P2-primary	48	81	69	93	151	74	192	192
GGAAGGATGGGAAACAGGTCGGA	ACCC	spacer_005597	ANAPC4-P1P2-primary	133	227	245	215	249	109	220	220
CTCCCTCTGCCGGCCGCGCGCCA	TCCC	spacer_005598	ANAPC4-P1P2-primary	91	183	210	183	232	135	220	220
ATCTCCTGCGGGAGCTGCTTCTC	AATA	spacer_005599	ANAPC4-P1P2-primary	97	164	104	70	139	124	141	141
AGAGGCCGGCAGGAGCCCCCGGC	AGTC	spacer_005600	ANAPC4-P1P2-primary	42	114	137	150	117	66	148	148
GGCCTCTGACTGGGGTGTCGTTG	TGCC	spacer_005601	ANAPC4-P1P2-primary	86	157	148	147	174	129	129	129
GGCTCACTCACCTCGCCAGCTGT	CGCC	spacer_005602	ANAPC4-P1P2-primary	90	150	114	171	180	99	176	176
TTCCGGGTGGTGGGAGAGAAGCA	ATCC	spacer_005603	ANAPC4-P1P2-primary	74	132	176	143	121	70	205	205
[truncated: 76,357 more rows]

## Sheet: Lib1_FitnessScore
sgRNA Sequence	RepID	ProteinDescription	spacerID	T10_readcount	T0_readcount	gammascore	PAM Sequence	spacertype	geneTSSID	repavrggamma	subpool
GCGTCGTCGCGCAGAGCTGACTC	Rep1	denAsCas12a-KRAB	spacer_003605	83	51	0.0171144	TTCC	other	AAMP-P1P2-primary	0.0111	subpool1
GATTCGGACTCCATGCGGCGCAA	Rep1	denAsCas12a-KRAB	spacer_003606	230	128	0.0326444	TTCC	other	AAMP-P1P2-primary	0.0154	subpool1
CGCGTCGTCGCGCAGAGCTGACT	Rep1	denAsCas12a-KRAB	spacer_003607	108	73	0.0021632	GTTC	other	AAMP-P1P2-primary	-0.0258	subpool1
TGCTGGGGAGTCGCCTACGCCTA	Rep1	denAsCas12a-KRAB	spacer_003608	251	136	0.036839	TTCC	other	AAMP-P1P2-primary	0.0425	subpool1
GGACTCCATGCGGCGCAAGCGGC	Rep1	denAsCas12a-KRAB	spacer_003609	87	75	-0.0359822	ATTC	other	AAMP-P1P2-primary	-0.0367	subpool1
TCTGGGCCCAAACGCCTCCCAGA	Rep1	denAsCas12a-KRAB	spacer_003610	345	195	0.0302131	CTTC	other	AAMP-P1P2-primary	0.032	subpool1
ATGCGGCGCAAGCGGCGGATCCA	Rep1	denAsCas12a-KRAB	spacer_003611	105	53	0.0479526	CTCC	other	AAMP-P1P2-primary	-0.0552	subpool1
TACCACCTCGATAATCTCTTCAT	Rep1	denAsCas12a-KRAB	spacer_003612	190	124	0.0076628	GTTC	other	AAMP-P1P2-primary	-0.0291	subpool1
TCGAGGTGGTAGAACTTGATCCC	Rep1	denAsCas12a-KRAB	spacer_003613	80	81	-0.0612047	ATTA	other	AAMP-P1P2-primary	-0.0282	subpool1
GAGGTGGTAGAACTTGATCCCGG	Rep1	denAsCas12a-KRAB	spacer_003614	100	88	-0.0392105	TATC	other	AAMP-P1P2-primary	0.022	subpool1
TCACCTGGGTCCGGCGGACCGGG	Rep1	denAsCas12a-KRAB	spacer_003615	176	90	0.0459149	GTTC	other	AAMP-P1P2-primary	0.0062	subpool1
GCAGCAGCCCCGCTTTCCGATTC	Rep1	denAsCas12a-KRAB	spacer_003616	154	130	-0.0326894	GTCA	other	AAMP-P1P2-primary	0.0034	subpool1
GCCGCTTGCGCCGCATGGAGTCC	Rep1	denAsCas12a-KRAB	spacer_003617	83	77	-0.0474901	ATCC	other	AAMP-P1P2-primary	-0.0524	subpool1
CATGGTGATGAAGAGATTATCGA	Rep1	denAsCas12a-KRAB	spacer_003618	154	145	-0.0498135	CTTC	other	AAMP-P1P2-primary	-0.0534	subpool1
GGGTCTCCAGTGGGGGGGTGTCA	Rep1	denAsCas12a-KRAB	spacer_003619	157	76	0.0545143	CTTA	other	AAMP-P1P2-primary	0.0625	subpool1
GCTCTGCGCGACGACGCGGAACT	Rep1	denAsCas12a-KRAB	spacer_003620	153	110	-0.0075145	GTCA	other	AAMP-P1P2-primary	0.0315	subpool1
ATGGTGATGAAGAGATTATCGAG	Rep1	denAsCas12a-KRAB	spacer_003621	115	136	-0.0855581	TTCC	other	AAMP-P1P2-primary	-0.0807	subpool1
CTGCTGGGGAGTCGCCTACGCCT	Rep1	denAsCas12a-KRAB	spacer_003622	109	81	-0.0126986	CTTC	other	AAMP-P1P2-primary	-0.0093	subpool1
ATCACCATGGAAGCTTAGGGTCT	Rep1	denAsCas12a-KRAB	spacer_003623	141	102	-0.00848212	CTTC	other	AAMP-P1P2-primary	0.0056	subpool1
GGCGGACCGGGATCAAGTTCTAC	Rep1	denAsCas12a-KRAB	spacer_003624	84	52	0.0159474	GTCC	other	AAMP-P1P2-primary	0.0113	subpool1
AGTGGGGGGGTGTCAGCAGCAGC	Rep1	denAsCas12a-KRAB	spacer_003625	92	64	-0.00234778	CTCC	other	AAMP-P1P2-primary	-0.0477	subpool1
TCACCATGGAAGCTTAGGGTCTC	Rep1	denAsCas12a-KRAB	spacer_003626	111	79	-0.00592678	TTCA	other	AAMP-P1P2-primary	0.0079	subpool1
GAATCGGAAAGCGGGGCTGCTGC	Rep1	denAsCas12a-KRAB	spacer_003627	95	97	-0.0625238	GTCC	other	AAMP-P1P2-primary	-0.0709	subpool1
CGGTCCGCCGGACCCAGGTGAGA	Rep1	denAsCas12a-KRAB	spacer_003628	77	43	0.0321044	ATCC	other	AAMP-P1P2-primary	0.0015	subpool1
ATCCCGGTCCGCCGGACCCAGGT	Rep1	denAsCas12a-KRAB	spacer_003629	165	65	0.0868253	CTTG	other	AAMP-P1P2-primary	0.0652	subpool1
ATGGAAGCTTAGGGTCTCCAGTG	Rep1	denAsCas12a-KRAB	spacer_003630	178	115	0.00924803	CACC	other	AAMP-P1P2-primary	-0.041	subpool1
GACTCCATGCGGCGCAAGCGGCG	Rep1	denAsCas12a-KRAB	spacer_003631	92	65	-0.00477906	TTCG	other	AAMP-P1P2-primary	-0.0441	subpool1
CCGCTCCCCTCCACACCCGACTG	Rep1	denAsCas12a-KRAB	spacer_003632	105	81	-0.0185615	TTCC	other	AAMP-P1P2-primary	-0.0318	subpool1
CTGCCGGGAGGAGGGGCTCGAGT	Rep1	denAsCas12a-KRAB	spacer_003634	71	58	-0.027543	CTTC	other	AAMP-P1P2-primary	-0.0389	subpool1
TGCCGGGAGGAGGGGCTCGAGTT	Rep1	denAsCas12a-KRAB	spacer_003635	184	125	0.00137132	TTCC	other	AAMP-P1P2-primary	0.0167	subpool1
GGCCCAGAGAAGTGGATCCGCCG	Rep1	denAsCas12a-KRAB	spacer_003636	29	76	-0.210338	TTTG	other	AAMP-P1P2-primary	-0.1153	subpool1
CCTGGGTCCGGCGGACCGGGATC	Rep1	denAsCas12a-KRAB	spacer_003637	88	66	-0.0141439	CTCA	other	AAMP-P1P2-primary	0.0118	subpool1
ACTTCTCTGGGCCCAAACGCCTC	Rep1	denAsCas12a-KRAB	spacer_003638	110	54	0.0523164	ATCC	other	AAMP-P1P2-primary	0.0259	subpool1
CGATTCGGACTCCATGCGGCGCA	Rep1	denAsCas12a-KRAB	spacer_003639	125	57	0.063884	TTTC	other	AAMP-P1P2-primary	0.0082	subpool1
TACCGATATCCCTCTTCCCCTCC	Rep1	denAsCas12a-KRAB	spacer_003640	132	91	-0.000930654	TTCC	other	AAMP-P1P2-primary	0.0228	subpool1
TGGGTCCGGCGGACCGGGATCAA	Rep1	denAsCas12a-KRAB	spacer_003641	222	140	0.0130404	CACC	other	AAMP-P1P2-primary	0.0393	subpool1
GGTAGGAATGACCAGTCGGGTGT	Rep1	denAsCas12a-KRAB	spacer_003642	136	49	0.100825	TATC	other	AAMP-P1P2-primary	0.0442	subpool1
CCTCCACACCCGACTGGTCATTC	Rep1	denAsCas12a-KRAB	spacer_003643	95	101	-0.0688606	CTCC	other	AAMP-P1P2-primary	-0.0766	subpool1
GCTTTCCGATTCGGACTCCATGC	Rep1	denAsCas12a-KRAB	spacer_003644	110	115	-0.0662274	CCCC	other	AAMP-P1P2-primary	-0.0572	subpool1
ACTGGAGACCCTAAGCTTCCATG	Rep1	denAsCas12a-KRAB	spacer_003645	152	174	-0.0804541	CCCC	other	AAMP-P1P2-primary	-0.0409	subpool1
GGCGTAGGCGACTCCCCAGCAGG	Rep1	denAsCas12a-KRAB	spacer_003646	93	88	-0.0505907	AGTA	other	AAMP-P1P2-primary	-0.0233	subpool1
GGTCCGCCGGACCCAGGTGAGAA	Rep1	denAsCas12a-KRAB	spacer_003647	231	109	0.0585221	TCCC	other	AAMP-P1P2-primary	0.0422	subpool1
AGCAGCAGCCCCGCTTTCCGATT	Rep1	denAsCas12a-KRAB	spacer_003648	133	84	0.0128047	TGTC	other	AAMP-P1P2-primary	-0.0514	subpool1
ACCACCTCGATAATCTCTTCATC	Rep1	denAsCas12a-KRAB	spacer_003649	84	70	-0.030666	TTCT	other	AAMP-P1P2-primary	-0.029	subpool1
GTCGCGCAGAGCTGACTCTGGGA	Rep1	denAsCas12a-KRAB	spacer_003650	166	159	-0.0525005	CGTC	other	AAMP-P1P2-primary	0.0089	subpool1
CAGAGTCAGCTCTGCGCGACGAC	Rep1	denAsCas12a-KRAB	spacer_003651	133	106	-0.0236739	CTCC	other	AAMP-P1P2-primary	0.0086	subpool1
CGCCGCATGGAGTCCGAATCGGA	Rep1	denAsCas12a-KRAB	spacer_003652	68	78	-0.0807718	CTTG	other	AAMP-P1P2-primary	-0.088	subpool1
TGTCCCATGGCCTGAGGAGCGGC	Rep1	denAsCas12a-KRAB	spacer_003653	102	115	-0.0780681	CTCC	other	AAMP-P1P2-primary	-0.0493	subpool1
ATGGCCTGAGGAGCGGCAGTTCT	Rep1	denAsCas12a-KRAB	spacer_003654	126	72	0.0284993	TCCC	other	AAMP-P1P2-primary	0.0456	subpool1
CACCTGGGTCCGGCGGACCGGGA	Rep1	denAsCas12a-KRAB	spacer_003655	165	89	0.0375464	TTCT	other	AAMP-P1P2-primary	0.0226	subpool1
CATGGCCTGAGGAGCGGCAGTTC	Rep1	denAsCas12a-KRAB	spacer_003656	126	75	0.0220978	GTCC	other	AAMP-P1P2-primary	0.0193	subpool1
CGGCAGGAAGTAGGCGTAGGCGA	Rep1	denAsCas12a-KRAB	spacer_003657	146	120	-0.028503	CTCC	other	AAMP-P1P2-primary	-0.0347	subpool1
GGAAAGCGGGGCTGCTGCTGACA	Rep1	denAsCas12a-KRAB	spacer_003658	121	124	-0.0630972	AATC	other	AAMP-P1P2-primary	-0.0441	subpool1
AGGTGAGAACTGCCGCTCCTCAG	Rep1	denAsCas12a-KRAB	spacer_003659	228	208	-0.0448599	ACCC	other	AAMP-P1P2-primary	-0.0079	subpool1
TAAGCTTCCATGGTGATGAAGAG	Rep1	denAsCas12a-KRAB	spacer_003660	163	112	-0.000411767	ACCC	other	AAMP-P1P2-primary	-0.0176	subpool1
GCATGGAGTCCGAATCGGAAAGC	Rep1	denAsCas12a-KRAB	spacer_003661	220	52	0.16693	CGCC	other	AAMP-P1P2-primary	0.0967	subpool1
AGAGTCAGCTCTGCGCGACGACG	Rep1	denAsCas12a-KRAB	spacer_003662	98	97	-0.0576483	TCCC	other	AAMP-P1P2-primary	-0.0469	subpool1
CCCCGCTCCCCTCCACACCCGAC	Rep1	denAsCas12a-KRAB	spacer_003663	177	109	0.0167674	TTTT	other	AAMP-P1P2-primary	-0.0087	subpool1
TCTTCATCACCATGGAAGCTTAG	Rep1	denAsCas12a-KRAB	spacer_003664	200	142	-0.00554918	AATC	other	AAMP-P1P2-primary	0.0078	subpool1
GCCGGACCCAGGTGAGAACTGCC	Rep1	denAsCas12a-KRAB	spacer_003665	104	80	-0.0181141	GTCC	other	AAMP-P1P2-primary	0.0121	subpool1
AGCTCTGCGCGACGACGCGGAAC	Rep1	denAsCas12a-KRAB	spacer_003666	123	94	-0.0170909	AGTC	other	AAMP-P1P2-primary	-0.004	subpool1
TCTTCCCCTCCTCCCCCACTCCC	Rep1	denAsCas12a-KRAB	spacer_003667	120	97	-0.0258895	TCCC	other	AAMP-P1P2-primary	-0.0451	subpool1
CTGGGCCCAAACGCCTCCCAGAG	Rep1	denAsCas12a-KRAB	spacer_003668	95	82	-0.0361802	TTCT	other	AAMP-P1P2-primary	-0.0085	subpool1
CACCCTCACACTTAGTTCTCAGG	Rep1	denAsCas12a-KRAB	spacer_003669	197	143	-0.00901967	CTCC	other	AAMP-P1P2-primary	-0.0257	subpool1
GAGCTGACTCTGGGAGGCGTTTG	Rep1	denAsCas12a-KRAB	spacer_003670	185	174	-0.0496439	CGCA	other	AAMP-P1P2-primary	-0.0297	subpool1
CGAATCGGAAAGCGGGGCTGCTG	Rep1	denAsCas12a-KRAB	spacer_003671	318	105	0.114508	AGTC	other	AAMP-P1P2-primary	0.0632	subpool1
CGCTCCCCTCCACACCCGACTGG	Rep1	denAsCas12a-KRAB	spacer_003672	141	95	0.00266677	TCCC	other	AAMP-P1P2-primary	0.0229	subpool1
AGTTCTACCACCTCGATAATCTC	Rep1	denAsCas12a-KRAB	spacer_003673	100	100	-0.0592567	ATCA	other	AAMP-P1P2-primary	-0.1088	subpool1
AGCGGCGGATCCACTTCTCTGGG	Rep1	denAsCas12a-KRAB	spacer_003674	170	79	0.0609183	CGCA	other	AAMP-P1P2-primary	0.0613	subpool1
TCCCGGCAGGAAGTAGGCGTAGG	Rep1	denAsCas12a-KRAB	spacer_003675	192	159	-0.0296828	CTCC	other	AAMP-P1P2-primary	0.0101	subpool1
CGACTGGTCATTCCTACCGATAT	Rep1	denAsCas12a-KRAB	spacer_003676	155	82	0.0405881	CACC	other	AAMP-P1P2-primary	0.0821	subpool1
CCTCCTCCCGGCAGGAAGTAGGC	Rep1	denAsCas12a-KRAB	spacer_003677	125	105	-0.0319155	AGCC	other	AAMP-P1P2-primary	-0.0544	subpool1
GAGGGGAGCGGGGAAAAGCAGGA	Rep1	denAsCas12a-KRAB	spacer_003678	134	115	-0.0352785	TGTG	other	AAMP-P1P2-primary	-0.0018	subpool1
TACGCCTACTTCCTGCCGGGAGG	Rep1	denAsCas12a-KRAB	spacer_003679	154	106	-0.000684283	CGCC	other	AAMP-P1P2-primary	0.0338	subpool1
GCTCCCCTCCACACCCGACTGGT	Rep1	denAsCas12a-KRAB	spacer_003680	177	116	0.00700685	CCCC	other	AAMP-P1P2-primary	-0.0422	subpool1
GGGAGGAGGGGCTCGAGTTCCGC	Rep1	denAsCas12a-KRAB	spacer_003681	144	72	0.049439	TGCC	other	AAMP-P1P2-primary	0.045	subpool1
GGCAGGAAGTAGGCGTAGGCGAC	Rep1	denAsCas12a-KRAB	spacer_003682	86	70	-0.0269761	TCCC	other	AAMP-P1P2-primary	-0.0221	subpool1
GCGCAGAGCTGACTCTGGGAGGC	Rep1	denAsCas12a-KRAB	spacer_003683	110	89	-0.0260364	CGTC	other	AAMP-P1P2-primary	0.0133	subpool1
TGGTGATGAAGAGATTATCGAGG	Rep1	denAsCas12a-KRAB	spacer_003684	117	107	-0.0452461	TCCA	other	AAMP-P1P2-primary	-0.0312	subpool1
CCACTCCCACCCTCACACTTAGT	Rep1	denAsCas12a-KRAB	spacer_003685	241	134	0.0327868	TCCC	other	AAMP-P1P2-primary	0.0079	subpool1
TTCCTACCGATATCCCTCTTCCC	Rep1	denAsCas12a-KRAB	spacer_003686	115	64	0.0326444	GTCA	other	AAMP-P1P2-primary	0.0037	subpool1
CCCCCACTGGAGACCCTAAGCTT	Rep1	denAsCas12a-KRAB	spacer_003687	187	162	-0.0367519	CACC	other	AAMP-P1P2-primary	-0.0115	subpool1
GCTTGCGCCGCATGGAGTCCGAA	Rep1	denAsCas12a-KRAB	spacer_003688	115	92	-0.0242645	CGCC	other	AAMP-P1P2-primary	-0.0159	subpool1
TCCCAGAGTCAGCTCTGCGCGAC	Rep1	denAsCas12a-KRAB	spacer_003689	170	97	0.0287301	CGCC	other	AAMP-P1P2-primary	0.0401	subpool1
TCCTCCCGGCAGGAAGTAGGCGT	Rep1	denAsCas12a-KRAB	spacer_003690	95	84	-0.0399591	CCCC	other	AAMP-P1P2-primary	-0.0276	subpool1
CCCACTGGAGACCCTAAGCTTCC	Rep1	denAsCas12a-KRAB	spacer_003691	64	53	-0.0296828	CCCC	other	AAMP-P1P2-primary	-0.0106	subpool1
TGGAGTCCGAATCGGAAAGCGGG	Rep1	denAsCas12a-KRAB	spacer_003692	173	105	0.0190458	CGCA	other	AAMP-P1P2-primary	0.0233	subpool1
CCATGGCCTGAGGAGCGGCAGTT	Rep1	denAsCas12a-KRAB	spacer_003693	223	103	0.0618737	TGTC	other	AAMP-P1P2-primary	0.0468	subpool1
CTTCTCTGGGCCCAAACGCCTCC	Rep1	denAsCas12a-KRAB	spacer_003694	136	108	-0.0231072	TCCA	other	AAMP-P1P2-primary	0.0516	subpool1
ACCTCGATAATCTCTTCATCACC	Rep1	denAsCas12a-KRAB	spacer_003695	125	95	-0.016221	TACC	other	AAMP-P1P2-primary	0.0108	subpool1
CTCTTCCCCTCCTCCCCCACTCC	Rep1	denAsCas12a-KRAB	spacer_003696	172	96	0.0321892	ATCC	other	AAMP-P1P2-primary	0.023	subpool1
TCCTGTCCCATGGCCTGAGGAGC	Rep1	denAsCas12a-KRAB	spacer_003697	112	72	0.0100292	CGTC	other	AAMP-P1P2-primary	0.0571	subpool1
CACTCCCACCCTCACACTTAGTT	Rep1	denAsCas12a-KRAB	spacer_003698	177	65	0.0978344	CCCC	other	AAMP-P1P2-primary	0.0381	subpool1
CTACCGATATCCCTCTTCCCCTC	Rep1	denAsCas12a-KRAB	spacer_003699	232	87	0.0945517	ATTC	other	AAMP-P1P2-primary	0.1189	subpool1
GCTCTTCCTGCTGGGGAGTCGCC	Rep1	denAsCas12a-KRAB	spacer_003700	99	53	0.0387255	CGTC	other	AAMP-P1P2-primary	0.0245	subpool1
GCTCCTCAGGCCATGGGACAGGA	Rep1	denAsCas12a-KRAB	spacer_003701	162	116	-0.00687962	TGCC	other	AAMP-P1P2-primary	0.0469	subpool1
CCACTGGAGACCCTAAGCTTCCA	Rep1	denAsCas12a-KRAB	spacer_003702	253	106	0.0771643	CCCC	other	AAMP-P1P2-primary	0.0767	subpool1
ACTCCCACCCTCACACTTAGTTC	Rep1	denAsCas12a-KRAB	spacer_003703	147	73	0.0505094	CCCC	other	AAMP-P1P2-primary	-0.021	subpool1
GATATCCCTCTTCCCCTCCTCCC	Rep1	denAsCas12a-KRAB	spacer_003704	218	116	0.0396785	TACC	other	AAMP-P1P2-primary	0.0187	subpool1
GTGGGGGGGTGTCAGCAGCAGCC	Rep1	denAsCas12a-KRAB	spacer_003705	77	71	-0.046535	TCCA	other	AAMP-P1P2-primary	-0.0413	subpool1
CCGCTTTCCGATTCGGACTCCAT	Rep1	denAsCas12a-KRAB	spacer_003706	125	33	0.14959	AGCC	other	AAMP-P1P2-primary	0.0901	subpool1
GCCTACGCCTACTTCCTGCCGGG	Rep1	denAsCas12a-KRAB	spacer_003707	141	105	-0.0130278	AGTC	other	AAMP-P1P2-primary	0.0021	subpool1
CACTGGAGACCCTAAGCTTCCAT	Rep1	denAsCas12a-KRAB	spacer_003708	143	90	0.013354	CCCC	other	AAMP-P1P2-primary	0.0324	subpool1
CCATGGAAGCTTAGGGTCTCCAG	Rep1	denAsCas12a-KRAB	spacer_003709	133	74	0.0326813	ATCA	other	AAMP-P1P2-primary	-0.0094	subpool1
TCGATAATCTCTTCATCACCATG	Rep1	denAsCas12a-KRAB	spacer_003710	157	165	-0.0670503	CACC	other	AAMP-P1P2-primary	-0.0437	subpool1
TCCACACCCGACTGGTCATTCCT	Rep1	denAsCas12a-KRAB	spacer_003711	271	154	0.0293697	CCCC	other	AAMP-P1P2-primary	0.0189	subpool1
CCCACTCCCACCCTCACACTTAG	Rep1	denAsCas12a-KRAB	spacer_003712	183	166	-0.0439675	CTCC	other	AAMP-P1P2-primary	-0.0397	subpool1
ACCCTCACACTTAGTTCTCAGGC	Rep1	denAsCas12a-KRAB	spacer_003713	88	74	-0.0320851	TCCC	other	AAMP-P1P2-primary	-0.0199	subpool1
CCCCACTGGAGACCCTAAGCTTC	Rep1	denAsCas12a-KRAB	spacer_003714	98	69	-0.00423653	ACCC	other	AAMP-P1P2-primary	0.0367	subpool1
TACTTCCTGCCGGGAGGAGGGGC	Rep1	denAsCas12a-KRAB	spacer_003715	227	88	0.089343	CGCC	other	AAMP-P1P2-primary	0.0581	subpool1
TGCGGCGCAAGCGGCGGATCCAC	Rep1	denAsCas12a-KRAB	spacer_003716	112	122	-0.0726678	TCCA	other	AAMP-P1P2-primary	-0.0293	subpool1
TCCCCCACTCCCACCCTCACACT	Rep1	denAsCas12a-KRAB	spacer_003717	235	169	-0.00755695	CTCC	other	AAMP-P1P2-primary	0.0185	subpool1
CCCCTGGCCTCTGACTCCTGCTT	Rep1	denAsCas12a-KRAB	spacer_003718	104	90	-0.0365842	CTCA	other	AAMP-P1P2-primary	-0.0345	subpool1
GACTGGTCATTCCTACCGATATC	Rep1	denAsCas12a-KRAB	spacer_003719	118	108	-0.0453702	ACCC	other	AAMP-P1P2-primary	-0.0206	subpool1
ACACCCGACTGGTCATTCCTACC	Rep1	denAsCas12a-KRAB	spacer_003720	103	132	-0.0981582	CTCC	other	AAMP-P1P2-primary	-0.0602	subpool1
CTCCACACCCGACTGGTCATTCC	Rep1	denAsCas12a-KRAB	spacer_003721	123	111	-0.043159	TCCC	other	AAMP-P1P2-primary	-0.0608	subpool1
CTCACACTTAGTTCTCAGGCCTG	Rep1	denAsCas12a-KRAB	spacer_003722	194	105	0.0370115	CACC	other	AAMP-P1P2-primary	0.0107	subpool1
TCACACTTAGTTCTCAGGCCTGG	Rep1	denAsCas12a-KRAB	spacer_003723	229	144	0.013491	ACCC	other	AAMP-P1P2-primary	-0.0085	subpool1
GGACCCAGGTGAGAACTGCCGCT	Rep1	denAsCas12a-KRAB	spacer_003724	76	78	-0.06333	CGCC	other	AAMP-P1P2-primary	-0.058	subpool1
CACCCGACTGGTCATTCCTACCG	Rep1	denAsCas12a-KRAB	spacer_003725	206	143	-0.00201438	TCCA	other	AAMP-P1P2-primary	-0.0216	subpool1
GGGTGTGGAGGGGAGCGGGGAAA	Rep1	denAsCas12a-KRAB	spacer_003726	145	69	0.0571982	AGTC	other	AAMP-P1P2-primary	-0.0028	subpool1
TAGAACCCAGCCCTCTTCGTTGC	Rep1	denAsCas12a-KRAB	spacer_003727	269	186	-0.0013976	GTTC	other	AAMP-P1P2-secondary	-0.0092	subpool1
TAACCCTCTCCCCAAAGCAGATG	Rep1	denAsCas12a-KRAB	spacer_003728	346	215	0.0153559	CTTC	other	AAMP-P1P2-secondary	0.0343	subpool1
GAAGATGGGGCTCGGGAGGCGGT	Rep1	denAsCas12a-KRAB	spacer_003729	74	73	-0.0571231	GTTA	other	AAMP-P1P2-secondary	-0.1156	subpool1
GTACCTCTTACCGCCTCCCGAGC	Rep1	denAsCas12a-KRAB	spacer_003730	47	97	-0.172879	CTCC	other	AAMP-P1P2-secondary	-0.1257	subpool1
CATCTCCTGGGCCAGGTCATCTG	Rep1	denAsCas12a-KRAB	spacer_003731	189	133	-0.00415234	CTTC	other	AAMP-P1P2-secondary	0.0077	subpool1
TGGGGTTCTAGAACCCAGCCCTC	Rep1	denAsCas12a-KRAB	spacer_003732	97	112	-0.0818047	TTCC	other	AAMP-P1P2-secondary	0.011	subpool1
TAGAACCCCAGGAAGGGGTGGTC	Rep1	denAsCas12a-KRAB	spacer_003733	208	152	-0.0100706	GTTC	other	AAMP-P1P2-secondary	-0.0075	subpool1
CCGCCTCCCGAGCCCCATCTTCT	Rep1	denAsCas12a-KRAB	spacer_003734	102	84	-0.0288102	CTTA	other	AAMP-P1P2-secondary	-0.0065	subpool1
TCTCCGTACCTCTTACCGCCTCC	Rep1	denAsCas12a-KRAB	spacer_003735	97	109	-0.0775471	CTTC	other	AAMP-P1P2-secondary	-0.0692	subpool1
ATCTCCTGGGCCAGGTCATCTGC	Rep1	denAsCas12a-KRAB	spacer_003736	164	83	0.0475382	TTCC	other	AAMP-P1P2-secondary	0.0345	subpool1
TCTTACCGCCTCCCGAGCCCCAT	Rep1	denAsCas12a-KRAB	spacer_003737	185	70	0.0931453	TACC	other	AAMP-P1P2-secondary	0.0668	subpool1
GTTGCCCTCTTCCTCCTCTTCTT	Rep1	denAsCas12a-KRAB	spacer_003738	120	152	-0.0963259	CTTC	other	AAMP-P1P2-secondary	-0.149	subpool1
TCAAAGTCCACATCTTCCATCTC	Rep1	denAsCas12a-KRAB	spacer_003739	163	75	0.0624726	TTCC	other	AAMP-P1P2-secondary	0.0706	subpool1
AGAACCCCAGGAAGGGGTGGTCG	Rep1	denAsCas12a-KRAB	spacer_003740	113	68	0.0203864	TTCT	other	AAMP-P1P2-secondary	0.0262	subpool1
CTCAAAGTCCACATCTTCCATCT	Rep1	denAsCas12a-KRAB	spacer_003741	113	120	-0.0686819	CTTC	other	AAMP-P1P2-secondary	-0.0597	subpool1
AGAACCCAGCCCTCTTCGTTGCC	Rep1	denAsCas12a-KRAB	spacer_003742	53	54	-0.0621879	TTCT	other	AAMP-P1P2-secondary	-0.0077	subpool1
CCAAAGCAGATGACCTGGCCCAG	Rep1	denAsCas12a-KRAB	spacer_003743	147	100	0.00115812	CTCC	other	AAMP-P1P2-secondary	-0.007	subpool1
CCTGACGCCTCCTCTGGCCCTTC	Rep1	denAsCas12a-KRAB	spacer_003744	86	115	-0.104825	GTTC	other	AAMP-P1P2-secondary	-0.0733	subpool1
GGGGCCCTCCATGCTGCCGACCA	Rep1	denAsCas12a-KRAB	spacer_003745	89	83	-0.0483117	CGTC	other	AAMP-P1P2-secondary	-0.0255	subpool1
CGAGCCCCATCTTCTAACCCTCT	Rep1	denAsCas12a-KRAB	spacer_003746	131	84	0.0104287	CTCC	other	AAMP-P1P2-secondary	-0.0105	subpool1
CAGGAAGGGGTGGTCGGCAGCAT	Rep1	denAsCas12a-KRAB	spacer_003747	167	74	0.0683793	ACCC	other	AAMP-P1P2-secondary	0.0411	subpool1
TTCCTCAAAGTCCACATCTTCCA	Rep1	denAsCas12a-KRAB	spacer_003748	272	205	-0.0149107	CTTC	other	AAMP-P1P2-secondary	-0.0035	subpool1
GCCTCCCGAGCCCCATCTTCTAA	Rep1	denAsCas12a-KRAB	spacer_003749	310	146	0.0588194	TACC	other	AAMP-P1P2-secondary	0.0482	subpool1
TGGGCCAGGTCATCTGCTTTGGG	Rep1	denAsCas12a-KRAB	spacer_003750	176	159	-0.0433275	CTCC	other	AAMP-P1P2-secondary	-0.0004	subpool1
CTTCTCGCCACATGACCCGCCCC	Rep1	denAsCas12a-KRAB	spacer_003751	60	55	-0.045612	TTCC	other	AAMP-P1P2-secondary	-0.0251	subpool1
CTCCTCTTCTTCCTCAAAGTCCA	Rep1	denAsCas12a-KRAB	spacer_003752	187	68	0.0993772	CTTC	other	AAMP-P1P2-secondary	0.0618	subpool1
GCACGGTCTCTGGCCAGCCGTGG	Rep1	denAsCas12a-KRAB	spacer_003753	205	131	0.0109669	TACC	other	AAMP-P1P2-secondary	0.0052	subpool1
AAAGCAGATGACCTGGCCCAGGA	Rep1	denAsCas12a-KRAB	spacer_003754	221	154	-0.00261364	CCCC	other	AAMP-P1P2-secondary	0.0084	subpool1
CTGACGCCTCCTCTGGCCCTTCC	Rep1	denAsCas12a-KRAB	spacer_003755	114	102	-0.0418149	TTCC	other	AAMP-P1P2-secondary	-0.0312	subpool1
CCAGGAAGGGGTGGTCGGCAGCA	Rep1	denAsCas12a-KRAB	spacer_003756	183	96	0.0419104	AACC	other	AAMP-P1P2-secondary	0.0299	subpool1
TCTCCCCAAAGCAGATGACCTGG	Rep1	denAsCas12a-KRAB	spacer_003757	118	123	-0.0657645	ACCC	other	AAMP-P1P2-secondary	-0.0374	subpool1
CTGGGGTTCTAGAACCCAGCCCT	Rep1	denAsCas12a-KRAB	spacer_003758	126	91	-0.00822567	CTTC	other	AAMP-P1P2-secondary	-0.0421	subpool1
TCCTCTTCTTCCTCAAAGTCCAC	Rep1	denAsCas12a-KRAB	spacer_003759	92	38	0.0793992	TTCC	other	AAMP-P1P2-secondary	0.0467	subpool1
GGGAGAGGGTTAGAAGATGGGGC	Rep1	denAsCas12a-KRAB	spacer_003760	218	52	0.165498	TTTG	other	AAMP-P1P2-secondary	0.0839	subpool1
TGACGCCTCCTCTGGCCCTTCCC	Rep1	denAsCas12a-KRAB	spacer_003761	259	176	0.00132774	TCCC	other	AAMP-P1P2-secondary	0.0193	subpool1
CATCATCCCCTTGGCCCTCCCTT	Rep1	denAsCas12a-KRAB	spacer_003762	136	93	0.00034158	TTCC	other	AAMP-P1P2-secondary	0.0083	subpool1
CCGCACGGTCTCTGGCCAGCCGT	Rep1	denAsCas12a-KRAB	spacer_003763	200	116	0.0261645	CTTA	other	AAMP-P1P2-secondary	0.0276	subpool1
CCTCACACACCCCCTTCCCATCA	Rep1	denAsCas12a-KRAB	spacer_003764	241	160	0.00497823	TTCC	other	AAMP-P1P2-secondary	-0.0179	subpool1
GAGCCCCATCTTCTAACCCTCTC	Rep1	denAsCas12a-KRAB	spacer_003765	177	134	-0.0156136	TCCC	other	AAMP-P1P2-secondary	0.0148	subpool1
ATGCTGCCGACCACCCCTTCCTG	Rep1	denAsCas12a-KRAB	spacer_003766	165	155	-0.0494526	CTCC	other	AAMP-P1P2-secondary	-0.064	subpool1
AGGAAGGGGTGGTCGGCAGCATG	Rep1	denAsCas12a-KRAB	spacer_003767	140	72	0.0450214	CCCC	other	AAMP-P1P2-secondary	0.0215	subpool1
CCGCGCGCCCCCGCGGACCCCGG	Rep1	denAsCas12a-KRAB	spacer_003768	105	44	0.0771361	TGTC	other	AAMP-P1P2-secondary	0.0211	subpool1
CTTGGCCCTCCCTTACCGCACGG	Rep1	denAsCas12a-KRAB	spacer_003769	153	142	-0.0475566	TCCC	other	AAMP-P1P2-secondary	0.0186	subpool1
GCGCGCCCCCGCGGACCCCGGTG	Rep1	denAsCas12a-KRAB	spacer_003770	69	42	0.0185919	TCCC	other	AAMP-P1P2-secondary	-0.005	subpool1
TGTGGCGAGAAGGGAAGGTGGAG	Rep1	denAsCas12a-KRAB	spacer_003771	142	141	-0.0581484	GTCA	other	AAMP-P1P2-secondary	-0.0403	subpool1
CCATCTTCTAACCCTCTCCCCAA	Rep1	denAsCas12a-KRAB	spacer_003772	206	93	0.0654544	AGCC	other	AAMP-P1P2-secondary	0.0692	subpool1
GGTGTGTCTGACTCCACCTTCCC	Rep1	denAsCas12a-KRAB	spacer_003773	108	60	0.0329169	CCCC	other	AAMP-P1P2-secondary	0.0323	subpool1
AGGGGAAGGGCCAGAGGAGGCGT	Rep1	denAsCas12a-KRAB	spacer_003774	150	101	0.00276584	TGTG	other	AAMP-P1P2-secondary	-0.0339	subpool1
GCGGGGGCGCGCGGGACACAGGA	Rep1	denAsCas12a-KRAB	spacer_003775	138	99	-0.00717322	GTCC	other	AAMP-P1P2-secondary	-0.0183	subpool1
ACATCTTCCATCTCCTGGGCCAG	Rep1	denAsCas12a-KRAB	spacer_003776	163	106	0.00822241	GTCC	other	AAMP-P1P2-secondary	0.054	subpool1
CTCCGTACCTCTTACCGCCTCCC	Rep1	denAsCas12a-KRAB	spacer_003777	59	73	-0.092646	TTCT	other	AAMP-P1P2-secondary	-0.0798	subpool1
AACCCTCTCCCCAAAGCAGATGA	Rep1	denAsCas12a-KRAB	spacer_003778	379	146	0.0903335	TTCT	other	AAMP-P1P2-secondary	0.0634	subpool1
TCGCCACATGACCCGCCCCAGCC	Rep1	denAsCas12a-KRAB	spacer_003779	163	88	0.037406	CTTC	other	AAMP-P1P2-secondary	0.0227	subpool1
TTCTCGCCACATGACCCGCCCCA	Rep1	denAsCas12a-KRAB	spacer_003780	164	175	-0.069437	TCCC	other	AAMP-P1P2-secondary	-0.0226	subpool1
ACATGACCCGCCCCAGCCTCAGG	Rep1	denAsCas12a-KRAB	spacer_003781	179	110	0.0170972	CGCC	other	AAMP-P1P2-secondary	-0.0111	subpool1
ATCATCCCCTTGGCCCTCCCTTA	Rep1	denAsCas12a-KRAB	spacer_003782	352	178	0.047667	TCCC	other	AAMP-P1P2-secondary	0.0257	subpool1
GCGAGAAGGGAAGGTGGAGTCAG	Rep1	denAsCas12a-KRAB	spacer_003783	104	130	-0.0942489	TGTG	other	AAMP-P1P2-secondary	-0.0658	subpool1
CGTCCTGTGTCCCGCGCGCCCCC	Rep1	denAsCas12a-KRAB	spacer_003784	70	39	0.0324695	CTCC	other	AAMP-P1P2-secondary	0.0501	subpool1
TCTCCTGGGCCAGGTCATCTGCT	Rep1	denAsCas12a-KRAB	spacer_003785	114	82	-0.00758951	TCCA	other	AAMP-P1P2-secondary	-0.0033	subpool1
CAAAGCAGATGACCTGGCCCAGG	Rep1	denAsCas12a-KRAB	spacer_003786	89	89	-0.0592567	TCCC	other	AAMP-P1P2-secondary	-0.0296	subpool1
ACCTTCCCTTCTCGCCACATGAC	Rep1	denAsCas12a-KRAB	spacer_003787	139	124	-0.0413496	CTCC	other	AAMP-P1P2-secondary	-0.084	subpool1
CGCGCGCCCCCGCGGACCCCGGT	Rep1	denAsCas12a-KRAB	spacer_003788	103	73	-0.00527017	GTCC	other	AAMP-P1P2-secondary	0.0082	subpool1
CCTTCTCGCCACATGACCCGCCC	Rep1	denAsCas12a-KRAB	spacer_003789	69	53	-0.0178867	CTTC	other	AAMP-P1P2-secondary	-0.0135	subpool1
CGCGGACCCCGGTGTGTCTGACT	Rep1	denAsCas12a-KRAB	spacer_003790	135	85	0.0132895	CCCC	other	AAMP-P1P2-secondary	0.0203	subpool1
CCATCATCCCCTTGGCCCTCCCT	Rep1	denAsCas12a-KRAB	spacer_003791	239	130	0.0362323	CTTC	other	AAMP-P1P2-secondary	0.0616	subpool1
TGACTCCACCTTCCCTTCTCGCC	Rep1	denAsCas12a-KRAB	spacer_003792	144	167	-0.0824936	TGTC	other	AAMP-P1P2-secondary	-0.0834	subpool1
TCAGGCCTCCTCATGCTTCTCTC	Rep1	denAsCas12a-KRAB	spacer_003793	164	117	-0.00630154	AGCC	other	AAMP-P1P2-secondary	0.0395	subpool1
TCTGCTTTGGGGAGAGGGTTAGA	Rep1	denAsCas12a-KRAB	spacer_003794	200	152	-0.016221	GTCA	other	AAMP-P1P2-secondary	0.0145	subpool1
GACTTTGAGGAAGAAGAGGAGGA	Rep1	denAsCas12a-KRAB	spacer_003795	190	121	0.0115034	TGTG	other	AAMP-P1P2-secondary	0.0233	subpool1
CGGTGTGTCTGACTCCACCTTCC	Rep1	denAsCas12a-KRAB	spacer_003796	91	80	-0.0390538	ACCC	other	AAMP-P1P2-secondary	5e-04	subpool1
TCTTCTTCCTCAAAGTCCACATC	Rep1	denAsCas12a-KRAB	spacer_003797	81	70	-0.036369	CTCC	other	AAMP-P1P2-secondary	0.0383	subpool1
CCCTCACACACCCCCTTCCCATC	Rep1	denAsCas12a-KRAB	spacer_003798	66	57	-0.0362671	CTTC	other	AAMP-P1P2-secondary	-0.042	subpool1
GACCACCCCTTCCTGGGGTTCTA	Rep1	denAsCas12a-KRAB	spacer_003799	184	126	0.000121798	TGCC	other	AAMP-P1P2-secondary	-0.0308	subpool1
TTCCTGGGGTTCTAGAACCCAGC	Rep1	denAsCas12a-KRAB	spacer_003800	116	106	-0.0451197	CCCC	other	AAMP-P1P2-secondary	-0.0108	subpool1
AGCCCTCTTCGTTGCCCTCTTCC	Rep1	denAsCas12a-KRAB	spacer_003801	100	93	-0.0478765	ACCC	other	AAMP-P1P2-secondary	0.0139	subpool1
GCGGACCCCGGTGTGTCTGACTC	Rep1	denAsCas12a-KRAB	spacer_003802	122	90	-0.0115519	CCCC	other	AAMP-P1P2-secondary	-0.0212	subpool1
TCTGACTCCACCTTCCCTTCTCG	Rep1	denAsCas12a-KRAB	spacer_003803	172	147	-0.0346271	TGTG	other	AAMP-P1P2-secondary	-0.0003	subpool1
GACACACCGGGGTCCGCGGGGGC	Rep1	denAsCas12a-KRAB	spacer_003804	185	72	0.0887277	GTCA	other	AAMP-P1P2-secondary	0.0413	subpool1
GCCCTCCCTTACCGCACGGTCTC	Rep1	denAsCas12a-KRAB	spacer_003805	219	99	0.0652466	CTTG	other	AAMP-P1P2-secondary	0.0594	subpool1
TCTGGCCCTTCCCCTCACACACC	Rep1	denAsCas12a-KRAB	spacer_003806	101	106	-0.0668337	CTCC	other	AAMP-P1P2-secondary	0.0021	subpool1
CAGCCCTCTTCGTTGCCCTCTTC	Rep1	denAsCas12a-KRAB	spacer_003807	185	122	0.00603072	AACC	other	AAMP-P1P2-secondary	0.0293	subpool1
CTCACACACCCCCTTCCCATCAT	Rep1	denAsCas12a-KRAB	spacer_003808	142	145	-0.0625352	TCCC	other	AAMP-P1P2-secondary	-0.011	subpool1
TTGGCCCTCCCTTACCGCACGGT	Rep1	denAsCas12a-KRAB	spacer_003809	188	86	0.0633872	CCCC	other	AAMP-P1P2-secondary	0.0376	subpool1
CCCGCGGACCCCGGTGTGTCTGA	Rep1	denAsCas12a-KRAB	spacer_003810	206	84	0.0814154	CGCC	other	AAMP-P1P2-secondary	0.0928	subpool1
CCTTGGCCCTCCCTTACCGCACG	Rep1	denAsCas12a-KRAB	spacer_003811	152	133	-0.038317	ATCC	other	AAMP-P1P2-secondary	-0.0304	subpool1
TTACCGCACGGTCTCTGGCCAGC	Rep1	denAsCas12a-KRAB	spacer_003812	114	106	-0.0478469	TCCC	other	AAMP-P1P2-secondary	-0.0106	subpool1
TCATGCTTCTCTCCGTACCTCTT	Rep1	denAsCas12a-KRAB	spacer_003813	211	103	0.0531997	CTCC	other	AAMP-P1P2-secondary	0.0452	subpool1
GGGGTCCGCGGGGGCGCGCGGGA	Rep1	denAsCas12a-KRAB	spacer_003814	149	81	0.0363214	CACC	other	AAMP-P1P2-secondary	0.0275	subpool1
TGAGGGGAAGGGCCAGAGGAGGC	Rep1	denAsCas12a-KRAB	spacer_003815	195	109	0.0319548	TGTG	other	AAMP-P1P2-secondary	-0.0049	subpool1
CGGTCTCTGGCCAGCCGTGGCCT	Rep1	denAsCas12a-KRAB	spacer_003816	68	64	-0.0497499	CGCA	other	AAMP-P1P2-secondary	-0.0701	subpool1
CTCTCCCCAAAGCAGATGACCTG	Rep1	denAsCas12a-KRAB	spacer_003817	183	120	0.00691823	AACC	other	AAMP-P1P2-secondary	0.0281	subpool1
TCCTCAAAGTCCACATCTTCCAT	Rep1	denAsCas12a-KRAB	spacer_003818	106	59	0.0326213	TTCT	other	AAMP-P1P2-secondary	0.0186	subpool1
GTCCTGTGTCCCGCGCGCCCCCG	Rep1	denAsCas12a-KRAB	spacer_003819	87	68	-0.0206175	TCCC	other	AAMP-P1P2-secondary	-0.0113	subpool1
CTTCCTGGGGTTCTAGAACCCAG	Rep1	denAsCas12a-KRAB	spacer_003820	220	154	-0.00332482	ACCC	other	AAMP-P1P2-secondary	-0.0027	subpool1
AGACACACCGGGGTCCGCGGGGG	Rep1	denAsCas12a-KRAB	spacer_003821	110	111	-0.0606758	AGTC	other	AAMP-P1P2-secondary	-0.0395	subpool1
GGCCTCCTCATGCTTCTCTCCGT	Rep1	denAsCas12a-KRAB	spacer_003822	136	89	0.00723564	CTCA	other	AAMP-P1P2-secondary	-0.0195	subpool1
TCACACACCCCCTTCCCATCATC	Rep1	denAsCas12a-KRAB	spacer_003823	121	127	-0.066846	CCCC	other	AAMP-P1P2-secondary	-0.0377	subpool1
TCCCGAGCCCCATCTTCTAACCC	Rep1	denAsCas12a-KRAB	spacer_003824	150	109	-0.00918773	CGCC	other	AAMP-P1P2-secondary	-0.0072	subpool1
TGTGTCCCGCGCGCCCCCGCGGA	Rep1	denAsCas12a-KRAB	spacer_003825	270	176	0.00785027	GTCC	other	AAMP-P1P2-secondary	0.0153	subpool1
GCCCCAGCCTCAGGCCTCCTCAT	Rep1	denAsCas12a-KRAB	spacer_003826	185	117	0.012593	ACCC	other	AAMP-P1P2-secondary	0.011	subpool1
TGCTTCTCTCCGTACCTCTTACC	Rep1	denAsCas12a-KRAB	spacer_003827	141	103	-0.010012	CTCA	other	AAMP-P1P2-secondary	0.0089	subpool1
CACATCTTCCATCTCCTGGGCCA	Rep1	denAsCas12a-KRAB	spacer_003828	150	157	-0.0664091	AGTC	other	AAMP-P1P2-secondary	-0.0466	subpool1
ATCTTCTAACCCTCTCCCCAAAG	Rep1	denAsCas12a-KRAB	spacer_003829	135	109	-0.0257098	CCCC	other	AAMP-P1P2-secondary	0.0164	subpool1
CCTTCCTGGGGTTCTAGAACCCA	Rep1	denAsCas12a-KRAB	spacer_003830	124	59	0.0572165	CACC	other	AAMP-P1P2-secondary	0.0536	subpool1
AAGTCCACATCTTCCATCTCCTG	Rep1	denAsCas12a-KRAB	spacer_003831	231	166	-0.00744042	CTCA	other	AAMP-P1P2-secondary	-0.0093	subpool1
GTGGCCTCCCGTCCTGTGTCCCG	Rep1	denAsCas12a-KRAB	spacer_003832	145	101	-0.00255042	AGCC	other	AAMP-P1P2-secondary	-0.0007	subpool1
CTTACCGCACGGTCTCTGGCCAG	Rep1	denAsCas12a-KRAB	spacer_003833	212	121	0.0286843	CTCC	other	AAMP-P1P2-secondary	0.0551	subpool1
CTTCCCATCATCCCCTTGGCCCT	Rep1	denAsCas12a-KRAB	spacer_003834	199	97	0.0534294	CCCC	other	AAMP-P1P2-secondary	0.0393	subpool1
TGCTGCCGACCACCCCTTCCTGG	Rep1	denAsCas12a-KRAB	spacer_003835	209	195	-0.048384	TCCA	other	AAMP-P1P2-secondary	-0.043	subpool1
AGCCTCAGGCCTCCTCATGCTTC	Rep1	denAsCas12a-KRAB	spacer_003836	142	99	-0.0026925	CCCC	other	AAMP-P1P2-secondary	-0.0245	subpool1
TTGCCCTCTTCCTCCTCTTCTTC	Rep1	denAsCas12a-KRAB	spacer_003837	232	106	0.063576	TTCG	other	AAMP-P1P2-secondary	0.0121	subpool1
TCCCGCGCGCCCCCGCGGACCCC	Rep1	denAsCas12a-KRAB	spacer_003838	104	38	0.0986251	TGTG	other	AAMP-P1P2-secondary	0.0573	subpool1
CCAGCCTCAGGCCTCCTCATGCT	Rep1	denAsCas12a-KRAB	spacer_003839	150	96	0.0107277	CGCC	other	AAMP-P1P2-secondary	0.0563	subpool1
CTCTTCGTTGCCCTCTTCCTCCT	Rep1	denAsCas12a-KRAB	spacer_003840	97	76	-0.0209974	AGCC	other	AAMP-P1P2-secondary	0.0404	subpool1
TCCTCTGGCCCTTCCCCTCACAC	Rep1	denAsCas12a-KRAB	spacer_003841	104	106	-0.0622437	CGCC	other	AAMP-P1P2-secondary	-0.0268	subpool1
CTGTGTCCCGCGCGCCCCCGCGG	Rep1	denAsCas12a-KRAB	spacer_003842	74	51	-0.000884073	CGTC	other	AAMP-P1P2-secondary	-0.0202	subpool1
CCCTTCCCATCATCCCCTTGGCC	Rep1	denAsCas12a-KRAB	spacer_003843	139	88	0.0124291	CACC	other	AAMP-P1P2-secondary	0.0675	subpool1
CGCCACATGACCCGCCCCAGCCT	Rep1	denAsCas12a-KRAB	spacer_003844	52	42	-0.0257651	TTCT	other	AAMP-P1P2-secondary	-0.0309	subpool1
CCTTCCCTTCTCGCCACATGACC	Rep1	denAsCas12a-KRAB	spacer_003845	140	105	-0.0141439	TCCA	other	AAMP-P1P2-secondary	-0.0053	subpool1
TTCCCATCATCCCCTTGGCCCTC	Rep1	denAsCas12a-KRAB	spacer_003846	146	80	0.0350799	CCCC	other	AAMP-P1P2-secondary	-0.0017	subpool1
CCTTCCCATCATCCCCTTGGCCC	Rep1	denAsCas12a-KRAB	spacer_003847	154	116	-0.0148213	ACCC	other	AAMP-P1P2-secondary	0.0259	subpool1
CACACCCCCTTCCCATCATCCCC	Rep1	denAsCas12a-KRAB	spacer_003848	115	109	-0.0508539	CTCA	other	AAMP-P1P2-secondary	-0.0355	subpool1
TCCCCTTGGCCCTCCCTTACCGC	Rep1	denAsCas12a-KRAB	spacer_003849	183	90	0.052031	ATCA	other	AAMP-P1P2-secondary	-0.007	subpool1
TTCCCTTCTCGCCACATGACCCG	Rep1	denAsCas12a-KRAB	spacer_003850	150	156	-0.0654071	CACC	other	AAMP-P1P2-secondary	-0.0216	subpool1
AGTCCGCCAGTGTCCCATAATCC	Rep1	denAsCas12a-KRAB	spacer_003851	45	51	-0.0788841	ATTC	other	ABCB7-P1P2-primary	-0.1125	subpool1
CAAGGCGCCGAGTTGATGTGGCC	Rep1	denAsCas12a-KRAB	spacer_003852	107	53	0.0509114	TTCC	other	ABCB7-P1P2-primary	0.088	subpool1
TGATCCGGCCTTTAGTCTCTGTT	Rep1	denAsCas12a-KRAB	spacer_003853	171	135	-0.0221875	ATTC	other	ABCB7-P1P2-primary	-0.0115	subpool1
CCAAGGCGCCGAGTTGATGTGGC	Rep1	denAsCas12a-KRAB	spacer_003854	68	62	-0.0447712	GTTC	other	ABCB7-P1P2-primary	-0.0216	subpool1
TCGCTCAAGATGGCGCTGCTCGC	Rep1	denAsCas12a-KRAB	spacer_003855	124	93	-0.0141439	TTCC	other	ABCB7-P1P2-primary	0.0184	subpool1
AAAAGCGCCGGCACTCCGCGATT	Rep1	denAsCas12a-KRAB	spacer_003856	144	88	0.0179709	TTCG	other	ABCB7-P1P2-primary	0.0218	subpool1
CATGTCAGTGGCATCTCACCTGG	Rep1	denAsCas12a-KRAB	spacer_003857	192	190	-0.0576146	CTTC	other	ABCB7-P1P2-primary	-0.075	subpool1
CTACAGGTCCCCTTGCCCTTCAC	Rep1	denAsCas12a-KRAB	spacer_003858	117	118	-0.0605913	TTCC	other	ABCB7-P1P2-primary	-0.0257	subpool1
GCGGCTCAGGTCCGCAGTGGAGG	Rep1	denAsCas12a-KRAB	spacer_003859	124	68	0.0349535	GTTA	other	ABCB7-P1P2-primary	0.0409	subpool1
GCAGTGGAGGCCACATCAACTCG	Rep1	denAsCas12a-KRAB	spacer_003860	226	72	0.120119	GTCC	other	ABCB7-P1P2-primary	0.1013	subpool1
GTCCGCCAGTGTCCCATAATCCT	Rep1	denAsCas12a-KRAB	spacer_003861	112	95	-0.0334415	TTCA	other	ABCB7-P1P2-primary	-0.0259	subpool1
GATCCGGCCTTTAGTCTCTGTTA	Rep1	denAsCas12a-KRAB	spacer_003862	225	128	0.0291978	TTCT	other	ABCB7-P1P2-primary	0.0308	subpool1
GCGATTCTGATCCGGCCTTTAGT	Rep1	denAsCas12a-KRAB	spacer_003863	142	101	-0.0058289	CTCC	other	ABCB7-P1P2-primary	0.0127	subpool1
ACTGCGGACCTGAGCCGCTAACA	Rep1	denAsCas12a-KRAB	spacer_003864	199	110	0.0337069	CTCC	other	ABCB7-P1P2-primary	0.0311	subpool1
ACTGACATGGAAGAATAGGGTGA	Rep1	denAsCas12a-KRAB	spacer_003865	138	104	-0.0148996	TGCC	other	ABCB7-P1P2-primary	0.002	subpool1
GCTCGAGCCTACCAGGTGAGATG	Rep1	denAsCas12a-KRAB	spacer_003866	118	66	0.0318573	AACC	other	ABCB7-P1P2-primary	-0.0046	subpool1
GTGCTCTCTCTGCCCCGAGGTCA	Rep1	denAsCas12a-KRAB	spacer_003867	205	148	-0.00816682	CTTG	other	ABCB7-P1P2-primary	-0.0215	subpool1
TCTTTCCTCGCTCAAGATGGCGC	Rep1	denAsCas12a-KRAB	spacer_003868	93	71	-0.0169293	TTCC	other	ABCB7-P1P2-primary	0.0239	subpool1
AAGGCGCCGAGTTGATGTGGCCT	Rep1	denAsCas12a-KRAB	spacer_003869	100	73	-0.00990542	TCCC	other	ABCB7-P1P2-primary	0.0261	subpool1
AGCGAGGAAAGAGGAACCGAGAG	Rep1	denAsCas12a-KRAB	spacer_003870	211	92	0.0709104	CTTG	other	ABCB7-P1P2-primary	0.0273	subpool1
AAAGCAGCCGCCGCGGCCGCCCA	Rep1	denAsCas12a-KRAB	spacer_003871	184	96	0.042765	TTCG	other	ABCB7-P1P2-primary	0.0184	subpool1
GTGGCATCTCACCTGGTAGGCTC	Rep1	denAsCas12a-KRAB	spacer_003872	129	114	-0.0398722	GTCA	other	ABCB7-P1P2-primary	-0.0237	subpool1
CCTACAGGTCCCCTTGCCCTTCA	Rep1	denAsCas12a-KRAB	spacer_003873	177	150	-0.0333016	TTTC	other	ABCB7-P1P2-primary	-0.0156	subpool1
ATGTCAGTGGCATCTCACCTGGT	Rep1	denAsCas12a-KRAB	spacer_003874	59	64	-0.0720129	TTCC	other	ABCB7-P1P2-primary	-0.0741	subpool1
TTGGGAACCGCTCGAGCCTACCA	Rep1	denAsCas12a-KRAB	spacer_003875	166	102	0.0171144	CGCC	other	ABCB7-P1P2-primary	0.0263	subpool1
GAAAAGCGCCGGCACTCCGCGAT	Rep1	denAsCas12a-KRAB	spacer_003876	50	73	-0.118601	TTTC	other	ABCB7-P1P2-primary	-0.1107	subpool1
GTCTCTGTTAGCGGCTCAGGTCC	Rep1	denAsCas12a-KRAB	spacer_003877	26	30	-0.081697	TTTA	other	ABCB7-P1P2-primary	0.0055	subpool1
TTGGTGCTCTCTCTGCCCCGAGG	Rep1	denAsCas12a-KRAB	spacer_003878	245	224	-0.0452042	CTTC	other	ABCB7-P1P2-primary	-0.0192	subpool1
CCTGGTAGGCTCGAGCGGTTCCC	Rep1	denAsCas12a-KRAB	spacer_003879	62	63	-0.0617658	CTCA	other	ABCB7-P1P2-primary	0.0303	subpool1
CTCGCTCAAGATGGCGCTGCTCG	Rep1	denAsCas12a-KRAB	spacer_003880	66	78	-0.0854532	TTTC	other	ABCB7-P1P2-primary	-0.0402	subpool1
TGGGACACTGGCGGACTGAATTC	Rep1	denAsCas12a-KRAB	spacer_003881	91	96	-0.0676445	ATTA	other	ABCB7-P1P2-primary	-0.0319	subpool1
AGTGGCATCTCACCTGGTAGGCT	Rep1	denAsCas12a-KRAB	spacer_003882	143	92	0.00990738	TGTC	other	ABCB7-P1P2-primary	0.0321	subpool1
ATGTGGCCTCCACTGCGGACCTG	Rep1	denAsCas12a-KRAB	spacer_003883	122	146	-0.0874183	GTTG	other	ABCB7-P1P2-primary	-0.0628	subpool1
ATAATCCTCTTCTCTCGGTTCCT	Rep1	denAsCas12a-KRAB	spacer_003884	127	82	0.00934469	TCCC	other	ABCB7-P1P2-primary	0.0185	subpool1
GAAAGCAGCCGCCGCGGCCGCCC	Rep1	denAsCas12a-KRAB	spacer_003885	47	36	-0.0174454	TTTC	other	ABCB7-P1P2-primary	-0.0486	subpool1
CCATAATCCTCTTCTCTCGGTTC	Rep1	denAsCas12a-KRAB	spacer_003886	169	70	0.0789603	TGTC	other	ABCB7-P1P2-primary	0.0828	subpool1
CAGTTAGCCATGACTTTCTTCTT	Rep1	denAsCas12a-KRAB	spacer_003887	89	68	-0.0170534	CTCC	other	ABCB7-P1P2-primary	0.0073	subpool1
GAATCGCGGAGTGCCGGCGCTTT	Rep1	denAsCas12a-KRAB	spacer_003888	80	80	-0.0592567	ATCA	other	ABCB7-P1P2-primary	-0.0263	subpool1
GGTCCGCAGTGGAGGCCACATCA	Rep1	denAsCas12a-KRAB	spacer_003889	102	78	-0.017189	CTCA	other	ABCB7-P1P2-primary	1e-04	subpool1
GCCATGACTTTCTTCTTGGTGCT	Rep1	denAsCas12a-KRAB	spacer_003890	221	107	0.0544863	GTTA	other	ABCB7-P1P2-primary	0.0478	subpool1
GCGCTGGGCGGCCGCGGCGGCTG	Rep1	denAsCas12a-KRAB	spacer_003891	120	97	-0.0258895	CTTG	other	ABCB7-P1P2-primary	0.0732	subpool1
TTCTTGGTGCTCTCTCTGCCCCG	Rep1	denAsCas12a-KRAB	spacer_003892	134	147	-0.0737766	TTTC	other	ABCB7-P1P2-primary	-0.0004	subpool1
GGCCTTTAGTCTCTGTTAGCGGC	Rep1	denAsCas12a-KRAB	spacer_003893	93	78	-0.0316744	ATCC	other	ABCB7-P1P2-primary	-0.0206	subpool1
TACAGGTCCCCTTGCCCTTCACC	Rep1	denAsCas12a-KRAB	spacer_003894	131	91	-0.00212317	TCCC	other	ABCB7-P1P2-primary	0.0147	subpool1
ATGGCTAACTGGGAGCAGCAGTA	Rep1	denAsCas12a-KRAB	spacer_003895	205	94	0.0630141	AGTC	other	ABCB7-P1P2-primary	0.0315	subpool1
TTCCATGTCAGTGGCATCTCACC	Rep1	denAsCas12a-KRAB	spacer_003896	272	126	0.0614154	ATTC	other	ABCB7-P1P2-primary	0.0415	subpool1
AGATGGCGCTGCTCGCGATGCAT	Rep1	denAsCas12a-KRAB	spacer_003897	129	111	-0.0356902	CTCA	other	ABCB7-P1P2-primary	-0.0009	subpool1
TCGCGAGCAGCGCCATCTTGAGC	Rep1	denAsCas12a-KRAB	spacer_003898	231	101	0.0704757	TGCA	other	ABCB7-P1P2-primary	0.0391	subpool1
CCTTGCCCTTCACCCTATTCTTC	Rep1	denAsCas12a-KRAB	spacer_003899	112	132	-0.0850218	GTCC	other	ABCB7-P1P2-primary	-0.125	subpool1
CTTGCCCTTCACCCTATTCTTCC	Rep1	denAsCas12a-KRAB	spacer_003900	101	57	0.0304522	TCCC	other	ABCB7-P1P2-primary	0.0212	subpool1
TCCATGTCAGTGGCATCTCACCT	Rep1	denAsCas12a-KRAB	spacer_003901	129	65	0.048228	TTCT	other	ABCB7-P1P2-primary	0.0777	subpool1
CGAAAGCAGCCGCCGCGGCCGCC	Rep1	denAsCas12a-KRAB	spacer_003902	77	39	0.0474155	TTTT	other	ABCB7-P1P2-primary	0.0325	subpool1
CCCTCCTGACCTCGGGGCAGAGA	Rep1	denAsCas12a-KRAB	spacer_003903	272	143	0.0415685	GTTG	other	ABCB7-P1P2-primary	0.017	subpool1
AGGTGAGATGCCACTGACATGGA	Rep1	denAsCas12a-KRAB	spacer_003904	158	100	0.0124742	TACC	other	ABCB7-P1P2-primary	0.0215	subpool1
GCCAGTGTCCCATAATCCTCTTC	Rep1	denAsCas12a-KRAB	spacer_003905	146	111	-0.0162775	GTCC	other	ABCB7-P1P2-primary	-0.0084	subpool1
CCCTATTCTTCCATGTCAGTGGC	Rep1	denAsCas12a-KRAB	spacer_003906	151	128	-0.0333431	TTCA	other	ABCB7-P1P2-primary	-0.0029	subpool1
GCCTCCACTGCGGACCTGAGCCG	Rep1	denAsCas12a-KRAB	spacer_003907	122	166	-0.10755	TGTG	other	ABCB7-P1P2-primary	-0.0677	subpool1
TCTCGGTTCCTCTTTCCTCGCTC	Rep1	denAsCas12a-KRAB	spacer_003908	167	124	-0.012571	CTTC	other	ABCB7-P1P2-primary	-0.0178	subpool1
TGGCGCTGGGCGGCCGCGGCGGC	Rep1	denAsCas12a-KRAB	spacer_003909	44	34	-0.0188253	TTCT	other	ABCB7-P1P2-primary	-0.0899	subpool1
CCCTACAGGTCCCCTTGCCCTTC	Rep1	denAsCas12a-KRAB	spacer_003910	56	64	-0.0801964	TTTT	other	ABCB7-P1P2-primary	-0.0496	subpool1
GGAACCGCTCGAGCCTACCAGGT	Rep1	denAsCas12a-KRAB	spacer_003911	47	91	-0.162866	CTTG	other	ABCB7-P1P2-primary	-0.1576	subpool1
TGTCAGTGGCATCTCACCTGGTA	Rep1	denAsCas12a-KRAB	spacer_003912	257	158	0.0170307	TCCA	other	ABCB7-P1P2-primary	-0.0052	subpool1
GAGTTGATGTGGCCTCCACTGCG	Rep1	denAsCas12a-KRAB	spacer_003913	167	155	-0.0475632	CGCC	other	ABCB7-P1P2-primary	-0.0216	subpool1
CTCCTGACCTCGGGGCAGAGAGA	Rep1	denAsCas12a-KRAB	spacer_003914	146	94	0.00979068	TGCC	other	ABCB7-P1P2-primary	0.0078	subpool1
AAGAATGCATCGCGAGCAGCGCC	Rep1	denAsCas12a-KRAB	spacer_003915	105	79	-0.0146409	CGCC	other	ABCB7-P1P2-primary	-0.0596	subpool1
CATAATCCTCTTCTCTCGGTTCC	Rep1	denAsCas12a-KRAB	spacer_003916	149	85	0.0287626	GTCC	other	ABCB7-P1P2-primary	0.0216	subpool1
ACCCTATTCTTCCATGTCAGTGG	Rep1	denAsCas12a-KRAB	spacer_003917	181	101	0.0322253	CTTC	other	ABCB7-P1P2-primary	0.0448	subpool1
GCTAACAGAGACTAAAGGCCGGA	Rep1	denAsCas12a-KRAB	spacer_003918	205	116	0.0300367	AGCC	other	ABCB7-P1P2-primary	0.0306	subpool1
TACCAGGTGAGATGCCACTGACA	Rep1	denAsCas12a-KRAB	spacer_003919	204	134	0.00664942	AGCC	other	ABCB7-P1P2-primary	-0.0055	subpool1
CTCTTTCCTCGCTCAAGATGGCG	Rep1	denAsCas12a-KRAB	spacer_003920	160	82	0.0455668	GTTC	other	ABCB7-P1P2-primary	0.027	subpool1
GTGGAGGCCACATCAACTCGGCG	Rep1	denAsCas12a-KRAB	spacer_003921	122	122	-0.0592567	CGCA	other	ABCB7-P1P2-primary	-0.0215	subpool1
CAGCGCCAAGAATGCATCGCGAG	Rep1	denAsCas12a-KRAB	spacer_003922	100	98	-0.0560886	CGCC	other	ABCB7-P1P2-primary	-0.0605	subpool1
GAATTCAGTCCGCCAGTGTCCCA	Rep1	denAsCas12a-KRAB	spacer_003923	192	155	-0.0256873	AGCC	other	ABCB7-P1P2-primary	0.007	subpool1
AAGAAGAAAGTCATGGCTAACTG	Rep1	denAsCas12a-KRAB	spacer_003924	205	141	-0.000568777	CACC	other	ABCB7-P1P2-primary	-0.0371	subpool1
ACTCGGCGCCTTGGGAACCGCTC	Rep1	denAsCas12a-KRAB	spacer_003925	66	84	-0.0970744	ATCA	other	ABCB7-P1P2-primary	-0.0742	subpool1
GGGTGAAGGGCAAGGGGACCTGT	Rep1	denAsCas12a-KRAB	spacer_003926	152	120	-0.0221875	AATA	other	ABCB7-P1P2-primary	-0.0023	subpool1
TCTTGGTGCTCTCTCTGCCCCGA	Rep1	denAsCas12a-KRAB	spacer_003927	142	121	-0.0341606	TTCT	other	ABCB7-P1P2-primary	0.005	subpool1
TTCTTGGCGCTGGGCGGCCGCGG	Rep1	denAsCas12a-KRAB	spacer_003928	159	100	0.0134636	TGCA	other	ABCB7-P1P2-primary	0.0034	subpool1
TCTGTTAGCGGCTCAGGTCCGCA	Rep1	denAsCas12a-KRAB	spacer_003929	125	125	-0.0592567	AGTC	other	ABCB7-P1P2-primary	-0.0216	subpool1
CTGCGGACCTGAGCCGCTAACAG	Rep1	denAsCas12a-KRAB	spacer_003930	143	84	0.0241731	TCCA	other	ABCB7-P1P2-primary	-0.0044	subpool1
GGCACTCCGCGATTCTGATCCGG	Rep1	denAsCas12a-KRAB	spacer_003931	183	122	0.0043262	CGCC	other	ABCB7-P1P2-primary	0.0302	subpool1
TCTTCTCTCGGTTCCTCTTTCCT	Rep1	denAsCas12a-KRAB	spacer_003932	121	68	0.0311129	ATCC	other	ABCB7-P1P2-primary	0.0368	subpool1
GCGGCCGCCCAGCGCCAAGAATG	Rep1	denAsCas12a-KRAB	spacer_003933	127	85	0.00371003	CGCC	other	ABCB7-P1P2-primary	0.0309	subpool1
AGTGTCCCATAATCCTCTTCTCT	Rep1	denAsCas12a-KRAB	spacer_003934	100	106	-0.0683941	CGCC	other	ABCB7-P1P2-primary	-0.0472	subpool1
CTCTTCTCTCGGTTCCTCTTTCC	Rep1	denAsCas12a-KRAB	spacer_003935	103	76	-0.0115857	AATC	other	ABCB7-P1P2-primary	-0.0416	subpool1
GGGAAAAGGTTGCCCTCCTGACC	Rep1	denAsCas12a-KRAB	spacer_003936	100	74	-0.012039	TGTA	other	ABCB7-P1P2-primary	-0.0023	subpool1
CCGAGGTCAGGAGGGCAACCTTT	Rep1	denAsCas12a-KRAB	spacer_003937	172	139	-0.0258519	TGCC	other	ABCB7-P1P2-primary	-0.0377	subpool1
TGGTAGGCTCGAGCGGTTCCCAA	Rep1	denAsCas12a-KRAB	spacer_003938	162	123	-0.016068	CACC	other	ABCB7-P1P2-primary	-0.029	subpool1
CTATTCTTCCATGTCAGTGGCAT	Rep1	denAsCas12a-KRAB	spacer_003939	188	107	0.0291261	CACC	other	ABCB7-P1P2-primary	0.0165	subpool1
GAGAGAAGAGGATTATGGGACAC	Rep1	denAsCas12a-KRAB	spacer_003940	153	71	0.061139	AACC	other	ABCB7-P1P2-primary	0.0268	subpool1
CTTCACCCTATTCTTCCATGTCA	Rep1	denAsCas12a-KRAB	spacer_003941	186	152	-0.0276011	TGCC	other	ABCB7-P1P2-primary	0.0085	subpool1
TTGCCCTTCACCCTATTCTTCCA	Rep1	denAsCas12a-KRAB	spacer_003942	260	100	0.0905815	CCCC	other	ABCB7-P1P2-primary	0.0851	subpool1
GGACACTGGCGGACTGAATTCGG	Rep1	denAsCas12a-KRAB	spacer_003943	36	70	-0.163535	TATG	other	ABCB7-P1P2-primary	-0.1	subpool1
TGACCTCGGGGCAGAGAGAGCAC	Rep1	denAsCas12a-KRAB	spacer_003944	114	68	0.021768	CTCC	other	ABCB7-P1P2-primary	-0.039	subpool1
GGTCCCCTTGCCCTTCACCCTAT	Rep1	denAsCas12a-KRAB	spacer_003945	80	54	0.00237816	TACA	other	ABCB7-P1P2-primary	-0.0026	subpool1
ATCTTGAGCGAGGAAAGAGGAAC	Rep1	denAsCas12a-KRAB	spacer_003946	131	111	-0.0332776	CGCC	other	ABCB7-P1P2-primary	-0.062	subpool1
CCCTTCACCCTATTCTTCCATGT	Rep1	denAsCas12a-KRAB	spacer_003947	137	138	-0.0603972	CTTG	other	ABCB7-P1P2-primary	-0.0545	subpool1
GCCGCGGCCGCCCAGCGCCAAGA	Rep1	denAsCas12a-KRAB	spacer_003948	104	51	0.052484	AGCC	other	ABCB7-P1P2-primary	0.0439	subpool1
CGCCAGTGTCCCATAATCCTCTT	Rep1	denAsCas12a-KRAB	spacer_003949	126	112	-0.0407866	AGTC	other	ABCB7-P1P2-primary	-0.015	subpool1
TGGTGCTCTCTCTGCCCCGAGGT	Rep1	denAsCas12a-KRAB	spacer_003950	103	70	0.00131044	TTCT	other	ABCB7-P1P2-primary	-0.013	subpool1
CTCGGTTCCTCTTTCCTCGCTCA	Rep1	denAsCas12a-KRAB	spacer_003951	169	105	0.0153774	TTCT	other	ABCB7-P1P2-primary	0.0315	subpool1
TATTCTTCCATGTCAGTGGCATC	Rep1	denAsCas12a-KRAB	spacer_003952	160	97	0.0192232	ACCC	other	ABCB7-P1P2-primary	-0.0004	subpool1
TTGGCGCTGGGCGGCCGCGGCGG	Rep1	denAsCas12a-KRAB	spacer_003953	124	85	-3.87085e-05	ATTC	other	ABCB7-P1P2-primary	-0.0096	subpool1
ATGACTTTCTTCTTGGTGCTCTC	Rep1	denAsCas12a-KRAB	spacer_003954	72	91	-0.0959816	AGCC	other	ABCB7-P1P2-primary	-0.0576	subpool1
GCCTCACGCTCTATGTCGCGCGC	Rep1	denAsCas12a-KRAB	spacer_003955	60	44	-0.0106198	TTCC	other	ABCE1-P1P2-primary	-0.0267	subpool1
AGCTGTCCCGCAGGAACCGCTGC	Rep1	denAsCas12a-KRAB	spacer_003956	133	55	0.0792132	TTCC	other	ABCE1-P1P2-primary	0.0621	subpool1
CCCTCCAGCCGACCCGGCTGTCG	Rep1	denAsCas12a-KRAB	spacer_003957	180	139	-0.0187228	CTTC	other	ABCE1-P1P2-primary	-0.016	subpool1
GGGGCGCCTCGGTCTTCCCCTCC	Rep1	denAsCas12a-KRAB	spacer_003958	128	100	-0.0205454	CTTG	other	ABCE1-P1P2-primary	-0.038	subpool1
CGTACCTGGAGAAAACGATCCCC	Rep1	denAsCas12a-KRAB	spacer_003959	92	109	-0.0858461	TTCA	other	ABCE1-P1P2-primary	-0.0474	subpool1
TGCGGGACAGCTGGAACTGATGG	Rep1	denAsCas12a-KRAB	spacer_003960	173	164	-0.0508788	TTCC	other	ABCE1-P1P2-primary	-0.0554	subpool1
GGCCTTAGGTGGCGGAGACAGCA	Rep1	denAsCas12a-KRAB	spacer_003961	99	75	-0.01572	GTTA	other	ABCE1-P1P2-primary	0.023	subpool1
CGCCTCACGCTCTATGTCGCGCG	Rep1	denAsCas12a-KRAB	spacer_003962	94	105	-0.0766107	GTTC	other	ABCE1-P1P2-primary	-0.0447	subpool1
ACGTACCTGGAGAAAACGATCCC	Rep1	denAsCas12a-KRAB	spacer_003963	110	143	-0.100399	ATTC	other	ABCE1-P1P2-primary	-0.0813	subpool1
AGGTACGTGAATAGCCCGGAGAG	Rep1	denAsCas12a-KRAB	spacer_003964	234	112	0.0562879	CTCC	other	ABCE1-P1P2-primary	0.0421	subpool1
CTCCAGGTACGTGAATAGCCCGG	Rep1	denAsCas12a-KRAB	spacer_003965	79	58	-0.0108002	TTTT	other	ABCE1-P1P2-primary	-0.0218	subpool1
CAGCTGTCCCGCAGGAACCGCTG	Rep1	denAsCas12a-KRAB	spacer_003966	140	127	-0.0439743	GTTC	other	ABCE1-P1P2-primary	-0.0639	subpool1
GCAGGAACCGCTGCCACGCGCTG	Rep1	denAsCas12a-KRAB	spacer_003967	149	108	-0.00879136	TCCC	other	ABCE1-P1P2-primary	-0.0229	subpool1
GCCACACAGCGTGTTCTCACGGC	Rep1	denAsCas12a-KRAB	spacer_003968	106	113	-0.0692848	TTCA	other	ABCE1-P1P2-primary	-0.0408	subpool1
CTGCGGGACAGCTGGAACTGATG	Rep1	denAsCas12a-KRAB	spacer_003969	185	138	-0.013294	GTTC	other	ABCE1-P1P2-primary	0.0036	subpool1
CCAGGTACGTGAATAGCCCGGAG	Rep1	denAsCas12a-KRAB	spacer_003970	115	88	-0.0172938	TTCT	other	ABCE1-P1P2-primary	-0.0194	subpool1
ATAGGACGTAGTGCGCGCGCGCG	Rep1	denAsCas12a-KRAB	spacer_003971	124	60	0.0545809	AGCC	other	ABCE1-P1P2-primary	0.0612	subpool1
TCACGGCCACCGGCCAAAATGGC	Rep1	denAsCas12a-KRAB	spacer_003972	179	111	0.0156781	GTTC	other	ABCE1-P1P2-primary	0.014	subpool1
GGCCGGTGGCCGTGAGAACACGC	Rep1	denAsCas12a-KRAB	spacer_003973	100	81	-0.0262125	TTTT	other	ABCE1-P1P2-primary	-0.0169	subpool1
AACCTGGCAGATGGCAGCTAACG	Rep1	denAsCas12a-KRAB	spacer_003974	154	144	-0.0487283	TTCC	other	ABCE1-P1P2-primary	-0.04	subpool1
GAAAGAATGTAGGGACGTTCTCC	Rep1	denAsCas12a-KRAB	spacer_003975	132	79	0.0212448	GTTG	other	ABCE1-P1P2-primary	0.0159	subpool1
TCTCCGGGCTATTCACGTACCTG	Rep1	denAsCas12a-KRAB	spacer_003976	121	108	-0.0414332	AACC	other	ABCE1-P1P2-primary	-0.041	subpool1
CGCGTGCGGCGGCTGGGCACCGC	Rep1	denAsCas12a-KRAB	spacer_003977	63	59	-0.0489701	CTTG	other	ABCE1-P1P2-primary	-0.0532	subpool1
CCGAGAGCCTTTGGTTAGGCCTT	Rep1	denAsCas12a-KRAB	spacer_003979	85	78	-0.0457796	TTCT	other	ABCE1-P1P2-primary	-0.0483	subpool1
GGGACGTTCTCCGAGAGCCTTTG	Rep1	denAsCas12a-KRAB	spacer_003981	133	128	-0.0532477	TGTA	other	ABCE1-P1P2-primary	-0.0582	subpool1
GAGAGCCTTTGGTTAGGCCTTAG	Rep1	denAsCas12a-KRAB	spacer_003983	161	132	-0.0281129	CTCC	other	ABCE1-P1P2-primary	-0.006	subpool1
CACGGCCACCGGCCAAAATGGCG	Rep1	denAsCas12a-KRAB	spacer_003985	53	43	-0.026468	TTCT	other	ABCE1-P1P2-primary	-0.0571	subpool1
CTTGCGGAGGGGAGCACAGAGGC	Rep1	denAsCas12a-KRAB	spacer_003986	139	81	0.0254271	TCCC	other	ABCE1-P1P2-primary	-0.0143	subpool1
GCTGTCCCGCAGGAACCGCTGCC	Rep1	denAsCas12a-KRAB	spacer_003988	120	81	0.00237816	TCCA	other	ABCE1-P1P2-primary	0.0109	subpool1
TCGGTCTTCCCCTCCAGCCGACC	Rep1	denAsCas12a-KRAB	spacer_003990	72	60	-0.030666	CGCC	other	ABCE1-P1P2-primary	-0.0342	subpool1
GCGCGCGCGCACTACGTCCTATG	Rep1	denAsCas12a-KRAB	spacer_003991	156	127	-0.0270048	TGTC	other	ABCE1-P1P2-primary	-0.0233	subpool1
CTACCTACCTCCAGGGTTCCGCC	Rep1	denAsCas12a-KRAB	spacer_003993	102	107	-0.0667612	CTCC	other	ABCE1-P1P2-primary	-0.0513	subpool1
AGGGTTCCGCCTCACGCTCTATG	Rep1	denAsCas12a-KRAB	spacer_003994	197	149	-0.015465	CTCC	other	ABCE1-P1P2-primary	-0.0218	subpool1
CTATGGCTTGCGCGTGCGGCGGC	Rep1	denAsCas12a-KRAB	spacer_003995	122	68	0.0324036	CGTC	other	ABCE1-P1P2-primary	0.0145	subpool1
CCTTGCGGAGGGGAGCACAGAGG	Rep1	denAsCas12a-KRAB	spacer_003996	86	81	-0.0498638	ATCC	other	ABCE1-P1P2-primary	-0.1001	subpool1
GCTGCCATCTGCCAGGTTGGAAA	Rep1	denAsCas12a-KRAB	spacer_003997	150	108	-0.00774242	GTTA	other	ABCE1-P1P2-primary	-0.0102	subpool1
GCTGCCACGCGCTGCTGCTGTCT	Rep1	denAsCas12a-KRAB	spacer_003998	127	118	-0.0477304	AACC	other	ABCE1-P1P2-primary	-0.0277	subpool1
GGGCTATTCACGTACCTGGAGAA	Rep1	denAsCas12a-KRAB	spacer_003999	149	136	-0.0449408	CTCC	other	ABCE1-P1P2-primary	0.0025	subpool1
TCCGAGAGCCTTTGGTTAGGCCT	Rep1	denAsCas12a-KRAB	spacer_004000	245	156	0.0115298	GTTC	other	ABCE1-P1P2-primary	3e-04	subpool1
TCCGCCACCTAAGGCCTAACCAA	Rep1	denAsCas12a-KRAB	spacer_004001	240	187	-0.0201267	TGTC	other	ABCE1-P1P2-primary	-0.0017	subpool1
CAGCCGCCGCACGCGCAAGCCAT	Rep1	denAsCas12a-KRAB	spacer_004002	87	106	-0.0902324	TGCC	other	ABCE1-P1P2-primary	-0.088	subpool1
GAGAGCTTGGGGGCGCCTCGGTC	Rep1	denAsCas12a-KRAB	spacer_004003	155	104	0.00331774	CGCC	other	ABCE1-P1P2-primary	0.028	subpool1
CAAGCTCTCGGCGTCGCCCGCGC	Rep1	denAsCas12a-KRAB	spacer_004004	75	75	-0.0592567	CCCC	other	ABCE1-P1P2-primary	-0.0117	subpool1
AAAGGCTCTCGGAGAACGTCCCT	Rep1	denAsCas12a-KRAB	spacer_004005	124	88	-0.00547791	AACC	other	ABCE1-P1P2-primary	-0.0441	subpool1
CGGAGAGGTTTGGCCGTTAGCTG	Rep1	denAsCas12a-KRAB	spacer_004006	194	113	0.025497	AGCC	other	ABCE1-P1P2-primary	-0.0068	subpool1
CGGCCACCGGCCAAAATGGCGGT	Rep1	denAsCas12a-KRAB	spacer_004007	59	38	0.00973414	CTCA	other	ABCE1-P1P2-primary	0.0327	subpool1
GGTGGCGGAGACAGCAGCAGCGC	Rep1	denAsCas12a-KRAB	spacer_004008	74	25	0.110917	CTTA	other	ABCE1-P1P2-primary	0.0289	subpool1
GCTGAAAAGTGAAGGCAAGAGCT	Rep1	denAsCas12a-KRAB	spacer_004009	88	131	-0.121647	TGTG	other	ABCE1-P1P2-primary	-0.11	subpool1
GCACGCGCAAGCCATAGGACGTA	Rep1	denAsCas12a-KRAB	spacer_004010	217	86	0.0858832	CGCC	other	ABCE1-P1P2-primary	0.083	subpool1
GCCACCTAAGGCCTAACCAAAGG	Rep1	denAsCas12a-KRAB	spacer_004011	200	128	0.0107277	CTCC	other	ABCE1-P1P2-primary	-0.0022	subpool1
CTACGTCCTATGGCTTGCGCGTG	Rep1	denAsCas12a-KRAB	spacer_004012	131	107	-0.0275223	CGCA	other	ABCE1-P1P2-primary	-0.0073	subpool1
TGGAGAAAACGATCCCCTTGCGG	Rep1	denAsCas12a-KRAB	spacer_004013	125	73	0.0250868	TACC	other	ABCE1-P1P2-primary	-0.032	subpool1
CCCAAGCTCTCGGCGTCGCCCGC	Rep1	denAsCas12a-KRAB	spacer_004014	81	95	-0.0842573	CGCC	other	ABCE1-P1P2-primary	-0.0216	subpool1
ATCAGTTCCAGCTGTCCCGCAGG	Rep1	denAsCas12a-KRAB	spacer_004015	92	82	-0.0412121	CTCC	other	ABCE1-P1P2-primary	0.0373	subpool1
ACGCGCTGCTGCTGTCTCCGCCA	Rep1	denAsCas12a-KRAB	spacer_004016	94	77	-0.0279738	TGCC	other	ABCE1-P1P2-primary	-0.0274	subpool1
TAAGGCCTAACCAAAGGCTCTCG	Rep1	denAsCas12a-KRAB	spacer_004017	162	143	-0.0396938	CACC	other	ABCE1-P1P2-primary	0.0319	subpool1
GCCCGCGCTCCATCAGTTCCAGC	Rep1	denAsCas12a-KRAB	spacer_004018	57	85	-0.12192	CGTC	other	ABCE1-P1P2-primary	-0.1113	subpool1
CAGCCACACAGCGTGTTCTCACG	Rep1	denAsCas12a-KRAB	spacer_004019	223	77	0.107495	TTTT	other	ABCE1-P1P2-primary	0.1083	subpool1
CGCAGGAACCGCTGCCACGCGCT	Rep1	denAsCas12a-KRAB	spacer_004020	138	45	0.116468	GTCC	other	ABCE1-P1P2-primary	0.0475	subpool1
GCTTGCGCGTGCGGCGGCTGGGC	Rep1	denAsCas12a-KRAB	spacer_004021	133	64	0.0554479	TATG	other	ABCE1-P1P2-primary	0.0499	subpool1
TACATTCTTTCCAACCTGGCAGA	Rep1	denAsCas12a-KRAB	spacer_004022	334	188	0.0308646	TCCC	other	ABCE1-P1P2-primary	0.0068	subpool1
CGCGCTCCATCAGTTCCAGCTGT	Rep1	denAsCas12a-KRAB	spacer_004023	155	111	-0.00689706	CGCC	other	ABCE1-P1P2-primary	-0.0141	subpool1
TATGGCTTGCGCGTGCGGCGGCT	Rep1	denAsCas12a-KRAB	spacer_004024	61	81	-0.103725	GTCC	other	ABCE1-P1P2-primary	-0.0507	subpool1
ACCTGGCAGATGGCAGCTAACGG	Rep1	denAsCas12a-KRAB	spacer_004025	115	100	-0.03734	TCCA	other	ABCE1-P1P2-primary	-0.0127	subpool1
GCCGCACGCGCAAGCCATAGGAC	Rep1	denAsCas12a-KRAB	spacer_004026	81	53	0.0072574	AGCC	other	ABCE1-P1P2-primary	-0.0131	subpool1
TCACGCTCTATGTCGCGCGCGCG	Rep1	denAsCas12a-KRAB	spacer_004027	159	49	0.125327	CGCC	other	ABCE1-P1P2-primary	0.0961	subpool1
AAGCTCTCGGCGTCGCCCGCGCT	Rep1	denAsCas12a-KRAB	spacer_004028	83	71	-0.0347684	CCCC	other	ABCE1-P1P2-primary	0.021	subpool1
AGCCATAGGACGTAGTGCGCGCG	Rep1	denAsCas12a-KRAB	spacer_004029	120	70	0.0252659	CGCA	other	ABCE1-P1P2-primary	0.0688	subpool1
TCGCGCGCGCGCACTACGTCCTA	Rep1	denAsCas12a-KRAB	spacer_004030	109	90	-0.0292207	TATG	other	ABCE1-P1P2-primary	-0.0005	subpool1
CGCGCAAGCCATAGGACGTAGTG	Rep1	denAsCas12a-KRAB	spacer_004031	128	146	-0.0798898	CGCA	other	ABCE1-P1P2-primary	-0.0094	subpool1
GGGTCGGCTGGAGGGGAAGACCG	Rep1	denAsCas12a-KRAB	spacer_004032	114	144	-0.0958909	AGCC	other	ABCE1-P1P2-primary	-0.0781	subpool1
CCGCAGGAACCGCTGCCACGCGC	Rep1	denAsCas12a-KRAB	spacer_004033	118	107	-0.0439115	TGTC	other	ABCE1-P1P2-primary	0.0095	subpool1
TACCTACCTCCAGGGTTCCGCCT	Rep1	denAsCas12a-KRAB	spacer_004034	111	95	-0.034848	TCCC	other	ABCE1-P1P2-primary	-0.0518	subpool1
GGAACCGCTGCCACGCGCTGCTG	Rep1	denAsCas12a-KRAB	spacer_004035	98	121	-0.0923168	CGCA	other	ABCE1-P1P2-primary	-0.0657	subpool1
AGGTTGGAAAGAATGTAGGGACG	Rep1	denAsCas12a-KRAB	spacer_004036	174	84	0.0549418	TGCC	other	ABCE1-P1P2-primary	0.0729	subpool1
CGCTCTATGTCGCGCGCGCGCAC	Rep1	denAsCas12a-KRAB	spacer_004037	69	42	0.0185919	CTCA	other	ABCE1-P1P2-primary	-0.0304	subpool1
GGTACGTGAATAGCCCGGAGAGG	Rep1	denAsCas12a-KRAB	spacer_004038	200	122	0.0182562	TCCA	other	ABCE1-P1P2-primary	0.0261	subpool1
TACCTCCAGGGTTCCGCCTCACG	Rep1	denAsCas12a-KRAB	spacer_004039	176	141	-0.0244871	TACC	other	ABCE1-P1P2-primary	-0.0089	subpool1
TGGCTGAAAAGTGAAGGCAAGAG	Rep1	denAsCas12a-KRAB	spacer_004040	209	140	0.00357768	TGTG	other	ABCE1-P1P2-primary	0.0059	subpool1
TCCAGGGTTCCGCCTCACGCTCT	Rep1	denAsCas12a-KRAB	spacer_004041	139	77	0.0333688	TACC	other	ABCE1-P1P2-primary	0.0133	subpool1
TTGCGGAGGGGAGCACAGAGGCC	Rep1	denAsCas12a-KRAB	spacer_004042	162	97	0.0211713	CCCC	other	ABCE1-P1P2-primary	0.0053	subpool1
ATCTGCCAGGTTGGAAAGAATGT	Rep1	denAsCas12a-KRAB	spacer_004043	161	96	0.0218253	TGCC	other	ABCE1-P1P2-primary	0.0256	subpool1
CTACATTCTTTCCAACCTGGCAG	Rep1	denAsCas12a-KRAB	spacer_004044	109	68	0.0147348	GTCC	other	ABCE1-P1P2-primary	0.021	subpool1
CGGAGGGGAGCACAGAGGCCAAA	Rep1	denAsCas12a-KRAB	spacer_004045	147	146	-0.0581863	CTTG	other	ABCE1-P1P2-primary	-0.0401	subpool1
GGGTTCCGCCTCACGCTCTATGT	Rep1	denAsCas12a-KRAB	spacer_004046	126	101	-0.0245753	TCCA	other	ABCE1-P1P2-primary	-0.0676	subpool1
GTTCCAGCTGTCCCGCAGGAACC	Rep1	denAsCas12a-KRAB	spacer_004047	131	98	-0.0137444	ATCA	other	ABCE1-P1P2-primary	-0.0186	subpool1
ACCTAAGGCCTAACCAAAGGCTC	Rep1	denAsCas12a-KRAB	spacer_004048	96	55	0.0280914	CGCC	other	ABCE1-P1P2-primary	0.0123	subpool1
CCTACATTCTTTCCAACCTGGCA	Rep1	denAsCas12a-KRAB	spacer_004049	195	120	0.0168781	CGTC	other	ABCE1-P1P2-primary	-0.0037	subpool1
TCAGTTCCAGCTGTCCCGCAGGA	Rep1	denAsCas12a-KRAB	spacer_004050	229	166	-0.00880404	TCCA	other	ABCE1-P1P2-primary	0.0155	subpool1
GGCCAAAATGGCGGTGCCCAGCC	Rep1	denAsCas12a-KRAB	spacer_004051	111	71	0.010816	CACC	other	ABCE1-P1P2-primary	0.052	subpool1
TTCCAACCTGGCAGATGGCAGCT	Rep1	denAsCas12a-KRAB	spacer_004052	153	96	0.013833	TTCT	other	ABCE1-P1P2-primary	0.0186	subpool1
TGGCAGATGGCAGCTAACGGCCA	Rep1	denAsCas12a-KRAB	spacer_004053	188	87	0.0615743	AACC	other	ABCE1-P1P2-primary	0.0403	subpool1
GCCCGGAGAGGTTTGGCCGTTAG	Rep1	denAsCas12a-KRAB	spacer_004054	122	106	-0.0372114	AATA	other	ABCE1-P1P2-primary	0.0081	subpool1
CTCCCCTCCGCAAGGGGATCGTT	Rep1	denAsCas12a-KRAB	spacer_004055	196	119	0.0189925	TGTG	other	ABCE1-P1P2-primary	-0.0394	subpool1
ACACAGCGTGTTCTCACGGCCAC	Rep1	denAsCas12a-KRAB	spacer_004056	131	65	0.0506406	AGCC	other	ABCE1-P1P2-primary	0.0115	subpool1
TTCTTTCCAACCTGGCAGATGGC	Rep1	denAsCas12a-KRAB	spacer_004057	134	100	-0.0133618	TACA	other	ABCE1-P1P2-primary	-0.0236	subpool1
AGATGTCGCACGTGACCTAAGTG	Rep1	denAsCas12a-KRAB	spacer_004058	142	170	-0.0874788	ATCC	other	ABCF1-P1-primary	-0.028	subpool1
AAACCCACTCCTCCCCGGCAAAC	Rep1	denAsCas12a-KRAB	spacer_004059	144	112	-0.0198469	TTCC	other	ABCF1-P1-primary	-0.0452	subpool1
CCGCCGCCGGAAGCGGAAATAGC	Rep1	denAsCas12a-KRAB	spacer_004060	69	56	-0.0265209	TTCC	other	ABCF1-P1-primary	0.0113	subpool1
CCCGCCGCCGGAAGCGGAAATAG	Rep1	denAsCas12a-KRAB	spacer_004061	210	80	0.0920822	GTTC	other	ABCF1-P1-primary	0.0645	subpool1
GCTTCCGGCGGCGGGGAACCCCG	Rep1	denAsCas12a-KRAB	spacer_004062	137	86	0.0137615	TTCC	other	ABCF1-P1-primary	0.0481	subpool1
GCCGCGCCAGCTTGGAGAGCCAG	Rep1	denAsCas12a-KRAB	spacer_004063	174	103	0.0229654	GTTG	other	ABCF1-P1-primary	0.0279	subpool1
CAGCTACTGTGGCGGCGCCCGGT	Rep1	denAsCas12a-KRAB	spacer_004064	86	57	0.00524057	GTTA	other	ABCF1-P1-primary	-0.0067	subpool1
CTGCGCATGCGTGCCGTGGGCCC	Rep1	denAsCas12a-KRAB	spacer_004065	45	27	0.0208483	GTTA	other	ABCF1-P1-primary	-0.0172	subpool1
GAGAGCCAGCCCCATCGGGGTTC	Rep1	denAsCas12a-KRAB	spacer_004066	137	81	0.0231544	CTTG	other	ABCF1-P1-primary	0.0356	subpool1
GGCGGCGGGGAACCCCGATGGGG	Rep1	denAsCas12a-KRAB	spacer_004067	79	54	0.000405625	TTCC	other	ABCF1-P1-primary	-0.0356	subpool1
GTGGGCCCGGGAGGAGTTTGCCG	Rep1	denAsCas12a-KRAB	spacer_004068	137	84	0.0174514	TGCC	other	ABCF1-P1-primary	0.0049	subpool1
AAACACGCGCAGTCTCCTCTCTC	Rep1	denAsCas12a-KRAB	spacer_004069	128	151	-0.0851702	CTTA	other	ABCF1-P1-primary	-0.0429	subpool1
CGGCGGCGGGGAACCCCGATGGG	Rep1	denAsCas12a-KRAB	spacer_004070	209	139	0.0047018	CTTC	other	ABCF1-P1-primary	0.0028	subpool1
GGTCACGTGCGACATCTGGATCT	Rep1	denAsCas12a-KRAB	spacer_004071	121	82	0.00175541	CTTA	other	ABCF1-P1-primary	0.0362	subpool1
GCATCGCGGTGGCAGTTACAGCT	Rep1	denAsCas12a-KRAB	spacer_004072	119	75	0.0131345	TTCG	other	ABCF1-P1-primary	-0.0031	subpool1
GGCATCGCGGTGGCAGTTACAGC	Rep1	denAsCas12a-KRAB	spacer_004073	111	86	-0.0192403	CTTC	other	ABCF1-P1-primary	0.001	subpool1
AAGGAAAGAGATCCAGATGTCGC	Rep1	denAsCas12a-KRAB	spacer_004074	91	92	-0.0609705	GTTA	other	ABCF1-P1-primary	-0.0335	subpool1
GGGGTTAAAGGAAAGAGATCCAG	Rep1	denAsCas12a-KRAB	spacer_004075	71	111	-0.129329	AATC	other	ABCF1-P1-primary	-0.0479	subpool1
AAGAGAGGGTCATGGGGCACGAG	Rep1	denAsCas12a-KRAB	spacer_004076	56	62	-0.0752177	TTTT	other	ABCF1-P1-primary	-0.0161	subpool1
CAAGCAGCAGCCGCCGGAGCCCG	Rep1	denAsCas12a-KRAB	spacer_004077	143	135	-0.0502289	CGCC	other	ABCF1-P1-primary	0.0172	subpool1
AGAGAGGGTCATGGGGCACGAGA	Rep1	denAsCas12a-KRAB	spacer_004078	234	188	-0.0249332	TTTA	other	ABCF1-P1-primary	-0.0199	subpool1
CGTGCGACATCTGGATCTCTTTC	Rep1	denAsCas12a-KRAB	spacer_004079	176	148	-0.0320851	GTCA	other	ABCF1-P1-primary	-0.0067	subpool1
GAATCGGGGTTAAAGGAAAGAGA	Rep1	denAsCas12a-KRAB	spacer_004080	217	151	-0.00239293	TTTG	other	ABCF1-P1-primary	-0.013	subpool1
CGCTTCCGGCGGCGGGGAACCCC	Rep1	denAsCas12a-KRAB	spacer_004081	112	42	0.0945517	TTTC	other	ABCF1-P1-primary	0.038	subpool1
GCTACTGTGGCGGCGCCCGGTGC	Rep1	denAsCas12a-KRAB	spacer_004082	115	62	0.0376231	TACA	other	ABCF1-P1-primary	0.0449	subpool1
CCGGGGAGGAGTGGGTTTGGAAT	Rep1	denAsCas12a-KRAB	spacer_004083	143	80	0.0318241	TTTG	other	ABCF1-P1-primary	0.0354	subpool1
GAAGGCGCCCAAGCAGCAGCCGC	Rep1	denAsCas12a-KRAB	spacer_004084	100	71	-0.00554918	TGCC	other	ABCF1-P1-primary	-0.0147	subpool1
ACCCCGATTCCAAACCCACTCCT	Rep1	denAsCas12a-KRAB	spacer_004085	118	94	-0.0235986	TTTA	other	ABCF1-P1-primary	0.0116	subpool1
CTTGCCTACCAGCCTCACCTGAT	Rep1	denAsCas12a-KRAB	spacer_004086	316	177	0.0316319	CTTC	other	ABCF1-P1-primary	0.0132	subpool1
CGCAGGGGCCCGGTCAGTCTCGT	Rep1	denAsCas12a-KRAB	spacer_004087	122	36	0.132136	CTCC	other	ABCF1-P1-primary	0.085	subpool1
GCACCGGGCGCCGCCACAGTAGC	Rep1	denAsCas12a-KRAB	spacer_004088	171	98	0.0280414	AATA	other	ABCF1-P1-primary	0.0249	subpool1
GGGCGCCGCCACAGTAGCTGTAA	Rep1	denAsCas12a-KRAB	spacer_004089	201	109	0.0367072	CACC	other	ABCF1-P1-primary	0.0698	subpool1
CAAACCCACTCCTCCCCGGCAAA	Rep1	denAsCas12a-KRAB	spacer_004090	155	106	0.000330702	ATTC	other	ABCF1-P1-primary	-0.0141	subpool1
CGCCGCCGGAAGCGGAAATAGCA	Rep1	denAsCas12a-KRAB	spacer_004091	145	138	-0.0514975	TCCC	other	ABCF1-P1-primary	-0.0427	subpool1
GTCCCCGATCCACTCGGGCTCCG	Rep1	denAsCas12a-KRAB	spacer_004092	122	107	-0.0386838	CTCC	other	ABCF1-P1-primary	0.0016	subpool1
GTCTCGTGCCCCATGACCCTCTC	Rep1	denAsCas12a-KRAB	spacer_004093	109	105	-0.0533938	GTCA	other	ABCF1-P1-primary	-0.0265	subpool1
CTTTAACCCCGATTCCAAACCCA	Rep1	denAsCas12a-KRAB	spacer_004094	162	78	0.0553572	TTTC	other	ABCF1-P1-primary	0.0239	subpool1
ACTCGGGCTCCGGCGGCTGCTGC	Rep1	denAsCas12a-KRAB	spacer_004095	125	83	0.00495471	ATCC	other	ABCF1-P1-primary	0.0408	subpool1
CCGATGGGGCTGGCTCTCCAAGC	Rep1	denAsCas12a-KRAB	spacer_004096	128	104	-0.0266958	AACC	other	ABCF1-P1-primary	0.0201	subpool1
TTCCTTGCCTACCAGCCTCACCT	Rep1	denAsCas12a-KRAB	spacer_004097	334	330	-0.0573673	TTTC	other	ABCF1-P1-primary	-0.0386	subpool1
ATCGGGGTTCCCCGCCGCCGGAA	Rep1	denAsCas12a-KRAB	spacer_004098	179	120	0.00345257	CCCC	other	ABCF1-P1-primary	-0.02	subpool1
TGCGGGAGTTACTGCGCATGCGT	Rep1	denAsCas12a-KRAB	spacer_004099	107	88	-0.0286007	CCCC	other	ABCF1-P1-primary	-0.0144	subpool1
CCATGACCCTCTCTTAAAACACG	Rep1	denAsCas12a-KRAB	spacer_004100	177	114	0.00973414	TGCC	other	ABCF1-P1-primary	0.0026	subpool1
TCCCGGGCCCACGGCACGCATGC	Rep1	denAsCas12a-KRAB	spacer_004101	152	75	0.051516	CTCC	other	ABCF1-P1-primary	0.0121	subpool1
ACTGCCACCGCGATGCCGAAGGC	Rep1	denAsCas12a-KRAB	spacer_004102	168	97	0.0268742	TGTA	other	ABCF1-P1-primary	0.0512	subpool1
TCCTTGCCTACCAGCCTCACCTG	Rep1	denAsCas12a-KRAB	spacer_004103	220	111	0.0480198	TTCT	other	ABCF1-P1-primary	0.0293	subpool1
GGGGAGGAGTGGGTTTGGAATCG	Rep1	denAsCas12a-KRAB	spacer_004104	166	82	0.0513398	TGCC	other	ABCF1-P1-primary	0.0146	subpool1
GATGGGGCTGGCTCTCCAAGCTG	Rep1	denAsCas12a-KRAB	spacer_004105	197	124	0.0133363	CCCC	other	ABCF1-P1-primary	0.0059	subpool1
CGGCAAACTCCTCCCGGGCCCAC	Rep1	denAsCas12a-KRAB	spacer_004106	136	64	0.0589458	TCCC	other	ABCF1-P1-primary	0.0328	subpool1
TTGCCTACCAGCCTCACCTGATG	Rep1	denAsCas12a-KRAB	spacer_004107	227	146	0.00995244	TTCC	other	ABCF1-P1-primary	0.0201	subpool1
CGGTGCTATTTCCGCTTCCGGCG	Rep1	denAsCas12a-KRAB	spacer_004108	163	84	0.044701	CGCC	other	ABCF1-P1-primary	0.0354	subpool1
GGCGCCTTCGGCATCGCGGTGGC	Rep1	denAsCas12a-KRAB	spacer_004109	130	81	0.01493	CTTG	other	ABCF1-P1-primary	0.032	subpool1
GTAACTCCCGCAGGGGCCCGGTC	Rep1	denAsCas12a-KRAB	spacer_004110	122	96	-0.0216725	CGCA	other	ABCF1-P1-primary	-0.0555	subpool1
TCTCTTAAAACACGCGCAGTCTC	Rep1	denAsCas12a-KRAB	spacer_004111	126	90	-0.0064929	ACCC	other	ABCF1-P1-primary	0.0197	subpool1
ACTCCTCCCCGGCAAACTCCTCC	Rep1	denAsCas12a-KRAB	spacer_004112	148	89	0.0204955	ACCC	other	ABCF1-P1-primary	0.0221	subpool1
CCGGCAAACTCCTCCCGGGCCCA	Rep1	denAsCas12a-KRAB	spacer_004113	135	69	0.0459924	CTCC	other	ABCF1-P1-primary	0.0512	subpool1
GGGCCCACGGCACGCATGCGCAG	Rep1	denAsCas12a-KRAB	spacer_004114	123	121	-0.0566859	TCCC	other	ABCF1-P1-primary	-0.0204	subpool1
CCTCTGCTCGTTTCTTCCTTGCC	Rep1	denAsCas12a-KRAB	spacer_004115	89	80	-0.0425387	TCCC	other	ABCF1-P1-primary	-0.003	subpool1
TTCGGCATCGCGGTGGCAGTTAC	Rep1	denAsCas12a-KRAB	spacer_004116	127	87	6.30106804626367e-05	CGCC	other	ABCF1-P1-primary	-0.0125	subpool1
TGGGGCACGAGACTGACCGGGCC	Rep1	denAsCas12a-KRAB	spacer_004117	46	61	-0.103515	GTCA	other	ABCF1-P1-primary	-0.0141	subpool1
TCCCCGGCAAACTCCTCCCGGGC	Rep1	denAsCas12a-KRAB	spacer_004118	123	46	0.0949773	CTCC	other	ABCF1-P1-primary	0.0269	subpool1
ATGACCCTCTCTTAAAACACGCG	Rep1	denAsCas12a-KRAB	spacer_004119	171	111	0.00850817	CCCC	other	ABCF1-P1-primary	0.0257	subpool1
GCCGCCGGAAGCGGAAATAGCAC	Rep1	denAsCas12a-KRAB	spacer_004120	116	69	0.022206	CCCC	other	ABCF1-P1-primary	0.0333	subpool1
CGATCCACTCGGGCTCCGGCGGC	Rep1	denAsCas12a-KRAB	spacer_004121	80	53	0.00530936	TCCC	other	ABCF1-P1-primary	0.0477	subpool1
GCGGCGCCCGGTGCTATTTCCGC	Rep1	denAsCas12a-KRAB	spacer_004122	73	38	0.0431234	TGTG	other	ABCF1-P1-primary	0.0521	subpool1
GCAGGGGCCCGGTCAGTCTCGTG	Rep1	denAsCas12a-KRAB	spacer_004123	147	91	0.0159474	TCCC	other	ABCF1-P1-primary	0.05	subpool1
AACCCACTCCTCCCCGGCAAACT	Rep1	denAsCas12a-KRAB	spacer_004124	140	100	-0.0064929	TCCA	other	ABCF1-P1-primary	-0.0102	subpool1
CGATTCCAAACCCACTCCTCCCC	Rep1	denAsCas12a-KRAB	spacer_004125	153	111	-0.00893364	ACCC	other	ABCF1-P1-primary	0.0398	subpool1
GGCGGCTGCTGCTTGGGCGCCTT	Rep1	denAsCas12a-KRAB	spacer_004126	137	65	0.0576633	CTCC	other	ABCF1-P1-primary	0.0114	subpool1
CGGGCCCACGGCACGCATGCGCA	Rep1	denAsCas12a-KRAB	spacer_004127	54	69	-0.0976955	CTCC	other	ABCF1-P1-primary	-0.0628	subpool1
TGATGGGCTCGTGCTCTCTCCGT	Rep1	denAsCas12a-KRAB	spacer_004128	216	125	0.0265154	CACC	other	ABCF1-P1-primary	0.0357	subpool1
TACCAGCCTCACCTGATGGGCTC	Rep1	denAsCas12a-KRAB	spacer_004129	163	72	0.0688741	TGCC	other	ABCF1-P1-primary	0.0477	subpool1
GGCAAACTCCTCCCGGGCCCACG	Rep1	denAsCas12a-KRAB	spacer_004130	127	110	-0.0367214	CCCC	other	ABCF1-P1-primary	-0.0496	subpool1
TCTCTCTTCCCCCTCTGCTCGTT	Rep1	denAsCas12a-KRAB	spacer_004131	107	131	-0.090991	CTCC	other	ABCF1-P1-primary	-0.0442	subpool1
TGCGTGCCGTGGGCCCGGGAGGA	Rep1	denAsCas12a-KRAB	spacer_004132	181	121	0.0038936	CGCA	other	ABCF1-P1-primary	-0.044	subpool1
CCGATTCCAAACCCACTCCTCCC	Rep1	denAsCas12a-KRAB	spacer_004133	132	69	0.0424683	AACC	other	ABCF1-P1-primary	0.0547	subpool1
CCCTCTGCTCGTTTCTTCCTTGC	Rep1	denAsCas12a-KRAB	spacer_004134	86	48	0.0321892	TTCC	other	ABCF1-P1-primary	0.0032	subpool1
GCCGGAAGCGGAAATAGCACCGG	Rep1	denAsCas12a-KRAB	spacer_004135	116	74	0.0112354	CGCC	other	ABCF1-P1-primary	0.0114	subpool1
CACTCCTCCCCGGCAAACTCCTC	Rep1	denAsCas12a-KRAB	spacer_004136	190	112	0.0236238	AACC	other	ABCF1-P1-primary	0.0055	subpool1
TGCGCAGTAACTCCCGCAGGGGC	Rep1	denAsCas12a-KRAB	spacer_004137	82	55	0.00337291	CGCA	other	ABCF1-P1-primary	0.0322	subpool1
CGAGTGGATCGGGGACGGAGAGA	Rep1	denAsCas12a-KRAB	spacer_004138	191	138	-0.00828882	AGCC	other	ABCF1-P1-primary	0.0234	subpool1
CTCGGGCTCCGGCGGCTGCTGCT	Rep1	denAsCas12a-KRAB	spacer_004139	165	83	0.0484914	TCCA	other	ABCF1-P1-primary	0.0844	subpool1
GCTGTAACTGCCACCGCGATGCC	Rep1	denAsCas12a-KRAB	spacer_004140	109	141	-0.0996227	AGTA	other	ABCF1-P1-primary	-0.0332	subpool1
ACAGTAGCTGTAACTGCCACCGC	Rep1	denAsCas12a-KRAB	spacer_004141	158	94	0.0221772	CGCC	other	ABCF1-P1-primary	0.0166	subpool1
CCCCTCTGCTCGTTTCTTCCTTG	Rep1	denAsCas12a-KRAB	spacer_004142	180	132	-0.0106198	CTTC	other	ABCF1-P1-primary	-0.0179	subpool1
GCCGGAGCCCGAGTGGATCGGGG	Rep1	denAsCas12a-KRAB	spacer_004143	110	72	0.00720361	AGCC	other	ABCF1-P1-primary	-0.001	subpool1
GCCACAGTAGCTGTAACTGCCAC	Rep1	denAsCas12a-KRAB	spacer_004144	112	114	-0.0620322	CGCC	other	ABCF1-P1-primary	-0.0067	subpool1
GGGGCCCGGTCAGTCTCGTGCCC	Rep1	denAsCas12a-KRAB	spacer_004145	143	61	0.0743448	CGCA	other	ABCF1-P1-primary	0.0512	subpool1
ACCGCGATGCCGAAGGCGCCCAA	Rep1	denAsCas12a-KRAB	spacer_004146	207	112	0.037062	TGCC	other	ABCF1-P1-primary	0.0168	subpool1
CGATGGGGCTGGCTCTCCAAGCT	Rep1	denAsCas12a-KRAB	spacer_004147	121	38	0.122367	ACCC	other	ABCF1-P1-primary	0.1235	subpool1
CCTGATGGGCTCGTGCTCTCTCC	Rep1	denAsCas12a-KRAB	spacer_004148	170	92	0.0370291	CTCA	other	ABCF1-P1-primary	0.0114	subpool1
ACTCCCGCAGGGGCCCGGTCAGT	Rep1	denAsCas12a-KRAB	spacer_004149	119	122	-0.063161	AGTA	other	ABCF1-P1-primary	-0.003	subpool1
GGAAGCGGAAATAGCACCGGGCG	Rep1	denAsCas12a-KRAB	spacer_004150	57	70	-0.0914733	CGCC	other	ABCF1-P1-primary	-0.0855	subpool1
CATCAGGTGAGGCTGGTAGGCAA	Rep1	denAsCas12a-KRAB	spacer_004151	250	160	0.0107277	AGCC	other	ABCF1-P1-primary	0.0255	subpool1
GTCTCCTCTCTCTTCCCCCTCTG	Rep1	denAsCas12a-KRAB	spacer_004152	106	73	-0.000768	CGCA	other	ABCF1-P1-primary	0.0068	subpool1
GATTCCAAACCCACTCCTCCCCG	Rep1	denAsCas12a-KRAB	spacer_004153	177	131	-0.0120629	CCCC	other	ABCF1-P1-primary	-0.0239	subpool1
GGAGCCCGAGTGGATCGGGGACG	Rep1	denAsCas12a-KRAB	spacer_004154	203	112	0.0340021	CGCC	other	ABCF1-P1-primary	0.0533	subpool1
GATCCACTCGGGCTCCGGCGGCT	Rep1	denAsCas12a-KRAB	spacer_004155	118	81	-0.00025744	CCCC	other	ABCF1-P1-primary	-0.0352	subpool1
CCGATCCACTCGGGCTCCGGCGG	Rep1	denAsCas12a-KRAB	spacer_004156	140	106	-0.0156303	GTCC	other	ABCF1-P1-primary	-0.0407	subpool1
GCGATGCCGAAGGCGCCCAAGCA	Rep1	denAsCas12a-KRAB	spacer_004157	132	133	-0.0604402	CACC	other	ABCF1-P1-primary	-0.0272	subpool1
TCGTGCCCCATGACCCTCTCTTA	Rep1	denAsCas12a-KRAB	spacer_004158	198	98	0.051031	AGTC	other	ABCF1-P1-primary	0.081	subpool1
AGCCCCATCGGGGTTCCCCGCCG	Rep1	denAsCas12a-KRAB	spacer_004159	92	82	-0.0412121	AGCC	other	ABCF1-P1-primary	-0.0653	subpool1
CCATCGGGGTTCCCCGCCGCCGG	Rep1	denAsCas12a-KRAB	spacer_004160	72	66	-0.045612	AGCC	other	ABCF1-P1-primary	-0.0196	subpool1
CCTACCAGCCTCACCTGATGGGC	Rep1	denAsCas12a-KRAB	spacer_004161	116	88	-0.0159361	CTTG	other	ABCF1-P1-primary	-0.0197	subpool1
CCCGATCCACTCGGGCTCCGGCG	Rep1	denAsCas12a-KRAB	spacer_004162	141	45	0.119841	CGTC	other	ABCF1-P1-primary	0.1022	subpool1
AGCTTGGAGAGCCAGCCCCATCG	Rep1	denAsCas12a-KRAB	spacer_004163	179	102	0.0289379	CGCC	other	ABCF1-P1-primary	0.0343	subpool1
AGCCTCACCTGATGGGCTCGTGC	Rep1	denAsCas12a-KRAB	spacer_004164	86	27	0.122415	TACC	other	ABCF1-P1-primary	0.0488	subpool1
TCACCTGATGGGCTCGTGCTCTC	Rep1	denAsCas12a-KRAB	spacer_004165	175	117	0.00387879	AGCC	other	ABCF1-P1-primary	-0.0023	subpool1
GGTGAGGCTGGTAGGCAAGGAAG	Rep1	denAsCas12a-KRAB	spacer_004166	122	113	-0.0472395	ATCA	other	ABCF1-P1-primary	-0.0744	subpool1
TCTGCTCGTTTCTTCCTTGCCTA	Rep1	denAsCas12a-KRAB	spacer_004167	175	153	-0.0381889	CCCC	other	ABCF1-P1-primary	-0.016	subpool1
CTCTGCTCGTTTCTTCCTTGCCT	Rep1	denAsCas12a-KRAB	spacer_004168	57	64	-0.0774208	CCCC	other	ABCF1-P1-primary	-0.0403	subpool1
TCCTCTCTCTTCCCCCTCTGCTC	Rep1	denAsCas12a-KRAB	spacer_004169	153	82	0.0385516	AGTC	other	ABCF1-P1-primary	0.045	subpool1
GCAGCCCTGATTCAGGATCAGAG	Rep1	denAsCas12a-KRAB	spacer_004170	104	60	0.0269987	TTTT	other	ABCF1-P2-primary	0.0162	subpool1
TCCGGCTTGGCAGGCTTAGGAGG	Rep1	denAsCas12a-KRAB	spacer_004171	167	108	0.00909297	CTTC	other	ABCF1-P2-primary	-0.0017	subpool1
TGCAGCCCTGATTCAGGATCAGA	Rep1	denAsCas12a-KRAB	spacer_004172	282	208	-0.0115272	TTTT	other	ABCF1-P2-primary	-0.0023	subpool1
AGAATACATGCCCAGGCTGGGCA	Rep1	denAsCas12a-KRAB	spacer_004173	180	130	-0.00822567	TTTT	other	ABCF1-P2-primary	-0.0244	subpool1
CTTATACTGTTAAAATCATCTTT	Rep1	denAsCas12a-KRAB	spacer_004174	174	120	-0.000990064	CTTA	other	ABCF1-P2-primary	-0.0013	subpool1
TCGGTCTGTCTTACTTATACTGT	Rep1	denAsCas12a-KRAB	spacer_004175	259	115	0.0680605	CTTC	other	ABCF1-P2-primary	0.0646	subpool1
GAATACATGCCCAGGCTGGGCAC	Rep1	denAsCas12a-KRAB	spacer_004176	184	95	0.044407	TTTA	other	ABCF1-P2-primary	-0.0004	subpool1
AACAGTATAAGTAAGACAGACCG	Rep1	denAsCas12a-KRAB	spacer_004177	74	106	-0.115612	TTTT	other	ABCF1-P2-primary	-0.0516	subpool1
ACAGTATAAGTAAGACAGACCGA	Rep1	denAsCas12a-KRAB	spacer_004178	217	136	0.0140138	TTTA	other	ABCF1-P2-primary	0.0291	subpool1
AAAGCGGGAAATTACTCCACCAT	Rep1	denAsCas12a-KRAB	spacer_004179	204	137	0.00317737	TTTA	other	ABCF1-P2-primary	0.0455	subpool1
AGTAAGACAGACCGAGAAGAGCT	Rep1	denAsCas12a-KRAB	spacer_004180	116	109	-0.0494962	TATA	other	ABCF1-P2-primary	-0.0007	subpool1
AACTAGCTCTTCTCGGTCTGTCT	Rep1	denAsCas12a-KRAB	spacer_004181	150	183	-0.0904394	TTTA	other	ABCF1-P2-primary	-0.0518	subpool1
GGATCAGAGTGAGGAAGAGGAGG	Rep1	denAsCas12a-KRAB	spacer_004182	84	88	-0.0665517	TTCA	other	ABCF1-P2-primary	-0.071	subpool1
CAGCCTGGGCATGTATTCTAAAA	Rep1	denAsCas12a-KRAB	spacer_004183	395	209	0.0405639	TGCC	other	ABCF1-P2-primary	0.0124	subpool1
GCACCTTCTGGCCATGGTGGAGT	Rep1	denAsCas12a-KRAB	spacer_004184	151	79	0.0423329	TTTA	other	ABCF1-P2-primary	0.0409	subpool1
CTCACTCTGATCCTGAATCAGGG	Rep1	denAsCas12a-KRAB	spacer_004185	280	204	-0.00959824	CTTC	other	ABCF1-P2-primary	0.0139	subpool1
ATTTAGCACCTTCTGGCCATGGT	Rep1	denAsCas12a-KRAB	spacer_004186	83	118	-0.114431	CTCC	other	ABCF1-P2-primary	-0.0249	subpool1
CAGCCCTGATTCAGGATCAGAGT	Rep1	denAsCas12a-KRAB	spacer_004187	183	109	0.021995	TTTG	other	ABCF1-P2-primary	0.012	subpool1
AGGATCAGAGTGAGGAAGAGGAG	Rep1	denAsCas12a-KRAB	spacer_004188	258	128	0.0506593	ATTC	other	ABCF1-P2-primary	0.0484	subpool1
TGAATCAGGGCTGCAAAAACATT	Rep1	denAsCas12a-KRAB	spacer_004189	226	126	0.0323628	ATCC	other	ABCF1-P2-primary	0.0509	subpool1
GGAGAAGAATCGGATCAATAAGG	Rep1	denAsCas12a-KRAB	spacer_004190	218	143	0.00686429	AGCC	other	ABCF1-P2-primary	0.0302	subpool1
CTCCACCATGGCCAGAAGGTGCT	Rep1	denAsCas12a-KRAB	spacer_004191	273	126	0.0619908	ATTA	other	ABCF1-P2-primary	0.0257	subpool1
TCACTCTGATCCTGAATCAGGGC	Rep1	denAsCas12a-KRAB	spacer_004192	166	93	0.0315999	TTCC	other	ABCF1-P2-primary	0.006	subpool1
TAAGCCTGCCAAGCCGGAGAAGA	Rep1	denAsCas12a-KRAB	spacer_004193	202	105	0.0433483	CTCC	other	ABCF1-P2-primary	0.0042	subpool1
TTCTCCGGCTTGGCAGGCTTAGG	Rep1	denAsCas12a-KRAB	spacer_004194	247	161	0.00785748	ATTC	other	ABCF1-P2-primary	0.0091	subpool1
TCTCCGGCTTGGCAGGCTTAGGA	Rep1	denAsCas12a-KRAB	spacer_004195	264	136	0.0447576	TTCT	other	ABCF1-P2-primary	0.0271	subpool1
AAACTAGCTCTTCTCGGTCTGTC	Rep1	denAsCas12a-KRAB	spacer_004196	101	60	0.0224086	TTTT	other	ABCF1-P2-primary	0.0061	subpool1
ATAAGGTGACAGTGGTGGCTCGA	Rep1	denAsCas12a-KRAB	spacer_004197	104	79	-0.0161416	ATCA	other	ABCF1-P2-primary	0	subpool1
GGCTTGGCAGGCTTAGGAGGATG	Rep1	denAsCas12a-KRAB	spacer_004198	120	116	-0.0539404	CTCC	other	ABCF1-P2-primary	-0.0108	subpool1
ACTGTGCCCAGCCTGGGCATGTA	Rep1	denAsCas12a-KRAB	spacer_004199	234	161	-0.000621049	ACCC	other	ABCF1-P2-primary	-0.0113	subpool1
ATCCGATTCTTCTCCGGCTTGGC	Rep1	denAsCas12a-KRAB	spacer_004200	190	91	0.0561847	ATTG	other	ABCF1-P2-primary	0.0712	subpool1
AAGCCGGAGAAGAATCGGATCAA	Rep1	denAsCas12a-KRAB	spacer_004201	126	122	-0.0541977	TGCC	other	ABCF1-P2-primary	-0.0405	subpool1
ACCATGGCCAGAAGGTGCTAAAT	Rep1	denAsCas12a-KRAB	spacer_004202	154	154	-0.0592567	CTCC	other	ABCF1-P2-primary	-0.0224	subpool1
TAGAATACATGCCCAGGCTGGGC	Rep1	denAsCas12a-KRAB	spacer_004203	203	174	-0.0350836	TTTT	other	ABCF1-P2-primary	-0.0415	subpool1
GATTCTTCTCCGGCTTGGCAGGC	Rep1	denAsCas12a-KRAB	spacer_004204	127	83	0.00744389	ATCC	other	ABCF1-P2-primary	0.0028	subpool1
GGATCAATAAGGTGACAGTGGTG	Rep1	denAsCas12a-KRAB	spacer_004205	110	76	-0.00127492	AATC	other	ABCF1-P2-primary	-0.0023	subpool1
CGGTCTGTCTTACTTATACTGTT	Rep1	denAsCas12a-KRAB	spacer_004206	70	55	-0.0214389	TTCT	other	ABCF1-P2-primary	0.0067	subpool1
CCGGCTTGGCAGGCTTAGGAGGA	Rep1	denAsCas12a-KRAB	spacer_004207	174	82	0.0587207	TTCT	other	ABCF1-P2-primary	0.0206	subpool1
CATGCCCAGGCTGGGCACAGTGG	Rep1	denAsCas12a-KRAB	spacer_004208	212	141	0.00469648	AATA	other	ABCF1-P2-primary	0.0201	subpool1
TGGCCATGGTGGAGTAATTTCCC	Rep1	denAsCas12a-KRAB	spacer_004209	184	145	-0.0219031	CTTC	other	ABCF1-P2-primary	3e-04	subpool1
GTCACTCTCACTCCATTTAGCAC	Rep1	denAsCas12a-KRAB	spacer_004210	218	119	0.0356745	ATCA	other	ABCF1-P2-primary	0.063	subpool1
CCATGGCCAGAAGGTGCTAAATG	Rep1	denAsCas12a-KRAB	spacer_004211	198	111	0.0314977	TCCA	other	ABCF1-P2-primary	0.0329	subpool1
TAAGTAAGACAGACCGAGAAGAG	Rep1	denAsCas12a-KRAB	spacer_004212	238	99	0.0782934	AGTA	other	ABCF1-P2-primary	0.0567	subpool1
TCCTAAGCCTGCCAAGCCGGAGA	Rep1	denAsCas12a-KRAB	spacer_004213	233	131	0.0310437	ATCC	other	ABCF1-P2-primary	-0.0016	subpool1
ACCTTATTGATCCGATTCTTCTC	Rep1	denAsCas12a-KRAB	spacer_004214	111	68	0.017586	TGTC	other	ABCF1-P2-primary	0.0205	subpool1
TTACTTATACTGTTAAAATCATC	Rep1	denAsCas12a-KRAB	spacer_004215	145	87	0.0208483	TGTC	other	ABCF1-P2-primary	-0.0129	subpool1
GCCCTGATTCAGGATCAGAGTGA	Rep1	denAsCas12a-KRAB	spacer_004216	172	123	-0.00667514	TGCA	other	ABCF1-P2-primary	-0.0248	subpool1
AGACAGACCGAGAAGAGCTAGTT	Rep1	denAsCas12a-KRAB	spacer_004217	169	115	0.00111173	AGTA	other	ABCF1-P2-primary	0.034	subpool1
ATGGCCAGAAGGTGCTAAATGGA	Rep1	denAsCas12a-KRAB	spacer_004218	269	157	0.0251826	CACC	other	ABCF1-P2-primary	0.0325	subpool1
TCTTCCTCACTCTGATCCTGAAT	Rep1	denAsCas12a-KRAB	spacer_004219	210	93	0.0684701	CTCC	other	ABCF1-P2-primary	0.0562	subpool1
CCTTATTGATCCGATTCTTCTCC	Rep1	denAsCas12a-KRAB	spacer_004220	81	126	-0.128543	GTCA	other	ABCF1-P2-primary	-0.0554	subpool1
CTCTCACTCCATTTAGCACCTTC	Rep1	denAsCas12a-KRAB	spacer_004221	128	81	0.0124988	GTCA	other	ABCF1-P2-primary	-0.0019	subpool1
CCCAGCCTGGGCATGTATTCTAA	Rep1	denAsCas12a-KRAB	spacer_004222	177	116	0.00700685	TGTG	other	ABCF1-P2-primary	-0.0018	subpool1
ACTCTCACTCCATTTAGCACCTT	Rep1	denAsCas12a-KRAB	spacer_004223	144	137	-0.0514422	AGTC	other	ABCF1-P2-primary	-0.041	subpool1
ACCACTGTCACCTTATTGATCCG	Rep1	denAsCas12a-KRAB	spacer_004224	196	150	-0.017312	AGCC	other	ABCF1-P2-primary	0.0153	subpool1
AGGTGACAGTGGTGGCTCGATCA	Rep1	denAsCas12a-KRAB	spacer_004225	155	53	0.109026	AATA	other	ABCF1-P2-primary	0.0561	subpool1
TTCTGGCCATGGTGGAGTAATTT	Rep1	denAsCas12a-KRAB	spacer_004226	190	85	0.0668808	CACC	other	ABCF1-P2-primary	0.0501	subpool1
TTGATCCGATTCTTCTCCGGCTT	Rep1	denAsCas12a-KRAB	spacer_004227	192	120	0.0144468	CTTA	other	ABCF1-P2-primary	-0.0142	subpool1
TTATTGATCCGATTCTTCTCCGG	Rep1	denAsCas12a-KRAB	spacer_004228	152	141	-0.0474767	CACC	other	ABCF1-P2-primary	-0.0225	subpool1
TGGGCATGTATTCTAAAAAGATG	Rep1	denAsCas12a-KRAB	spacer_004229	170	133	-0.0207666	AGCC	other	ABCF1-P2-primary	-0.0024	subpool1
ACTGTCACCTTATTGATCCGATT	Rep1	denAsCas12a-KRAB	spacer_004230	202	90	0.0675214	CACC	other	ABCF1-P2-primary	0.0658	subpool1
CTGATTCAGGATCAGAGTGAGGA	Rep1	denAsCas12a-KRAB	spacer_004231	116	107	-0.0465921	AGCC	other	ABCF1-P2-primary	-0.0201	subpool1
CTCTGATCCTGAATCAGGGCTGC	Rep1	denAsCas12a-KRAB	spacer_004232	155	115	-0.0124486	CTCA	other	ABCF1-P2-primary	0.0082	subpool1
CTCCATTTAGCACCTTCTGGCCA	Rep1	denAsCas12a-KRAB	spacer_004233	149	115	-0.0186395	CTCA	other	ABCF1-P2-primary	-0.001	subpool1
GGCCATGGTGGAGTAATTTCCCG	Rep1	denAsCas12a-KRAB	spacer_004234	94	93	-0.0575795	TTCT	other	ABCF1-P2-primary	-0.0016	subpool1
TGCCCAGGCTGGGCACAGTGGGT	Rep1	denAsCas12a-KRAB	spacer_004235	159	77	0.0544494	TACA	other	ABCF1-P2-primary	-0.0127	subpool1
TGCCAAGCCGGAGAAGAATCGGA	Rep1	denAsCas12a-KRAB	spacer_004236	219	167	-0.0167477	AGCC	other	ABCF1-P2-primary	-0.0038	subpool1
TCCTCTTCCTCACTCTGATCCTG	Rep1	denAsCas12a-KRAB	spacer_004237	169	117	-0.00159204	CTCC	other	ABCF1-P2-primary	0.0156	subpool1
TCGAGACTCGCAGTCGCGGCCAC	Rep1	denAsCas12a-KRAB	spacer_004238	80	66	-0.0290899	CTCC	other	ACTL6A-P1P2-primary	-0.0303	subpool1
GGGGTGTGTGGACGCCGCTTTGT	Rep1	denAsCas12a-KRAB	spacer_004239	150	129	-0.0356054	CTCC	other	ACTL6A-P1P2-primary	-0.0175	subpool1
GCCCTTAGGGTAGGAGTCGCGCC	Rep1	denAsCas12a-KRAB	spacer_004240	128	76	0.0224903	GTTA	other	ACTL6A-P1P2-primary	0.041	subpool1
GGCCTGGACCCTAGTGATTGGCT	Rep1	denAsCas12a-KRAB	spacer_004241	93	56	0.0202872	CTTA	other	ACTL6A-P1P2-primary	-0.0394	subpool1
GGGGCTATCGCTCCTCGAGACTC	Rep1	denAsCas12a-KRAB	spacer_004242	216	76	0.104543	GTCA	other	ACTL6A-P1P2-primary	0.1105	subpool1
GCGTGTGGGGTTTGTAACCGCCG	Rep1	denAsCas12a-KRAB	spacer_004243	79	111	-0.112587	TTCG	other	ACTL6A-P1P2-primary	-0.0639	subpool1
GGGTAGGAGTCGCGCCGGCAGCA	Rep1	denAsCas12a-KRAB	spacer_004244	83	74	-0.0412582	CTTA	other	ACTL6A-P1P2-primary	-0.006	subpool1
CACCGCCACCCACCTCAGGCAAC	Rep1	denAsCas12a-KRAB	spacer_004245	78	32	0.0804609	CTTC	other	ACTL6A-P1P2-primary	0.042	subpool1
ACACGCCGAAAAGGCGCGCTCTC	Rep1	denAsCas12a-KRAB	spacer_004246	117	54	0.0619908	CCCC	other	ACTL6A-P1P2-primary	-0.0018	subpool1
GTCGCGGCCACTGCAGTCACTTC	Rep1	denAsCas12a-KRAB	spacer_004247	154	88	0.0284993	CGCA	other	ACTL6A-P1P2-primary	0.0104	subpool1
CAAACCCCACACGCCGAAAAGGC	Rep1	denAsCas12a-KRAB	spacer_004248	148	86	0.0258725	GTTA	other	ACTL6A-P1P2-primary	-0.0076	subpool1
CCAGTTAGCCCTTAGGGTAGGAG	Rep1	denAsCas12a-KRAB	spacer_004249	147	103	-0.00347714	TTCG	other	ACTL6A-P1P2-primary	0.0023	subpool1
GGTCTCCCCCTCTCGGGACCCCG	Rep1	denAsCas12a-KRAB	spacer_004250	92	60	0.00777281	TTCC	other	ACTL6A-P1P2-primary	-0.0005	subpool1
CTGGCTCCTCCTATCAGCCAATC	Rep1	denAsCas12a-KRAB	spacer_004251	123	106	-0.0359312	CTTG	other	ACTL6A-P1P2-primary	0.0022	subpool1
GCCAGTTAGCCCTTAGGGTAGGA	Rep1	denAsCas12a-KRAB	spacer_004252	168	120	-0.0064929	CTTC	other	ACTL6A-P1P2-primary	-0.0165	subpool1
AGGGAGTCAGGGGCTATCGCTCC	Rep1	denAsCas12a-KRAB	spacer_004253	119	77	0.00900758	GTTA	other	ACTL6A-P1P2-primary	-0.0129	subpool1
CCCTCTCGGGACCCCGGCCTCCC	Rep1	denAsCas12a-KRAB	spacer_004254	77	67	-0.0374418	CTCC	other	ACTL6A-P1P2-primary	-0.0206	subpool1
AGGCCTAAGTCTAGCCAATCAGA	Rep1	denAsCas12a-KRAB	spacer_004255	133	73	0.0348148	GTCC	other	ACTL6A-P1P2-primary	0.0446	subpool1
TAAGGGCTAACTGGCGAAGTGAC	Rep1	denAsCas12a-KRAB	spacer_004256	73	72	-0.0570937	ACCC	other	ACTL6A-P1P2-primary	-0.0979	subpool1
TCGAGGAGCGATAGCCCCTGACT	Rep1	denAsCas12a-KRAB	spacer_004257	214	132	0.0165121	AGTC	other	ACTL6A-P1P2-primary	0.0236	subpool1
CGCCCCACGCTCTGCCCGCCCCC	Rep1	denAsCas12a-KRAB	spacer_004258	50	45	-0.0427346	TCCC	other	ACTL6A-P1P2-primary	0.0249	subpool1
CCTGAGGTGGGTGGCGGTGGAAG	Rep1	denAsCas12a-KRAB	spacer_004259	122	75	0.0170388	GTTG	other	ACTL6A-P1P2-primary	-0.0014	subpool1
CTAAGGGCTAACTGGCGAAGTGA	Rep1	denAsCas12a-KRAB	spacer_004260	224	173	-0.0187429	TACC	other	ACTL6A-P1P2-primary	0.0042	subpool1
ACCGCCACCCACCTCAGGCAACA	Rep1	denAsCas12a-KRAB	spacer_004261	157	99	0.0130546	TTCC	other	ACTL6A-P1P2-primary	0.0145	subpool1
CGAGAGGGGGAGACCGGAAGGGA	Rep1	denAsCas12a-KRAB	spacer_004262	107	36	0.111563	GTCC	other	ACTL6A-P1P2-primary	0.0879	subpool1
ACCGCCGCTCCCAGCCCTCCCCT	Rep1	denAsCas12a-KRAB	spacer_004263	153	155	-0.0612933	TGTA	other	ACTL6A-P1P2-primary	-0.0544	subpool1
GGGTTTGTAACCGCCGCTCCCAG	Rep1	denAsCas12a-KRAB	spacer_004264	133	97	-0.00975999	TGTG	other	ACTL6A-P1P2-primary	0.0369	subpool1
CTAGGGTCCAGGCCTAAGTCTAG	Rep1	denAsCas12a-KRAB	spacer_004265	199	178	-0.0417685	ATCA	other	ACTL6A-P1P2-primary	-0.0135	subpool1
AGGGGCTATCGCTCCTCGAGACT	Rep1	denAsCas12a-KRAB	spacer_004267	128	139	-0.0721851	AGTC	other	ACTL6A-P1P2-primary	-0.0416	subpool1
TAACCGCCGCTCCCAGCCCTCCC	Rep1	denAsCas12a-KRAB	spacer_004268	148	85	0.0277066	TTTG	other	ACTL6A-P1P2-primary	0.0369	subpool1
GGCGTGTGGGGTTTGTAACCGCC	Rep1	denAsCas12a-KRAB	spacer_004269	96	47	0.0527405	TTTC	other	ACTL6A-P1P2-primary	0.0607	subpool1
CGGTCTCCCCCTCTCGGGACCCC	Rep1	denAsCas12a-KRAB	spacer_004270	94	65	-0.00140657	CTTC	other	ACTL6A-P1P2-primary	-0.0685	subpool1
CTTCCGGTCTCCCCCTCTCGGGA	Rep1	denAsCas12a-KRAB	spacer_004271	219	151	-0.000954258	TTCC	other	ACTL6A-P1P2-primary	-0.0015	subpool1
GACGCCGCTTTGTTGCCTGAGGT	Rep1	denAsCas12a-KRAB	spacer_004272	168	119	-0.00518063	TGTG	other	ACTL6A-P1P2-primary	0.0065	subpool1
GCTAGACTTAGGCCTGGACCCTA	Rep1	denAsCas12a-KRAB	spacer_004273	131	103	-0.0215477	ATTG	other	ACTL6A-P1P2-primary	0.0013	subpool1
CGGCCTCCCCGCCCCGTCCCCGC	Rep1	denAsCas12a-KRAB	spacer_004274	100	59	0.0234839	ACCC	other	ACTL6A-P1P2-primary	0.0219	subpool1
CCCGTACACGCCGCCGCTCATGG	Rep1	denAsCas12a-KRAB	spacer_004275	127	126	-0.058017	CTCC	other	ACTL6A-P1P2-primary	-0.0491	subpool1
CCTCCCCCGTACACGCCGCCGCT	Rep1	denAsCas12a-KRAB	spacer_004276	87	87	-0.0592567	CTCA	other	ACTL6A-P1P2-primary	-0.0561	subpool1
TTGCCTGAGGTGGGTGGCGGTGG	Rep1	denAsCas12a-KRAB	spacer_004277	152	78	0.0453656	TTTG	other	ACTL6A-P1P2-primary	0.0637	subpool1
TATCAGCCAATCACTAGGGTCCA	Rep1	denAsCas12a-KRAB	spacer_004278	265	140	0.0408048	CTCC	other	ACTL6A-P1P2-primary	0.0499	subpool1
CCTCTCGGGACCCCGGCCTCCCC	Rep1	denAsCas12a-KRAB	spacer_004279	95	126	-0.103542	TCCC	other	ACTL6A-P1P2-primary	-0.0659	subpool1
GCTGATAGGAGGAGCCAGCAAGT	Rep1	denAsCas12a-KRAB	spacer_004280	143	77	0.0378178	ATTG	other	ACTL6A-P1P2-primary	0.041	subpool1
GCTCCTCGAGACTCGCAGTCGCG	Rep1	denAsCas12a-KRAB	spacer_004281	114	100	-0.0387095	TATC	other	ACTL6A-P1P2-primary	-0.0326	subpool1
TGGACGCCGCTTTGTTGCCTGAG	Rep1	denAsCas12a-KRAB	spacer_004282	253	124	0.0525691	TGTG	other	ACTL6A-P1P2-primary	0.016	subpool1
CGGGGGAGGTGAGTGAGTGCGGC	Rep1	denAsCas12a-KRAB	spacer_004283	75	55	-0.0106198	TGTA	other	ACTL6A-P1P2-primary	-0.0257	subpool1
GAAAAGGCGCGCTCTCTCGTCCG	Rep1	denAsCas12a-KRAB	spacer_004284	93	56	0.0202872	CGCC	other	ACTL6A-P1P2-primary	-0.0049	subpool1
TGAGGTGGGTGGCGGTGGAAGTT	Rep1	denAsCas12a-KRAB	spacer_004285	111	82	-0.0117715	TGCC	other	ACTL6A-P1P2-primary	-0.0079	subpool1
CAGCCCTCCCCTCCCCGGCGTTC	Rep1	denAsCas12a-KRAB	spacer_004286	105	97	-0.0468292	CTCC	other	ACTL6A-P1P2-primary	-0.032	subpool1
GGAGCTCAGCCACACTTGCTGGC	Rep1	denAsCas12a-KRAB	spacer_004287	155	111	-0.00689706	CCCC	other	ACTL6A-P1P2-primary	-0.0053	subpool1
GTCCCCGCCCCACGCTCTGCCCG	Rep1	denAsCas12a-KRAB	spacer_004288	154	86	0.0321044	CCCC	other	ACTL6A-P1P2-primary	-0.0358	subpool1
CCGCCCCACGCTCTGCCCGCCCC	Rep1	denAsCas12a-KRAB	spacer_004289	136	59	0.071702	GTCC	other	ACTL6A-P1P2-primary	0.0369	subpool1
ACTTCCACCGCCACCCACCTCAG	Rep1	denAsCas12a-KRAB	spacer_004290	195	146	-0.0138756	CTTA	other	ACTL6A-P1P2-primary	0.0202	subpool1
CTTAACTTCCACCGCCACCCACC	Rep1	denAsCas12a-KRAB	spacer_004291	147	103	-0.00347714	CTCC	other	ACTL6A-P1P2-primary	-0.011	subpool1
GCTGAGCTCCGGGGTGTGTGGAC	Rep1	denAsCas12a-KRAB	spacer_004292	99	106	-0.0699701	TGTG	other	ACTL6A-P1P2-primary	-0.0727	subpool1
GCCCCACGCTCTGCCCGCCCCCG	Rep1	denAsCas12a-KRAB	spacer_004293	223	174	-0.0203484	CCCC	other	ACTL6A-P1P2-primary	0.0173	subpool1
CCGTACACGCCGCCGCTCATGGC	Rep1	denAsCas12a-KRAB	spacer_004294	149	66	0.0684362	TCCC	other	ACTL6A-P1P2-primary	0.0942	subpool1
GAGAGGGGGAGACCGGAAGGGAA	Rep1	denAsCas12a-KRAB	spacer_004295	269	74	0.143136	TCCC	other	ACTL6A-P1P2-primary	0.0813	subpool1
CGGCGTGTGGGGTTTGTAACCGC	Rep1	denAsCas12a-KRAB	spacer_004296	118	74	0.0139161	TTTT	other	ACTL6A-P1P2-primary	-0.0447	subpool1
CGTACACGCCGCCGCTCATGGCT	Rep1	denAsCas12a-KRAB	spacer_004297	142	67	0.0585322	CCCC	other	ACTL6A-P1P2-primary	0.0508	subpool1
GCCACACTTGCTGGCTCCTCCTA	Rep1	denAsCas12a-KRAB	spacer_004298	249	149	0.0212687	CTCA	other	ACTL6A-P1P2-primary	-0.006	subpool1
CCTGACTCCCTTAACTTCCACCG	Rep1	denAsCas12a-KRAB	spacer_004299	185	149	-0.0253205	AGCC	other	ACTL6A-P1P2-primary	-0.0234	subpool1
AGTTAGCCCTTAGGGTAGGAGTC	Rep1	denAsCas12a-KRAB	spacer_004300	127	59	0.0609652	CGCC	other	ACTL6A-P1P2-primary	0.0607	subpool1
CCACACGCCGAAAAGGCGCGCTC	Rep1	denAsCas12a-KRAB	spacer_004301	86	70	-0.0269761	AACC	other	ACTL6A-P1P2-primary	-0.016	subpool1
CACACGCCGAAAAGGCGCGCTCT	Rep1	denAsCas12a-KRAB	spacer_004302	160	100	0.0144468	ACCC	other	ACTL6A-P1P2-primary	-0.0239	subpool1
CCGCCACCCACCTCAGGCAACAA	Rep1	denAsCas12a-KRAB	spacer_004303	239	134	0.03148	TCCA	other	ACTL6A-P1P2-primary	2e-04	subpool1
TCCTATCAGCCAATCACTAGGGT	Rep1	denAsCas12a-KRAB	spacer_004304	135	84	0.0151453	CTCC	other	ACTL6A-P1P2-primary	-0.0165	subpool1
GGCCTAAGTCTAGCCAATCAGAA	Rep1	denAsCas12a-KRAB	spacer_004305	202	116	0.0277249	TCCA	other	ACTL6A-P1P2-primary	0.0175	subpool1
CGGCGTTCCCTTCCGGTCTCCCC	Rep1	denAsCas12a-KRAB	spacer_004306	63	69	-0.0735224	TCCC	other	ACTL6A-P1P2-primary	-0.0794	subpool1
GTGGCCGCGACTGCGAGTCTCGA	Rep1	denAsCas12a-KRAB	spacer_004307	130	56	0.0728099	TGCA	other	ACTL6A-P1P2-primary	0.0066	subpool1
GGCCTCCCCGCCCCGTCCCCGCC	Rep1	denAsCas12a-KRAB	spacer_004308	95	42	0.0687366	CCCC	other	ACTL6A-P1P2-primary	0.0507	subpool1
TCTCGGGACCCCGGCCTCCCCGC	Rep1	denAsCas12a-KRAB	spacer_004309	111	64	0.0270929	CCCC	other	ACTL6A-P1P2-primary	0.0481	subpool1
GCCCCGTCCCCGCCCCACGCTCT	Rep1	denAsCas12a-KRAB	spacer_004310	130	41	0.121702	CCCC	other	ACTL6A-P1P2-primary	0.1241	subpool1
GCCAATCACTAGGGTCCAGGCCT	Rep1	denAsCas12a-KRAB	spacer_004311	177	83	0.0595005	ATCA	other	ACTL6A-P1P2-primary	0.0326	subpool1
ACTAGGGTCCAGGCCTAAGTCTA	Rep1	denAsCas12a-KRAB	spacer_004312	191	116	0.0189442	AATC	other	ACTL6A-P1P2-primary	-0.0091	subpool1
GGCGTTCCCTTCCGGTCTCCCCC	Rep1	denAsCas12a-KRAB	spacer_004313	44	32	-0.00931846	CCCC	other	ACTL6A-P1P2-primary	0.0161	subpool1
TGACTCCCTTAACTTCCACCGCC	Rep1	denAsCas12a-KRAB	spacer_004314	118	68	0.0271759	CCCC	other	ACTL6A-P1P2-primary	0.0348	subpool1
CCGGCGTTCCCTTCCGGTCTCCC	Rep1	denAsCas12a-KRAB	spacer_004315	63	27	0.0736121	CTCC	other	ACTL6A-P1P2-primary	0.1255	subpool1
CCGGAGCTCAGCCACACTTGCTG	Rep1	denAsCas12a-KRAB	spacer_004316	248	184	-0.0124486	CACC	other	ACTL6A-P1P2-primary	-0.0076	subpool1
CTTCGCCAGTTAGCCCTTAGGGT	Rep1	denAsCas12a-KRAB	spacer_004317	96	110	-0.0806042	GTCA	other	ACTL6A-P1P2-primary	-0.0016	subpool1
CTTAGGGTAGGAGTCGCGCCGGC	Rep1	denAsCas12a-KRAB	spacer_004318	91	74	-0.0268283	AGCC	other	ACTL6A-P1P2-primary	-0.0467	subpool1
CTCACCTCCCCCGTACACGCCGC	Rep1	denAsCas12a-KRAB	spacer_004319	68	42	0.0163026	CTCA	other	ACTL6A-P1P2-primary	-0.0068	subpool1
TGGCTGCTGCCGGCGCGACTCCT	Rep1	denAsCas12a-KRAB	spacer_004320	113	96	-0.0336897	CTCA	other	ACTL6A-P1P2-primary	-0.0081	subpool1
GGCGCGACTCCTACCCTAAGGGC	Rep1	denAsCas12a-KRAB	spacer_004321	88	67	-0.0165021	TGCC	other	ACTL6A-P1P2-primary	-0.0045	subpool1
TCAGGCAACAAAGCGGCGTCCAC	Rep1	denAsCas12a-KRAB	spacer_004322	135	80	0.0227963	CACC	other	ACTL6A-P1P2-primary	0.0382	subpool1
AACCCCACACGCCGAAAAGGCGC	Rep1	denAsCas12a-KRAB	spacer_004323	123	71	0.0269137	TACA	other	ACTL6A-P1P2-primary	0.0044	subpool1
GCGCCGGCAGCAGCCATGAGCGG	Rep1	denAsCas12a-KRAB	spacer_004324	103	96	-0.0482199	AGTC	other	ACTL6A-P1P2-primary	-0.044	subpool1
ACACACCCCGGAGCTCAGCCACA	Rep1	denAsCas12a-KRAB	spacer_004325	256	178	-0.00227119	GTCC	other	ACTL6A-P1P2-primary	-0.0104	subpool1
CCGTCCCCGCCCCACGCTCTGCC	Rep1	denAsCas12a-KRAB	spacer_004326	100	75	-0.0141439	CGCC	other	ACTL6A-P1P2-primary	-0.0017	subpool1
GTACACGCCGCCGCTCATGGCTG	Rep1	denAsCas12a-KRAB	spacer_004327	223	67	0.12931	CCCC	other	ACTL6A-P1P2-primary	0.0527	subpool1
TTCCGGTCTCCCCCTCTCGGGAC	Rep1	denAsCas12a-KRAB	spacer_004328	57	53	-0.0478469	TCCC	other	ACTL6A-P1P2-primary	-0.0384	subpool1
CGGCCGCACTCACTCACCTCCCC	Rep1	denAsCas12a-KRAB	spacer_004329	122	85	-0.0025886	CGTC	other	ACTL6A-P1P2-primary	0.0317	subpool1
CACACCCCGGAGCTCAGCCACAC	Rep1	denAsCas12a-KRAB	spacer_004330	117	101	-0.0361965	TCCA	other	ACTL6A-P1P2-primary	-0.0311	subpool1
GTCACTTCGCCAGTTAGCCCTTA	Rep1	denAsCas12a-KRAB	spacer_004331	196	90	0.062793	TGCA	other	ACTL6A-P1P2-primary	0.031	subpool1
CCGCCCCGTCCCCGCCCCACGCT	Rep1	denAsCas12a-KRAB	spacer_004332	91	29	0.120071	CTCC	other	ACTL6A-P1P2-primary	0.0692	subpool1
CCTTCCGGTCTCCCCCTCTCGGG	Rep1	denAsCas12a-KRAB	spacer_004333	100	91	-0.0444674	GTTC	other	ACTL6A-P1P2-primary	-0.0145	subpool1
TCCCCCGTACACGCCGCCGCTCA	Rep1	denAsCas12a-KRAB	spacer_004334	144	70	0.0538566	CACC	other	ACTL6A-P1P2-primary	0.0104	subpool1
CGCCCCGTCCCCGCCCCACGCTC	Rep1	denAsCas12a-KRAB	spacer_004335	108	62	0.027775	TCCC	other	ACTL6A-P1P2-primary	0.0515	subpool1
CTCACTCACCTCCCCCGTACACG	Rep1	denAsCas12a-KRAB	spacer_004336	250	223	-0.0413345	CGCA	other	ACTL6A-P1P2-primary	-0.0292	subpool1
AGCCAATCACTAGGGTCCAGGCC	Rep1	denAsCas12a-KRAB	spacer_004337	162	154	-0.051315	TATC	other	ACTL6A-P1P2-primary	-0.0192	subpool1
TAGTGATTGGCTGATAGGAGGAG	Rep1	denAsCas12a-KRAB	spacer_004338	201	108	0.0381525	ACCC	other	ACTL6A-P1P2-primary	-0.0402	subpool1
CACACACCCCGGAGCTCAGCCAC	Rep1	denAsCas12a-KRAB	spacer_004339	92	57	0.0158164	CGTC	other	ACTL6A-P1P2-primary	-0.0392	subpool1
GGCCGCACTCACTCACCTCCCCC	Rep1	denAsCas12a-KRAB	spacer_004340	103	78	-0.015659	GTCC	other	ACTL6A-P1P2-primary	-0.0251	subpool1
GGCAGCAGCCATGAGCGGCGGCG	Rep1	denAsCas12a-KRAB	spacer_004341	175	57	0.116648	CGCC	other	ACTL6A-P1P2-primary	0.0654	subpool1
CCCGCCCCACGCTCTGCCCGCCC	Rep1	denAsCas12a-KRAB	spacer_004342	17	11	0.00900758	CGTC	other	ACTL6A-P1P2-primary	-0.0716	subpool1
GCTCATGGCTGCTGCCGGCGCGA	Rep1	denAsCas12a-KRAB	spacer_004343	208	105	0.0479383	CGCC	other	ACTL6A-P1P2-primary	0.0412	subpool1
GCGGCCACTGCAGTCACTTCGCC	Rep1	denAsCas12a-KRAB	spacer_004344	127	39	0.125883	AGTC	other	ACTL6A-P1P2-primary	0.0832	subpool1
GGCAACAAAGCGGCGTCCACACA	Rep1	denAsCas12a-KRAB	spacer_004345	106	82	-0.0189992	CTCA	other	ACTL6A-P1P2-primary	0.0017	subpool1
CCTCCCCGGCGTTCCCTTCCGGT	Rep1	denAsCas12a-KRAB	spacer_004346	118	63	0.0391524	CTCC	other	ACTL6A-P1P2-primary	0.0529	subpool1
CGCCGCCGCTCATGGCTGCTGCC	Rep1	denAsCas12a-KRAB	spacer_004348	117	83	-0.00541698	TACA	other	ACTL6A-P1P2-primary	-0.0015	subpool1
ACTTCGCCAGTTAGCCCTTAGGG	Rep1	denAsCas12a-KRAB	spacer_004349	130	96	-0.0117126	AGTC	other	ACTL6A-P1P2-primary	-0.0076	subpool1
AATCACTAGGGTCCAGGCCTAAG	Rep1	denAsCas12a-KRAB	spacer_004350	130	83	0.0111051	AGCC	other	ACTL6A-P1P2-primary	0.0176	subpool1
CTCCCCGGCGTTCCCTTCCGGTC	Rep1	denAsCas12a-KRAB	spacer_004351	105	74	-0.00438797	TCCC	other	ACTL6A-P1P2-primary	0.0594	subpool1
TTAACTTCCACCGCCACCCACCT	Rep1	denAsCas12a-KRAB	spacer_004352	117	66	0.0305227	TCCC	other	ACTL6A-P1P2-primary	0.0466	subpool1
GCCGCTCATGGCTGCTGCCGGCG	Rep1	denAsCas12a-KRAB	spacer_004353	77	96	-0.093841	CGCC	other	ACTL6A-P1P2-primary	-0.0587	subpool1
ATGAGCGGCGGCGTGTACGGGGG	Rep1	denAsCas12a-KRAB	spacer_004354	93	68	-0.0101593	AGCC	other	ACTL6A-P1P2-primary	-0.0316	subpool1
ACCTCAGGCAACAAAGCGGCGTC	Rep1	denAsCas12a-KRAB	spacer_004355	79	91	-0.0814321	ACCC	other	ACTL6A-P1P2-primary	-0.0777	subpool1
TCCCCGGCGTTCCCTTCCGGTCT	Rep1	denAsCas12a-KRAB	spacer_004356	98	67	0.000375996	CCCC	other	ACTL6A-P1P2-primary	0.0424	subpool1
AGCCCTCCCCTCCCCGGCGTTCC	Rep1	denAsCas12a-KRAB	spacer_004357	213	50	0.16801	TCCC	other	ACTL6A-P1P2-primary	0.0823	subpool1
CTCTCGGGACCCCGGCCTCCCCG	Rep1	denAsCas12a-KRAB	spacer_004358	98	68	-0.00194723	CCCC	other	ACTL6A-P1P2-primary	0.0606	subpool1
ACACTTGCTGGCTCCTCCTATCA	Rep1	denAsCas12a-KRAB	spacer_004359	160	155	-0.054278	AGCC	other	ACTL6A-P1P2-primary	-0.0151	subpool1
GCTCCCAGCCCTCCCCTCCCCGG	Rep1	denAsCas12a-KRAB	spacer_004360	27	16	0.0227963	CGCC	other	ACTL6A-P1P2-primary	-0.0426	subpool1
AGCAAGTGTGGCTGAGCTCCGGG	Rep1	denAsCas12a-KRAB	spacer_004361	156	139	-0.0411631	AGCC	other	ACTL6A-P1P2-primary	0.0201	subpool1
GCCACCCACCTCAGGCAACAAAG	Rep1	denAsCas12a-KRAB	spacer_004362	151	170	-0.0778421	CACC	other	ACTL6A-P1P2-primary	-0.0414	subpool1
ACCCACCTCAGGCAACAAAGCGG	Rep1	denAsCas12a-KRAB	spacer_004363	185	113	0.0180479	CGCC	other	ACTL6A-P1P2-primary	0.0052	subpool1
CGGAGCTCAGCCACACTTGCTGG	Rep1	denAsCas12a-KRAB	spacer_004364	181	135	-0.0132751	ACCC	other	ACTL6A-P1P2-primary	-0.0398	subpool1
CACCTCAGGCAACAAAGCGGCGT	Rep1	denAsCas12a-KRAB	spacer_004365	123	113	-0.0459593	CACC	other	ACTL6A-P1P2-primary	0.0143	subpool1
CTCCCCTCCCCGGCGTTCCCTTC	Rep1	denAsCas12a-KRAB	spacer_004366	129	116	-0.0425995	AGCC	other	ACTL6A-P1P2-primary	-0.0409	subpool1
TCCCTGGGCGATGCGAATCCGAG	Rep1	denAsCas12a-KRAB	spacer_004367	134	112	-0.0311334	TTCC	other	ACTR10-P1P2-primary	-0.0514	subpool1
GCCGCGGAGACTGCGACCCTCTT	Rep1	denAsCas12a-KRAB	spacer_004368	142	134	-0.0501634	GTTG	other	ACTR10-P1P2-primary	-0.0826	subpool1
TTATTTCCTCCCTGGGCGATGCG	Rep1	denAsCas12a-KRAB	spacer_004369	132	103	-0.0203552	CTTA	other	ACTR10-P1P2-primary	-0.0072	subpool1
CAGGTCGATCACGACCGCCGTCT	Rep1	denAsCas12a-KRAB	spacer_004370	131	68	0.0435651	CTCC	other	ACTR10-P1P2-primary	0.0155	subpool1
GCATCGCCCAGGGAGGAAATAAT	Rep1	denAsCas12a-KRAB	spacer_004371	111	99	-0.0413155	ATTC	other	ACTR10-P1P2-primary	-0.021	subpool1
AAGTGAGTGGCCGTGACGCCAGC	Rep1	denAsCas12a-KRAB	spacer_004372	132	104	-0.0218703	TACC	other	ACTR10-P1P2-primary	-0.0167	subpool1
TCGGATTCGCATCGCCCAGGGAG	Rep1	denAsCas12a-KRAB	spacer_004373	142	127	-0.0417499	ATCC	other	ACTR10-P1P2-primary	0.028	subpool1
CCAGGCCCTCGTAGAGCGGCATG	Rep1	denAsCas12a-KRAB	spacer_004374	175	104	0.0223489	CTCC	other	ACTR10-P1P2-primary	0.026	subpool1
GCGGCCAACAAGTCTCGGCGCTC	Rep1	denAsCas12a-KRAB	spacer_004375	150	67	0.067127	CTCC	other	ACTR10-P1P2-primary	0.1018	subpool1
TCATCGCCGACTCGCTGGGCAGC	Rep1	denAsCas12a-KRAB	spacer_004376	90	121	-0.105671	GTCC	other	ACTR10-P1P2-primary	-0.0198	subpool1
TCTCAGTCTGCCTTACTACCATG	Rep1	denAsCas12a-KRAB	spacer_004377	278	198	-0.00604098	CTTC	other	ACTR10-P1P2-primary	-0.0026	subpool1
TTGGCCGCGGAGACTGCGACCCT	Rep1	denAsCas12a-KRAB	spacer_004378	88	59	0.00343773	CTTG	other	ACTR10-P1P2-primary	7e-04	subpool1
GACCCGAGGGGAGGGCGGGTGGC	Rep1	denAsCas12a-KRAB	spacer_004379	47	34	-0.00848212	GTTC	other	ACTR10-P1P2-primary	-0.03	subpool1
GTAAAGGCCTCTCCCAGGTCGAT	Rep1	denAsCas12a-KRAB	spacer_004380	66	64	-0.0544312	CTTG	other	ACTR10-P1P2-primary	-0.005	subpool1
CTACCATGCCGCTCTACGAGGGC	Rep1	denAsCas12a-KRAB	spacer_004382	150	115	-0.0175905	CTTA	other	ACTR10-P1P2-primary	-0.0104	subpool1
AGGGCGCTGGTTGAAGAAAAGGG	Rep1	denAsCas12a-KRAB	spacer_004383	105	79	-0.0146409	TGCA	other	ACTR10-P1P2-primary	-0.0201	subpool1
GCTCTACGAGGGCCTGGGGAGCG	Rep1	denAsCas12a-KRAB	spacer_004384	91	92	-0.0609705	TGCC	other	ACTR10-P1P2-primary	-0.0609	subpool1
TCAACCAGCGCCCTTGCAAATAA	Rep1	denAsCas12a-KRAB	spacer_004385	326	201	0.0165777	TTCT	other	ACTR10-P1P2-primary	0.025	subpool1
ACCCGAGGGGAGGGCGGGTGGCA	Rep1	denAsCas12a-KRAB	spacer_004386	129	81	0.0137191	TTCG	other	ACTR10-P1P2-primary	-0.0062	subpool1
GGCGCTCGGGCGTCGGCGACGGC	Rep1	denAsCas12a-KRAB	spacer_004387	44	38	-0.0362671	CTCC	other	ACTR10-P1P2-primary	-0.059	subpool1
CATCGCCCAGGGAGGAAATAATA	Rep1	denAsCas12a-KRAB	spacer_004388	266	137	0.0447923	TTCG	other	ACTR10-P1P2-primary	0.0101	subpool1
AACCAGCGCCCTTGCAAATAACA	Rep1	denAsCas12a-KRAB	spacer_004389	227	127	0.0318155	CTTC	other	ACTR10-P1P2-primary	0.0233	subpool1
CTCCCTGGGCGATGCGAATCCGA	Rep1	denAsCas12a-KRAB	spacer_004390	125	146	-0.0836089	TTTC	other	ACTR10-P1P2-primary	-0.0929	subpool1
ACCAGCGCCCTTGCAAATAACAG	Rep1	denAsCas12a-KRAB	spacer_004391	121	94	-0.0196616	TTCA	other	ACTR10-P1P2-primary	-0.0174	subpool1
CAAGGGCGCTGGTTGAAGAAAAG	Rep1	denAsCas12a-KRAB	spacer_004392	112	136	-0.0897032	TTTG	other	ACTR10-P1P2-primary	-0.0603	subpool1
TTCAACCAGCGCCCTTGCAAATA	Rep1	denAsCas12a-KRAB	spacer_004393	323	241	-0.0133327	TTTC	other	ACTR10-P1P2-primary	0.0025	subpool1
TGGGCGATGCGAATCCGAGGATC	Rep1	denAsCas12a-KRAB	spacer_004394	133	88	0.00550971	TCCC	other	ACTR10-P1P2-primary	-0.0276	subpool1
CCAAGTGAGTGGCCGTGACGCCA	Rep1	denAsCas12a-KRAB	spacer_004395	137	143	-0.0659783	TTTA	other	ACTR10-P1P2-primary	-0.0118	subpool1
TCCCCGCCGCTCCCCAGGCCCTC	Rep1	denAsCas12a-KRAB	spacer_004396	205	129	0.0133795	CTTC	other	ACTR10-P1P2-primary	0.0256	subpool1
CAGGCCCTCGTAGAGCGGCATGG	Rep1	denAsCas12a-KRAB	spacer_004397	268	153	0.0286456	TCCC	other	ACTR10-P1P2-primary	0.0083	subpool1
TGGGTCCTCATCGCCGACTCGCT	Rep1	denAsCas12a-KRAB	spacer_004398	131	104	-0.0230628	TGCC	other	ACTR10-P1P2-primary	-0.0249	subpool1
ATGCCGCTCTACGAGGGCCTGGG	Rep1	denAsCas12a-KRAB	spacer_004399	174	124	-0.00613199	TACC	other	ACTR10-P1P2-primary	0.02	subpool1
TGGGGCTCTGCCACCCGCCCTCC	Rep1	denAsCas12a-KRAB	spacer_004400	176	86	0.0530441	TGCC	other	ACTR10-P1P2-primary	0.0152	subpool1
ACGGCCACTCACTTGGTAAAGGC	Rep1	denAsCas12a-KRAB	spacer_004401	117	75	0.0104766	CGTC	other	ACTR10-P1P2-primary	0.0309	subpool1
CCGCCGCTCCCCAGGCCCTCGTA	Rep1	denAsCas12a-KRAB	spacer_004402	84	106	-0.0957353	CTCC	other	ACTR10-P1P2-primary	-0.0619	subpool1
AGGTCGATCACGACCGCCGTCTT	Rep1	denAsCas12a-KRAB	spacer_004403	113	81	-0.00704701	TCCC	other	ACTR10-P1P2-primary	-0.003	subpool1
CTTCAACCAGCGCCCTTGCAAAT	Rep1	denAsCas12a-KRAB	spacer_004404	59	66	-0.0768383	TTTT	other	ACTR10-P1P2-primary	-0.0522	subpool1
CTGGGCGATGCGAATCCGAGGAT	Rep1	denAsCas12a-KRAB	spacer_004405	130	80	0.0168781	CTCC	other	ACTR10-P1P2-primary	0.0262	subpool1
CCTCGGGTCGAACACAGCTGGCG	Rep1	denAsCas12a-KRAB	spacer_004406	108	61	0.0303249	CTCC	other	ACTR10-P1P2-primary	-0.0428	subpool1
GAGGGGAGGGCGGGTGGCAGAGC	Rep1	denAsCas12a-KRAB	spacer_004407	64	40	0.0144468	ACCC	other	ACTR10-P1P2-primary	-0.0026	subpool1
GCCGCTCCCCAGGCCCTCGTAGA	Rep1	denAsCas12a-KRAB	spacer_004408	319	160	0.0489482	CCCC	other	ACTR10-P1P2-primary	-0.0011	subpool1
GTCTGCCTTACTACCATGCCGCT	Rep1	denAsCas12a-KRAB	spacer_004409	111	116	-0.0661659	CTCA	other	ACTR10-P1P2-primary	-0.0556	subpool1
GCGAGCGCCGAGACTTGTTGGCC	Rep1	denAsCas12a-KRAB	spacer_004410	99	48	0.0542644	CCCC	other	ACTR10-P1P2-primary	0.0104	subpool1
AAGAAAAGGGGAGGCCCGGAGCT	Rep1	denAsCas12a-KRAB	spacer_004411	106	101	-0.0516796	GTTG	other	ACTR10-P1P2-primary	-0.0106	subpool1
AATAACAGCTCTTATTATTTCCT	Rep1	denAsCas12a-KRAB	spacer_004412	148	73	0.0515725	TGCA	other	ACTR10-P1P2-primary	0.0125	subpool1
CAGCGAGTCGGCGATGAGGACCC	Rep1	denAsCas12a-KRAB	spacer_004413	90	71	-0.0220713	TGCC	other	ACTR10-P1P2-primary	0.0283	subpool1
CCAGGCACTGCCTGGGTCCTCAT	Rep1	denAsCas12a-KRAB	spacer_004414	160	90	0.0309689	AGCC	other	ACTR10-P1P2-primary	-0.0016	subpool1
CAGGGAGGAAATAATAAGAGCTG	Rep1	denAsCas12a-KRAB	spacer_004415	142	155	-0.0729933	CGCC	other	ACTR10-P1P2-primary	-0.0597	subpool1
CTCGGGTCGAACACAGCTGGCGT	Rep1	denAsCas12a-KRAB	spacer_004416	52	35	0.00282557	TCCC	other	ACTR10-P1P2-primary	0.0523	subpool1
GGCGATGAGGACCCAGGCAGTGC	Rep1	denAsCas12a-KRAB	spacer_004417	72	83	-0.0815517	AGTC	other	ACTR10-P1P2-primary	-0.0547	subpool1
GTCTCCGCGGCCAACAAGTCTCG	Rep1	denAsCas12a-KRAB	spacer_004418	86	72	-0.0313937	CGCA	other	ACTR10-P1P2-primary	-0.0448	subpool1
CGAGCGCCGGAGCCCCGGCCCCG	Rep1	denAsCas12a-KRAB	spacer_004419	153	103	0.00279629	CGCC	other	ACTR10-P1P2-primary	0.0091	subpool1
AGGCACTGCCTGGGTCCTCATCG	Rep1	denAsCas12a-KRAB	spacer_004420	128	91	-0.0057561	CCCC	other	ACTR10-P1P2-primary	0.0215	subpool1
CTTGCAAATAACAGCTCTTATTA	Rep1	denAsCas12a-KRAB	spacer_004421	256	91	0.10294	CGCC	other	ACTR10-P1P2-primary	0.0497	subpool1
AGGCAGTGCCTGGGGCTCTGCCA	Rep1	denAsCas12a-KRAB	spacer_004422	174	101	0.0260403	ACCC	other	ACTR10-P1P2-primary	0.0195	subpool1
GACGCCCGAGCGCCGGAGCCCCG	Rep1	denAsCas12a-KRAB	spacer_004423	106	74	-0.00290157	CGCC	other	ACTR10-P1P2-primary	-0.0079	subpool1
TCGGCGCTCGCGGGGCGGGGCCG	Rep1	denAsCas12a-KRAB	spacer_004424	114	40	0.104978	AGTC	other	ACTR10-P1P2-primary	0.0592	subpool1
CCGGCCCCGCCCCGCGAGCGCCG	Rep1	denAsCas12a-KRAB	spacer_004425	114	96	-0.032308	AGCC	other	ACTR10-P1P2-primary	-0.0167	subpool1
TCGCCCAGGGAGGAAATAATAAG	Rep1	denAsCas12a-KRAB	spacer_004426	259	171	0.0058472	CGCA	other	ACTR10-P1P2-primary	0.0285	subpool1
ATAAGAGCTGTTATTTGCAAGGG	Rep1	denAsCas12a-KRAB	spacer_004427	163	210	-0.0989868	AATA	other	ACTR10-P1P2-primary	-0.0735	subpool1
CTTGGTAAAGGCCTCTCCCAGGT	Rep1	denAsCas12a-KRAB	spacer_004428	61	114	-0.157317	CTCA	other	ACTR10-P1P2-primary	-0.0671	subpool1
CCGCGAGCGCCGAGACTTGTTGG	Rep1	denAsCas12a-KRAB	spacer_004429	172	162	-0.0498638	CGCC	other	ACTR10-P1P2-primary	-0.0063	subpool1
CGGCCACTCACTTGGTAAAGGCC	Rep1	denAsCas12a-KRAB	spacer_004430	96	64	0.0043262	GTCA	other	ACTR10-P1P2-primary	0.0211	subpool1
AGGCCCTCGTAGAGCGGCATGGT	Rep1	denAsCas12a-KRAB	spacer_004431	127	87	6.30106804626367e-05	CCCC	other	ACTR10-P1P2-primary	-0.0188	subpool1
GAGACTTGTTGGCCGCGGAGACT	Rep1	denAsCas12a-KRAB	spacer_004432	108	83	-0.0179689	CGCC	other	ACTR10-P1P2-primary	0.0189	subpool1
GGGCCCGGGCTGTCCCAGGCTGT	Rep1	denAsCas12a-KRAB	spacer_004433	160	94	0.0241498	CGCC	other	ACTR10-P1P2-primary	-0.0077	subpool1
GACTCGCTGGGCAGCTCCGGGCC	Rep1	denAsCas12a-KRAB	spacer_004434	79	79	-0.0592567	CGCC	other	ACTR10-P1P2-primary	-0.0172	subpool1
CTCAGTCTGCCTTACTACCATGC	Rep1	denAsCas12a-KRAB	spacer_004435	91	70	-0.0181141	TTCT	other	ACTR10-P1P2-primary	0.0214	subpool1
GGAGCCCCGGCCCCGCCCCGCGA	Rep1	denAsCas12a-KRAB	spacer_004436	171	95	0.0329169	CGCC	other	ACTR10-P1P2-primary	0.035	subpool1
TTACTACCATGCCGCTCTACGAG	Rep1	denAsCas12a-KRAB	spacer_004437	290	103	0.10307	TGCC	other	ACTR10-P1P2-primary	0.0443	subpool1
TCCGCGGCCAACAAGTCTCGGCG	Rep1	denAsCas12a-KRAB	spacer_004438	99	79	-0.023868	AGTC	other	ACTR10-P1P2-primary	0.0603	subpool1
AGCTGTGTTCGACCCGAGGGGAG	Rep1	denAsCas12a-KRAB	spacer_004439	135	68	0.0482817	CGCC	other	ACTR10-P1P2-primary	0.0465	subpool1
TCTTCTCTCAGTCTGCCTTACTA	Rep1	denAsCas12a-KRAB	spacer_004440	143	105	-0.0108191	ACCC	other	ACTR10-P1P2-primary	-0.0236	subpool1
TTCGACCCGAGGGGAGGGCGGGT	Rep1	denAsCas12a-KRAB	spacer_004441	112	110	-0.0564311	TGTG	other	ACTR10-P1P2-primary	-0.0026	subpool1
CGACCGCCGTCTTCTCCCCGCCG	Rep1	denAsCas12a-KRAB	spacer_004442	124	49	0.0863397	ATCA	other	ACTR10-P1P2-primary	0.0237	subpool1
GCCCCGCGAGCGCCGAGACTTGT	Rep1	denAsCas12a-KRAB	spacer_004443	138	95	-0.000705722	CCCC	other	ACTR10-P1P2-primary	-0.0272	subpool1
GCGGCCGCGCGAGGCCCCCGCCG	Rep1	denAsCas12a-KRAB	spacer_004444	118	75	0.0118112	CGCC	other	ACTR10-P1P2-primary	0.0184	subpool1
ACAGCTCTTATTATTTCCTCCCT	Rep1	denAsCas12a-KRAB	spacer_004445	154	97	0.0132296	AATA	other	ACTR10-P1P2-primary	-0.011	subpool1
GCTCCCCAGGCCCTCGTAGAGCG	Rep1	denAsCas12a-KRAB	spacer_004446	251	103	0.0804219	CGCC	other	ACTR10-P1P2-primary	0.0571	subpool1
GCCCTCCCCTCGGGTCGAACACA	Rep1	denAsCas12a-KRAB	spacer_004447	206	100	0.0540742	ACCC	other	ACTR10-P1P2-primary	0.0278	subpool1
CGCCGCTCCCCAGGCCCTCGTAG	Rep1	denAsCas12a-KRAB	spacer_004448	92	69	-0.0141439	TCCC	other	ACTR10-P1P2-primary	-0.0211	subpool1
AGAGCTGTTATTTGCAAGGGCGC	Rep1	denAsCas12a-KRAB	spacer_004449	116	117	-0.0606027	AATA	other	ACTR10-P1P2-primary	-0.0039	subpool1
TCGCCGACTCGCTGGGCAGCTCC	Rep1	denAsCas12a-KRAB	spacer_004450	151	115	-0.0165486	CTCA	other	ACTR10-P1P2-primary	-0.0329	subpool1
CGCCGTCGCCGACGCCCGAGCGC	Rep1	denAsCas12a-KRAB	spacer_004451	77	56	-0.00931846	CCCC	other	ACTR10-P1P2-primary	0.042	subpool1
AGCGCCCTTGCAAATAACAGCTC	Rep1	denAsCas12a-KRAB	spacer_004452	115	98	-0.0341719	AACC	other	ACTR10-P1P2-primary	0.0059	subpool1
GGCGACGGCGGGGGCCTCGCGCG	Rep1	denAsCas12a-KRAB	spacer_004453	97	46	0.057738	CGTC	other	ACTR10-P1P2-primary	0.0302	subpool1
CGCCCTCCCCTCGGGTCGAACAC	Rep1	denAsCas12a-KRAB	spacer_004454	51	31	0.0188117	CACC	other	ACTR10-P1P2-primary	0.0157	subpool1
CTCCCCTCGGGTCGAACACAGCT	Rep1	denAsCas12a-KRAB	spacer_004455	144	55	0.0916743	CGCC	other	ACTR10-P1P2-primary	0.0619	subpool1
TGCCTTACTACCATGCCGCTCTA	Rep1	denAsCas12a-KRAB	spacer_004456	170	176	-0.0646959	AGTC	other	ACTR10-P1P2-primary	-0.0534	subpool1
GGCCCCGCCCCGCGAGCGCCGAG	Rep1	denAsCas12a-KRAB	spacer_004457	122	76	0.0149618	CCCC	other	ACTR10-P1P2-primary	3e-04	subpool1
CAAATAACAGCTCTTATTATTTC	Rep1	denAsCas12a-KRAB	spacer_004458	159	115	-0.00845311	CTTG	other	ACTR10-P1P2-primary	0.0323	subpool1
AGGCAGACTGAGAGAAGAGGGTC	Rep1	denAsCas12a-KRAB	spacer_004459	149	118	-0.0226778	AGTA	other	ACTR10-P1P2-primary	-0.0057	subpool1
CCCCGCCGCTCCCCAGGCCCTCG	Rep1	denAsCas12a-KRAB	spacer_004460	85	90	-0.06822	TTCT	other	ACTR10-P1P2-primary	-0.0281	subpool1
ACCCGCCCTCCCCTCGGGTCGAA	Rep1	denAsCas12a-KRAB	spacer_004461	152	139	-0.0452364	TGCC	other	ACTR10-P1P2-primary	0.0195	subpool1
TGGGACAGCCCGGGCCCGGCGCG	Rep1	denAsCas12a-KRAB	spacer_004462	75	102	-0.107475	AGCC	other	ACTR10-P1P2-primary	-0.0632	subpool1
GCCGACGCCCGAGCGCCGGAGCC	Rep1	denAsCas12a-KRAB	spacer_004463	109	76	-0.00270703	CGTC	other	ACTR10-P1P2-primary	-0.0343	subpool1
GCCGTCGCCGACGCCCGAGCGCC	Rep1	denAsCas12a-KRAB	spacer_004464	99	62	0.0141303	CCCC	other	ACTR10-P1P2-primary	0.0246	subpool1
GTCGCCGACGCCCGAGCGCCGGA	Rep1	denAsCas12a-KRAB	spacer_004465	59	82	-0.110877	CGCC	other	ACTR10-P1P2-primary	-0.0934	subpool1
GTCTTCTCCCCGCCGCTCCCCAG	Rep1	denAsCas12a-KRAB	spacer_004466	150	96	0.0107277	CGCC	other	ACTR10-P1P2-primary	0.0035	subpool1
CGGGCCCGGCGCGCCGCGGCCGC	Rep1	denAsCas12a-KRAB	spacer_004467	69	31	0.0662138	AGCC	other	ACTR10-P1P2-primary	0.0387	subpool1
TTCTCCCCGCCGCTCCCCAGGCC	Rep1	denAsCas12a-KRAB	spacer_004468	116	54	0.0606448	CGTC	other	ACTR10-P1P2-primary	0.0305	subpool1
GAGGATCGGGGTCTGACTCCCAG	Rep1	denAsCas12a-KRAB	spacer_004469	140	126	-0.0427346	ATCC	other	ACTR10-P1P2-secondary	-0.0216	subpool1
CGAGGATCGGGGTCTGACTCCCA	Rep1	denAsCas12a-KRAB	spacer_004470	228	127	0.0325048	AATC	other	ACTR10-P1P2-secondary	0.0422	subpool1
GATCCTCGGATTCGCATCGCCCA	Rep1	denAsCas12a-KRAB	spacer_004471	201	104	0.0440707	CCCC	other	ACTR10-P1P2-secondary	-0.0031	subpool1
AGACCCCGATCCTCGGATTCGCA	Rep1	denAsCas12a-KRAB	spacer_004472	98	82	-0.0313047	AGTC	other	ACTR10-P1P2-secondary	-0.0272	subpool1
CGATCCTCGGATTCGCATCGCCC	Rep1	denAsCas12a-KRAB	spacer_004473	59	48	-0.0269001	ACCC	other	ACTR10-P1P2-secondary	0.0327	subpool1
GACCCCGATCCTCGGATTCGCAT	Rep1	denAsCas12a-KRAB	spacer_004474	34	77	-0.187444	GTCA	other	ACTR10-P1P2-secondary	-0.2306	subpool1
CAACGCCAAAATCGGTTACAGCC	Rep1	denAsCas12a-KRAB	spacer_004475	80	80	-0.0592567	CTTA	other	ACTR6-P1P2-primary	-0.0162	subpool1
GGCGTTGTAAGCTCCATTATCCA	Rep1	denAsCas12a-KRAB	spacer_004476	113	121	-0.0699832	TTTT	other	ACTR6-P1P2-primary	-0.0182	subpool1
AAAGCATCACAATCACCCACCCA	Rep1	denAsCas12a-KRAB	spacer_004477	162	108	0.0043262	ATTC	other	ACTR6-P1P2-primary	-0.0166	subpool1
ATTGATGTCCGGAGATGAAACGT	Rep1	denAsCas12a-KRAB	spacer_004478	70	34	0.0539846	GTTC	other	ACTR6-P1P2-primary	0.0504	subpool1
GGCGGAGCGTTAGGACGCGCCTC	Rep1	denAsCas12a-KRAB	spacer_004479	128	85	0.00493995	GTTG	other	ACTR6-P1P2-primary	-0.0298	subpool1
TCTCCGGACATCAATGAACTGCA	Rep1	denAsCas12a-KRAB	spacer_004480	115	172	-0.122384	TTCA	other	ACTR6-P1P2-primary	-0.0958	subpool1
CCGGTACTCTATGGTTTGTTGGG	Rep1	denAsCas12a-KRAB	spacer_004481	151	84	0.0327093	TTTT	other	ACTR6-P1P2-primary	0.0025	subpool1
CAGCCATGAAAATGTGTCGTAAG	Rep1	denAsCas12a-KRAB	spacer_004482	180	125	-0.00207529	GTTA	other	ACTR6-P1P2-primary	-0.0203	subpool1
GGGCTGCGAGGCCCCGGAAGTGG	Rep1	denAsCas12a-KRAB	spacer_004483	137	106	-0.0190272	TTTT	other	ACTR6-P1P2-primary	0.0285	subpool1
GTGGTGAGATGACGACCTTAGTG	Rep1	denAsCas12a-KRAB	spacer_004484	126	97	-0.0182385	GTTG	other	ACTR6-P1P2-primary	0.0611	subpool1
CGGGGCCTCGCAGCCCAAAACTA	Rep1	denAsCas12a-KRAB	spacer_004485	78	78	-0.0592567	CTTC	other	ACTR6-P1P2-primary	-0.0618	subpool1
GGTACTCTATGGTTTGTTGGGCG	Rep1	denAsCas12a-KRAB	spacer_004486	94	58	0.0164616	TTCC	other	ACTR6-P1P2-primary	0.0073	subpool1
GGGGCCTCGCAGCCCAAAACTAA	Rep1	denAsCas12a-KRAB	spacer_004487	223	116	0.0432345	TTCC	other	ACTR6-P1P2-primary	0.0099	subpool1
CGGAGATGAAACGTAGCACATGA	Rep1	denAsCas12a-KRAB	spacer_004488	120	121	-0.0605581	TGTC	other	ACTR6-P1P2-primary	-0.0014	subpool1
ATTATCCAGCACTAAGGTCGTCA	Rep1	denAsCas12a-KRAB	spacer_004489	211	95	0.0658785	CTCC	other	ACTR6-P1P2-primary	0.0771	subpool1
TCTGGCTAAGTCAGGGCCGCGCG	Rep1	denAsCas12a-KRAB	spacer_004490	67	29	0.0720594	TCCC	other	ACTR6-P1P2-primary	0.0525	subpool1
ATTCAAAGCATCACAATCACCCA	Rep1	denAsCas12a-KRAB	spacer_004491	224	118	0.0412555	TTCA	other	ACTR6-P1P2-primary	0.007	subpool1
CCTCGGAGAAAGAAAGTACTTAC	Rep1	denAsCas12a-KRAB	spacer_004492	111	90	-0.0263694	TGTC	other	ACTR6-P1P2-primary	-0.0548	subpool1
GCGTTGTAAGCTCCATTATCCAG	Rep1	denAsCas12a-KRAB	spacer_004493	112	137	-0.090852	TTTG	other	ACTR6-P1P2-primary	-0.0666	subpool1
AATTCAAAGCATCACAATCACCC	Rep1	denAsCas12a-KRAB	spacer_004494	86	90	-0.0663859	TTTC	other	ACTR6-P1P2-primary	-0.0297	subpool1
CCGAGGGACAAGATATATACGCC	Rep1	denAsCas12a-KRAB	spacer_004495	40	39	-0.0552865	TTCT	other	ACTR6-P1P2-primary	-0.0246	subpool1
ATCTCCGGACATCAATGAACTGC	Rep1	denAsCas12a-KRAB	spacer_004496	34	69	-0.170242	TTTC	other	ACTR6-P1P2-primary	-0.0844	subpool1
GGAGATGAAACGTAGCACATGAA	Rep1	denAsCas12a-KRAB	spacer_004497	289	167	0.0267456	GTCC	other	ACTR6-P1P2-primary	-0.0013	subpool1
GAGGGACAAGATATATACGCCTA	Rep1	denAsCas12a-KRAB	spacer_004498	111	75	0.00222127	CTCC	other	ACTR6-P1P2-primary	-0.0013	subpool1
CTGGTTGGAGCTGGGTGGGTGAT	Rep1	denAsCas12a-KRAB	spacer_004499	92	74	-0.0251144	TTCC	other	ACTR6-P1P2-primary	-0.0058	subpool1
TCCGGTACTCTATGGTTTGTTGG	Rep1	denAsCas12a-KRAB	spacer_004500	357	216	0.019536	TTTT	other	ACTR6-P1P2-primary	0.0244	subpool1
TCCGAGGGACAAGATATATACGC	Rep1	denAsCas12a-KRAB	spacer_004501	155	95	0.0175117	TTTC	other	ACTR6-P1P2-primary	0.0158	subpool1
CGGTACTCTATGGTTTGTTGGGC	Rep1	denAsCas12a-KRAB	spacer_004502	141	69	0.0528115	TTTC	other	ACTR6-P1P2-primary	0.0233	subpool1
CCTTTCCGACCCCTCTGCTCGAG	Rep1	denAsCas12a-KRAB	spacer_004503	195	91	0.0602581	TTTC	other	ACTR6-P1P2-primary	0.0783	subpool1
GGCTGCGAGGCCCCGGAAGTGGG	Rep1	denAsCas12a-KRAB	spacer_004504	108	23	0.183279	TTTG	other	ACTR6-P1P2-primary	0.023	subpool1
ATGTGCTACGTTTCATCTCCGGA	Rep1	denAsCas12a-KRAB	spacer_004505	128	109	-0.0340593	TTTC	other	ACTR6-P1P2-primary	-0.0392	subpool1
CTTTCCGACCCCTCTGCTCGAGC	Rep1	denAsCas12a-KRAB	spacer_004506	124	95	-0.0174805	TTCC	other	ACTR6-P1P2-primary	-0.0334	subpool1
ACTTCCGGGGCCTCGCAGCCCAA	Rep1	denAsCas12a-KRAB	spacer_004507	261	122	0.0600008	TCCC	other	ACTR6-P1P2-primary	0.0216	subpool1
TCGGAGAAAGAAAGTACTTACGA	Rep1	denAsCas12a-KRAB	spacer_004508	260	117	0.065961	TCCC	other	ACTR6-P1P2-primary	0.0287	subpool1
AAGCATCACAATCACCCACCCAG	Rep1	denAsCas12a-KRAB	spacer_004509	233	161	-0.00129263	TTCA	other	ACTR6-P1P2-primary	-0.0137	subpool1
CCTGGTTGGAGCTGGGTGGGTGA	Rep1	denAsCas12a-KRAB	spacer_004510	155	172	-0.0755763	ATTC	other	ACTR6-P1P2-primary	-0.0283	subpool1
GTGCTGGATAATGGAGCTTACAA	Rep1	denAsCas12a-KRAB	spacer_004511	162	134	-0.0295001	CTTA	other	ACTR6-P1P2-primary	-0.0297	subpool1
GGACATCAATGAACTGCAGACAC	Rep1	denAsCas12a-KRAB	spacer_004512	140	85	0.0189925	CTCC	other	ACTR6-P1P2-primary	0.0046	subpool1
GCCAGAGGGATTCCCTGGTTGGA	Rep1	denAsCas12a-KRAB	spacer_004513	245	139	0.0296234	CTTA	other	ACTR6-P1P2-primary	0.0123	subpool1
GCCCAACAAACCATAGAGTACCG	Rep1	denAsCas12a-KRAB	spacer_004514	127	139	-0.073415	CTCC	other	ACTR6-P1P2-primary	-0.0495	subpool1
TGTGCTACGTTTCATCTCCGGAC	Rep1	denAsCas12a-KRAB	spacer_004515	86	63	-0.010454	TTCA	other	ACTR6-P1P2-primary	0.0035	subpool1
CGCCTAGTGGTTTCATGTGCTAC	Rep1	denAsCas12a-KRAB	spacer_004516	58	114	-0.165225	TATA	other	ACTR6-P1P2-primary	-0.0615	subpool1
ATAGAGTACCGGAAAAAGCTCGA	Rep1	denAsCas12a-KRAB	spacer_004517	101	119	-0.0849748	AACC	other	ACTR6-P1P2-primary	-0.0438	subpool1
GGAAAAAGCTCGAGCAGAGGGGT	Rep1	denAsCas12a-KRAB	spacer_004518	110	76	-0.00127492	TACC	other	ACTR6-P1P2-primary	0.0146	subpool1
TTGGGCGGAGCGTTAGGACGCGC	Rep1	denAsCas12a-KRAB	spacer_004519	81	55	0.00144878	TTTG	other	ACTR6-P1P2-primary	0.0211	subpool1
GCACTAAGGTCGTCATCTCACCA	Rep1	denAsCas12a-KRAB	spacer_004520	154	117	-0.0161674	TCCA	other	ACTR6-P1P2-primary	0.0308	subpool1
TTGATGTCCGGAGATGAAACGTA	Rep1	denAsCas12a-KRAB	spacer_004521	253	171	0.00217169	TTCA	other	ACTR6-P1P2-primary	0.0315	subpool1
CAGCACTAAGGTCGTCATCTCAC	Rep1	denAsCas12a-KRAB	spacer_004522	98	64	0.0075596	TATC	other	ACTR6-P1P2-primary	-0.01	subpool1
TATCTTGTCCCTCGGAGAAAGAA	Rep1	denAsCas12a-KRAB	spacer_004523	135	71	0.0415116	TATA	other	ACTR6-P1P2-primary	0.0149	subpool1
ACGCCAAAATCGGTTACAGCCAT	Rep1	denAsCas12a-KRAB	spacer_004524	115	75	0.00777281	TACA	other	ACTR6-P1P2-primary	0.0428	subpool1
GTTGGTGGTGAGATGACGACCTT	Rep1	denAsCas12a-KRAB	spacer_004525	127	89	-0.00350111	TGTG	other	ACTR6-P1P2-primary	-0.0213	subpool1
CCCTTTCCGACCCCTCTGCTCGA	Rep1	denAsCas12a-KRAB	spacer_004526	157	139	-0.0401611	TTTT	other	ACTR6-P1P2-primary	-0.0086	subpool1
TGGTTGGAGCTGGGTGGGTGATT	Rep1	denAsCas12a-KRAB	spacer_004527	116	89	-0.017708	TCCC	other	ACTR6-P1P2-primary	-0.0016	subpool1
CCTCTGGCTAAGTCAGGGCCGCG	Rep1	denAsCas12a-KRAB	spacer_004528	136	74	0.0361791	AATC	other	ACTR6-P1P2-primary	0.0735	subpool1
GGTTACAGCCATGAAAATGTGTC	Rep1	denAsCas12a-KRAB	spacer_004529	55	53	-0.0534481	AATC	other	ACTR6-P1P2-primary	0.0168	subpool1
CTCGGAGAAAGAAAGTACTTACG	Rep1	denAsCas12a-KRAB	spacer_004530	62	60	-0.0541148	GTCC	other	ACTR6-P1P2-primary	-0.0664	subpool1
ACTAGGCGTATATATCTTGTCCC	Rep1	denAsCas12a-KRAB	spacer_004531	120	58	0.0547552	AACC	other	ACTR6-P1P2-primary	0.0721	subpool1
CGCGCGGCCCTGACTTAGCCAGA	Rep1	denAsCas12a-KRAB	spacer_004532	428	180	0.0765709	CCCC	other	ACTR6-P1P2-primary	0.062	subpool1
TACGCCTAGTGGTTTCATGTGCT	Rep1	denAsCas12a-KRAB	spacer_004533	112	95	-0.0334415	TATA	other	ACTR6-P1P2-primary	-0.032	subpool1
CTCTGGCTAAGTCAGGGCCGCGC	Rep1	denAsCas12a-KRAB	spacer_004534	105	75	-0.0064929	ATCC	other	ACTR6-P1P2-primary	-0.0238	subpool1
AGCTCCATTATCCAGCACTAAGG	Rep1	denAsCas12a-KRAB	spacer_004535	232	148	0.0112354	TGTA	other	ACTR6-P1P2-primary	0.0057	subpool1
CCACCAACCACACCGCAGCCGTA	Rep1	denAsCas12a-KRAB	spacer_004536	196	169	-0.0360142	CTCA	other	ACTR6-P1P2-primary	0.0307	subpool1
TGCAGTTCATTGATGTCCGGAGA	Rep1	denAsCas12a-KRAB	spacer_004537	146	123	-0.0323752	TGTC	other	ACTR6-P1P2-primary	-0.0376	subpool1
TCTTGTCCCTCGGAGAAAGAAAG	Rep1	denAsCas12a-KRAB	spacer_004538	162	157	-0.0543405	TATA	other	ACTR6-P1P2-primary	-0.0015	subpool1
TCCAGCACTAAGGTCGTCATCTC	Rep1	denAsCas12a-KRAB	spacer_004539	153	114	-0.0131156	ATTA	other	ACTR6-P1P2-primary	0.0088	subpool1
GAGCTGGGTGGGTGATTGTGATG	Rep1	denAsCas12a-KRAB	spacer_004540	188	145	-0.0185306	GTTG	other	ACTR6-P1P2-primary	-0.0181	subpool1
TAACGCTCCGCCCAACAAACCAT	Rep1	denAsCas12a-KRAB	spacer_004541	42	60	-0.115189	GTCC	other	ACTR6-P1P2-primary	-0.1481	subpool1
CACTTCCGGGGCCTCGCAGCCCA	Rep1	denAsCas12a-KRAB	spacer_004542	117	91	-0.0198469	ATCC	other	ACTR6-P1P2-primary	-0.0059	subpool1
CCCGCGCGGCCCTGACTTAGCCA	Rep1	denAsCas12a-KRAB	spacer_004543	98	78	-0.0234624	CACC	other	ACTR6-P1P2-primary	-0.0219	subpool1
CCGGAAAAAGCTCGAGCAGAGGG	Rep1	denAsCas12a-KRAB	spacer_004544	171	79	0.0618381	AGTA	other	ACTR6-P1P2-primary	0.0818	subpool1
AATTTCAATTCAAAGCATCACAA	Rep1	denAsCas12a-KRAB	spacer_004545	143	104	-0.00931846	AATC	other	ACTR6-P1P2-primary	-0.0273	subpool1
TTGTCCCTCGGAGAAAGAAAGTA	Rep1	denAsCas12a-KRAB	spacer_004546	128	74	0.0266723	TATC	other	ACTR6-P1P2-primary	0.0307	subpool1
CTAACGCTCCGCCCAACAAACCA	Rep1	denAsCas12a-KRAB	spacer_004547	200	97	0.0542154	CGTC	other	ACTR6-P1P2-primary	0.0735	subpool1
AACCAGGGAATCCCTCTGGCTAA	Rep1	denAsCas12a-KRAB	spacer_004548	151	133	-0.0393521	CTCC	other	ACTR6-P1P2-primary	-0.0259	subpool1
TCCCTCGGAGAAAGAAAGTACTT	Rep1	denAsCas12a-KRAB	spacer_004549	166	137	-0.0291472	CTTG	other	ACTR6-P1P2-primary	2e-04	subpool1
TCGTAAGTACTTTCTTTCTCCGA	Rep1	denAsCas12a-KRAB	spacer_004550	199	120	0.0200622	TGTG	other	ACTR6-P1P2-primary	0.0323	subpool1
GCCCAAAACTAAAACCAAAATCA	Rep1	denAsCas12a-KRAB	spacer_004551	97	102	-0.0671385	CGCA	other	ACTR6-P1P2-primary	-0.071	subpool1
AGCACTAAGGTCGTCATCTCACC	Rep1	denAsCas12a-KRAB	spacer_004552	47	74	-0.130438	ATCC	other	ACTR6-P1P2-primary	-0.0433	subpool1
GCCATGAAAATGTGTCGTAAGTA	Rep1	denAsCas12a-KRAB	spacer_004553	120	85	-0.00518063	TACA	other	ACTR6-P1P2-primary	-0.0443	subpool1
AGGGCCGCGCGGGGGTGTCTGCA	Rep1	denAsCas12a-KRAB	spacer_004554	116	98	-0.0328142	AGTC	other	ACTR6-P1P2-primary	-0.0539	subpool1
CTACGTTTCATCTCCGGACATCA	Rep1	denAsCas12a-KRAB	spacer_004555	98	110	-0.0773708	TGTG	other	ACTR6-P1P2-primary	0.0067	subpool1
TCCCACTTCCGGGGCCTCGCAGC	Rep1	denAsCas12a-KRAB	spacer_004556	171	89	0.0431476	TATA	other	ACTR6-P1P2-primary	0.0427	subpool1
GTTTGTTGGGCGGAGCGTTAGGA	Rep1	denAsCas12a-KRAB	spacer_004557	130	110	-0.0330602	TATG	other	ACTR6-P1P2-primary	-0.0386	subpool1
GCGCGGCCCTGACTTAGCCAGAG	Rep1	denAsCas12a-KRAB	spacer_004558	158	61	0.0899872	CCCC	other	ACTR6-P1P2-primary	0.0442	subpool1
GGGCCGCGCGGGGGTGTCTGCAG	Rep1	denAsCas12a-KRAB	spacer_004559	131	64	0.0530719	GTCA	other	ACTR6-P1P2-primary	0.0918	subpool1
CCACTTCCGGGGCCTCGCAGCCC	Rep1	denAsCas12a-KRAB	spacer_004560	65	43	0.00553713	TATC	other	ACTR6-P1P2-primary	-0.005	subpool1
AAAATCGGTTACAGCCATGAAAA	Rep1	denAsCas12a-KRAB	spacer_004561	203	88	0.0718199	CGCC	other	ACTR6-P1P2-primary	0.0671	subpool1
GACACCCCCGCGCGGCCCTGACT	Rep1	denAsCas12a-KRAB	spacer_004562	100	79	-0.022292	TGCA	other	ACTR6-P1P2-primary	-0.0105	subpool1
GTAAGTACTTTCTTTCTCCGAGG	Rep1	denAsCas12a-KRAB	spacer_004563	131	55	0.0768372	TGTC	other	ACTR6-P1P2-primary	0.0695	subpool1
TAAGCTCCATTATCCAGCACTAA	Rep1	denAsCas12a-KRAB	spacer_004564	192	139	-0.00860218	GTTG	other	ACTR6-P1P2-primary	-0.039	subpool1
TCTCACCACCAACCACACCGCAG	Rep1	denAsCas12a-KRAB	spacer_004565	67	165	-0.200586	GTCA	other	ACTR6-P1P2-primary	-0.1332	subpool1
ATTTCAATTCAAAGCATCACAAT	Rep1	denAsCas12a-KRAB	spacer_004566	97	44	0.0647087	ATCA	other	ACTR6-P1P2-primary	0.0503	subpool1
CCGCGCGGCCCTGACTTAGCCAG	Rep1	denAsCas12a-KRAB	spacer_004567	139	77	0.0333688	ACCC	other	ACTR6-P1P2-primary	0.0524	subpool1
TTATCCAGCACTAAGGTCGTCAT	Rep1	denAsCas12a-KRAB	spacer_004568	158	98	0.0156423	TCCA	other	ACTR6-P1P2-primary	-0.013	subpool1
GTTCATTGATGTCCGGAGATGAA	Rep1	denAsCas12a-KRAB	spacer_004569	140	139	-0.0581326	TGCA	other	ACTR6-P1P2-primary	-0.0096	subpool1
TTCTCCGAGGGACAAGATATATA	Rep1	denAsCas12a-KRAB	spacer_004570	165	166	-0.0602042	TTCT	other	ACTR6-P1P2-primary	-0.014	subpool1
ACCAACCACACCGCAGCCGTAGT	Rep1	denAsCas12a-KRAB	spacer_004571	121	128	-0.0680759	CACC	other	ACTR6-P1P2-primary	0.0114	subpool1
CAACAAACCATAGAGTACCGGAA	Rep1	denAsCas12a-KRAB	spacer_004572	114	78	0.000252859	CGCC	other	ACTR6-P1P2-primary	-0.0147	subpool1
TAGTGGTTTCATGTGCTACGTTT	Rep1	denAsCas12a-KRAB	spacer_004573	207	112	0.037062	CGCC	other	ACTR6-P1P2-primary	0.025	subpool1
ACCCACCCAGCTCCAACCAGGGA	Rep1	denAsCas12a-KRAB	spacer_004574	165	52	0.121818	AATC	other	ACTR6-P1P2-primary	0.0695	subpool1
AACCACACCGCAGCCGTAGTTGT	Rep1	denAsCas12a-KRAB	spacer_004575	149	154	-0.0644326	CACC	other	ACTR6-P1P2-primary	-0.0444	subpool1
CAATCACCCACCCAGCTCCAACC	Rep1	denAsCas12a-KRAB	spacer_004576	132	117	-0.0403404	ATCA	other	ACTR6-P1P2-primary	0.0059	subpool1
TGATGCTTTGAATTGAAATTGAT	Rep1	denAsCas12a-KRAB	spacer_004577	158	85	0.0379596	ATTG	other	ACTR6-P1P2-primary	0.0422	subpool1
CAGCTCCAACCAGGGAATCCCTC	Rep1	denAsCas12a-KRAB	spacer_004578	181	87	0.055624	CACC	other	ACTR6-P1P2-primary	0.049	subpool1
AGAGGGATTCCCTGGTTGGAGCT	Rep1	denAsCas12a-KRAB	spacer_004579	144	105	-0.00972631	AGCC	other	ACTR6-P1P2-primary	-0.0019	subpool1
AAACATATATCCCACTTCCGGGG	Rep1	denAsCas12a-KRAB	spacer_004580	161	59	0.0981644	AATA	other	ACTR6-P1P2-primary	0.0425	subpool1
ATGCTTTGAATTGAAATTGATTT	Rep1	denAsCas12a-KRAB	spacer_004581	131	87	0.00492587	TGTG	other	ACTR6-P1P2-primary	0.0418	subpool1
AGCTCCAACCAGGGAATCCCTCT	Rep1	denAsCas12a-KRAB	spacer_004582	115	76	0.00569577	ACCC	other	ACTR6-P1P2-primary	0.0029	subpool1
AGGGAATCCCTCTGGCTAAGTCA	Rep1	denAsCas12a-KRAB	spacer_004583	183	176	-0.0531406	AACC	other	ACTR6-P1P2-primary	-0.0425	subpool1
ATCTCACCACCAACCACACCGCA	Rep1	denAsCas12a-KRAB	spacer_004584	104	114	-0.0736535	CGTC	other	ACTR6-P1P2-primary	-0.0659	subpool1
CCCACCCAGCTCCAACCAGGGAA	Rep1	denAsCas12a-KRAB	spacer_004585	409	196	0.0560963	ATCA	other	ACTR6-P1P2-primary	0.0316	subpool1
AAAATCAATTTCAATTCAAAGCA	Rep1	denAsCas12a-KRAB	spacer_004586	120	131	-0.0730102	AACC	other	ACTR6-P1P2-primary	-0.0288	subpool1
ACCCAGCTCCAACCAGGGAATCC	Rep1	denAsCas12a-KRAB	spacer_004587	202	101	0.049439	ACCC	other	ACTR6-P1P2-primary	0.0142	subpool1
CACCCAGCTCCAACCAGGGAATC	Rep1	denAsCas12a-KRAB	spacer_004588	95	96	-0.0608987	CACC	other	ACTR6-P1P2-primary	-0.048	subpool1
ATGTCCGGAGATGAAACGTAGCA	Rep1	denAsCas12a-KRAB	spacer_004589	96	110	-0.0806042	ATTG	other	ACTR6-P1P2-primary	-0.0579	subpool1
ATGAAAATGTGTCGTAAGTACTT	Rep1	denAsCas12a-KRAB	spacer_004590	116	98	-0.0328142	AGCC	other	ACTR6-P1P2-primary	-0.0277	subpool1
ACCAGGGAATCCCTCTGGCTAAG	Rep1	denAsCas12a-KRAB	spacer_004591	175	167	-0.051919	TCCA	other	ACTR6-P1P2-primary	-0.0093	subpool1
CTTTCTTTCTCCGAGGGACAAGA	Rep1	denAsCas12a-KRAB	spacer_004592	200	84	0.0767801	AGTA	other	ACTR6-P1P2-primary	0.03	subpool1
ATGAACTGCAGACACCCCCGCGC	Rep1	denAsCas12a-KRAB	spacer_004593	100	150	-0.12284	ATCA	other	ACTR6-P1P2-primary	-0.1069	subpool1
TGTTACGAAATAAAACATATATC	Rep1	denAsCas12a-KRAB	spacer_004594	119	76	0.0110575	TTCC	other	ACTR6-P1P2-secondary	0.0285	subpool1
TGACAGAAGGGTCCGTAAAGTTC	Rep1	denAsCas12a-KRAB	spacer_004595	163	98	0.0205279	TTCC	other	ACTR6-P1P2-secondary	0.0246	subpool1
AAAGGCTGATGAACTTTACGGAC	Rep1	denAsCas12a-KRAB	spacer_004596	148	87	0.0240596	TTCC	other	ACTR6-P1P2-secondary	-0.0134	subpool1
ATTTCGTAACAGGAAATAGCCAA	Rep1	denAsCas12a-KRAB	spacer_004597	82	98	-0.0872086	TTTT	other	ACTR6-P1P2-secondary	-0.0342	subpool1
TAGAGATGCGTTCCTGACAGAAG	Rep1	denAsCas12a-KRAB	spacer_004598	127	121	-0.0516674	CTTA	other	ACTR6-P1P2-secondary	-0.0364	subpool1
CGAAATAAAACATATATCCCACT	Rep1	denAsCas12a-KRAB	spacer_004599	93	68	-0.0101593	GTTA	other	ACTR6-P1P2-secondary	0.0345	subpool1
ATCAGCCTTTGGAAACTATGGGC	Rep1	denAsCas12a-KRAB	spacer_004600	65	83	-0.0975906	GTTC	other	ACTR6-P1P2-secondary	-0.0733	subpool1
TAACAGGAAATAGCCAAAGAAAA	Rep1	denAsCas12a-KRAB	spacer_004601	326	139	0.0744158	TTCG	other	ACTR6-P1P2-secondary	0.0249	subpool1
CTTTGGCTATTTCCTGTTACGAA	Rep1	denAsCas12a-KRAB	spacer_004602	150	80	0.0393184	TTTT	other	ACTR6-P1P2-secondary	0.0261	subpool1
CAGGAAAATCCGCATACACCCAA	Rep1	denAsCas12a-KRAB	spacer_004603	102	60	0.0239536	TACC	other	ACTR6-P1P2-secondary	-0.0224	subpool1
GCATACACCCAAACACCGTGCCC	Rep1	denAsCas12a-KRAB	spacer_004604	181	169	-0.0484995	ATCC	other	ACTR6-P1P2-secondary	-0.0248	subpool1
GTAACAGGAAATAGCCAAAGAAA	Rep1	denAsCas12a-KRAB	spacer_004605	120	82	0.000454032	TTTC	other	ACTR6-P1P2-secondary	-0.0425	subpool1
CTGTTACGAAATAAAACATATAT	Rep1	denAsCas12a-KRAB	spacer_004606	105	93	-0.0402255	TTTC	other	ACTR6-P1P2-secondary	-0.0136	subpool1
CAAAGGCTGATGAACTTTACGGA	Rep1	denAsCas12a-KRAB	spacer_004607	225	149	0.00537513	TTTC	other	ACTR6-P1P2-secondary	0.008	subpool1
TTGGCTATTTCCTGTTACGAAAT	Rep1	denAsCas12a-KRAB	spacer_004608	145	38	0.150741	TTCT	other	ACTR6-P1P2-secondary	0.1023	subpool1
TGTCAGGAACGCATCTCTATAAG	Rep1	denAsCas12a-KRAB	spacer_004609	326	222	0.000994652	CTTC	other	ACTR6-P1P2-secondary	0.0233	subpool1
AAGGCTGATGAACTTTACGGACC	Rep1	denAsCas12a-KRAB	spacer_004610	121	62	0.0455984	TCCA	other	ACTR6-P1P2-secondary	0.0409	subpool1
CTGACAGAAGGGTCCGTAAAGTT	Rep1	denAsCas12a-KRAB	spacer_004611	105	81	-0.0185615	GTTC	other	ACTR6-P1P2-secondary	-0.0428	subpool1
TCAGCCTTTGGAAACTATGGGCA	Rep1	denAsCas12a-KRAB	spacer_004612	273	193	-0.00487624	TTCA	other	ACTR6-P1P2-secondary	-0.0006	subpool1
GAGATGCGTTCCTGACAGAAGGG	Rep1	denAsCas12a-KRAB	spacer_004613	98	93	-0.0510446	TATA	other	ACTR6-P1P2-secondary	-0.02	subpool1
GGAACGCATCTCTATAAGCCTAT	Rep1	denAsCas12a-KRAB	spacer_004614	109	69	0.0124455	GTCA	other	ACTR6-P1P2-secondary	0.0205	subpool1
GCTATTTCCTGTTACGAAATAAA	Rep1	denAsCas12a-KRAB	spacer_004615	172	76	0.0688235	TTTG	other	ACTR6-P1P2-secondary	0.0159	subpool1
CGGACCCTTCTGTCAGGAACGCA	Rep1	denAsCas12a-KRAB	spacer_004616	183	96	0.0419104	TTTA	other	ACTR6-P1P2-secondary	0.0581	subpool1
AAAGAAAATAGGCTTATAGAGAT	Rep1	denAsCas12a-KRAB	spacer_004617	52	60	-0.081697	AGCC	other	ACTR6-P1P2-secondary	-0.0677	subpool1
GTAAAGTTCATCAGCCTTTGGAA	Rep1	denAsCas12a-KRAB	spacer_004618	218	112	0.0451813	GTCC	other	ACTR6-P1P2-secondary	-0.0003	subpool1
GTCAGGAACGCATCTCTATAAGC	Rep1	denAsCas12a-KRAB	spacer_004619	92	63	0.000121798	TTCT	other	ACTR6-P1P2-secondary	-0.0123	subpool1
GAAACTATGGGCACGGTGTTTGG	Rep1	denAsCas12a-KRAB	spacer_004620	216	149	-0.00102636	TTTG	other	ACTR6-P1P2-secondary	0.0135	subpool1
CATAGTTTCCAAAGGCTGATGAA	Rep1	denAsCas12a-KRAB	spacer_004621	279	180	0.00946812	TGCC	other	ACTR6-P1P2-secondary	0.0218	subpool1
AGGAAAATCCGCATACACCCAAA	Rep1	denAsCas12a-KRAB	spacer_004622	262	147	0.0313684	ACCC	other	ACTR6-P1P2-secondary	0.022	subpool1
CAAACACCGTGCCCATAGTTTCC	Rep1	denAsCas12a-KRAB	spacer_004623	108	52	0.0553572	CACC	other	ACTR6-P1P2-secondary	0.0091	subpool1
GCCAAAGAAAATAGGCTTATAGA	Rep1	denAsCas12a-KRAB	spacer_004624	220	162	-0.0112665	AATA	other	ACTR6-P1P2-secondary	-0.0238	subpool1
AGGAACGCATCTCTATAAGCCTA	Rep1	denAsCas12a-KRAB	spacer_004625	218	108	0.0508843	TGTC	other	ACTR6-P1P2-secondary	0.0782	subpool1
CGCATACACCCAAACACCGTGCC	Rep1	denAsCas12a-KRAB	spacer_004626	131	93	-0.00553232	AATC	other	ACTR6-P1P2-secondary	-0.0046	subpool1
GGCTTATAGAGATGCGTTCCTGA	Rep1	denAsCas12a-KRAB	spacer_004627	182	107	0.0240398	AATA	other	ACTR6-P1P2-secondary	0.0199	subpool1
GTGCCCATAGTTTCCAAAGGCTG	Rep1	denAsCas12a-KRAB	spacer_004628	185	127	-0.000267904	CACC	other	ACTR6-P1P2-secondary	0.0164	subpool1
CCCAAACACCGTGCCCATAGTTT	Rep1	denAsCas12a-KRAB	spacer_004629	214	158	-0.0116821	TACA	other	ACTR6-P1P2-secondary	0.0064	subpool1
GGCACGGTGTTTGGGTGTATGCG	Rep1	denAsCas12a-KRAB	spacer_004630	196	91	0.0610602	TATG	other	ACTR6-P1P2-secondary	0.0802	subpool1
AAACACCGTGCCCATAGTTTCCA	Rep1	denAsCas12a-KRAB	spacer_004631	335	167	0.0499078	ACCC	other	ACTR6-P1P2-secondary	0.0334	subpool1
TTCTGTCAGGAACGCATCTCTAT	Rep1	denAsCas12a-KRAB	spacer_004632	98	97	-0.0576483	ACCC	other	ACTR6-P1P2-secondary	-0.0481	subpool1
TACACCCAAACACCGTGCCCATA	Rep1	denAsCas12a-KRAB	spacer_004633	288	255	-0.0401728	CGCA	other	ACTR6-P1P2-secondary	0.0087	subpool1
GCCTTTGGAAACTATGGGCACGG	Rep1	denAsCas12a-KRAB	spacer_004634	197	132	0.0035322	ATCA	other	ACTR6-P1P2-secondary	-0.0017	subpool1
GTAGCCCATTCTCACAGTGGCTC	Rep1	denAsCas12a-KRAB	spacer_004635	81	62	-0.0173378	TTCT	other	ADAT2-P1P2-primary	-0.0069	subpool1
TGGGTGAACAACTGGCTTTACTG	Rep1	denAsCas12a-KRAB	spacer_004636	172	180	-0.0663859	GTTC	other	ADAT2-P1P2-primary	-0.0711	subpool1
CCCAGAACATCTGACTGCCATAA	Rep1	denAsCas12a-KRAB	spacer_004637	233	114	0.0528407	TTCA	other	ADAT2-P1P2-primary	0.0185	subpool1
TCTGCCGACACCGAGCACGCGCC	Rep1	denAsCas12a-KRAB	spacer_004638	123	108	-0.0388624	CTCC	other	ADAT2-P1P2-primary	-0.0634	subpool1
GGGTGAACAACTGGCTTTACTGC	Rep1	denAsCas12a-KRAB	spacer_004639	56	72	-0.0986665	TTCT	other	ADAT2-P1P2-primary	-0.0509	subpool1
GAGGCGAAGGCGGCACCCAAGCC	Rep1	denAsCas12a-KRAB	spacer_004640	77	62	-0.0252795	TATG	other	ADAT2-P1P2-primary	0.0158	subpool1
AGGGCTGGAGAAAGGTCCCACCC	Rep1	denAsCas12a-KRAB	spacer_004641	129	70	0.0366068	GTTG	other	ADAT2-P1P2-primary	-0.0004	subpool1
GGGGTCGGGTTGAGGGCTGGAGA	Rep1	denAsCas12a-KRAB	spacer_004642	89	80	-0.0425387	TGCC	other	ADAT2-P1P2-primary	-0.0157	subpool1
GGGGGTAGTCTAATGAAAAGGCA	Rep1	denAsCas12a-KRAB	spacer_004643	183	83	0.0647281	TTCC	other	ADAT2-P1P2-primary	0.0369	subpool1
TTAGACTACCCCCGGAAACGGGG	Rep1	denAsCas12a-KRAB	spacer_004644	124	97	-0.0207476	TTCA	other	ADAT2-P1P2-primary	-0.0247	subpool1
GCTGCCCGCGCTCCTCCTCTGCC	Rep1	denAsCas12a-KRAB	spacer_004645	125	82	0.00685552	TTCC	other	ADAT2-P1P2-primary	0.0179	subpool1
CATTAGACTACCCCCGGAAACGG	Rep1	denAsCas12a-KRAB	spacer_004646	124	109	-0.039038	TTTT	other	ADAT2-P1P2-primary	0.0152	subpool1
AGGCAGTAAAGCCAGTTGTTCAC	Rep1	denAsCas12a-KRAB	spacer_004647	118	66	0.0318573	TTCG	other	ADAT2-P1P2-primary	0.0042	subpool1
TTCGCCCAGAGCCACTGTGAGAA	Rep1	denAsCas12a-KRAB	spacer_004648	254	191	-0.014555	TTCC	other	ADAT2-P1P2-primary	0.0038	subpool1
GTCTCCTCTGCCGACACCGAGCA	Rep1	denAsCas12a-KRAB	spacer_004649	194	113	0.025497	TTCG	other	ADAT2-P1P2-primary	-0.01	subpool1
TGGTGACGAGAAAGAACGTTTGC	Rep1	denAsCas12a-KRAB	spacer_004650	121	106	-0.038502	ATTA	other	ADAT2-P1P2-primary	-0.0391	subpool1
CATGGTGAGGAGCCCGGGAGGTA	Rep1	denAsCas12a-KRAB	spacer_004651	142	122	-0.0354513	TGCA	other	ADAT2-P1P2-primary	-0.0095	subpool1
ACCCCGCAGCATCTACCTCCCGG	Rep1	denAsCas12a-KRAB	spacer_004652	166	99	0.0217958	TCCC	other	ADAT2-P1P2-primary	0.0103	subpool1
GACTACCCCCGGAAACGGGGTCC	Rep1	denAsCas12a-KRAB	spacer_004653	150	114	-0.016221	ATTA	other	ADAT2-P1P2-primary	-0.0034	subpool1
GGTGCCGCCTTCGCCTCCATACC	Rep1	denAsCas12a-KRAB	spacer_004654	126	52	0.0795303	CTTG	other	ADAT2-P1P2-primary	0.0683	subpool1
GTGACGAGAAAGAACGTTTGCTC	Rep1	denAsCas12a-KRAB	spacer_004655	89	60	0.00257406	TATG	other	ADAT2-P1P2-primary	0.0089	subpool1
CACAGTGGCTCTGGGCGAAGGAA	Rep1	denAsCas12a-KRAB	spacer_004656	250	130	0.0432886	TTCT	other	ADAT2-P1P2-primary	0.0313	subpool1
TATGGCAGTCAGATGTTCTGGGT	Rep1	denAsCas12a-KRAB	spacer_004657	231	218	-0.0501736	TTTT	other	ADAT2-P1P2-primary	-0.0069	subpool1
GGCAGAGGAGACCGAAAAGTGGA	Rep1	denAsCas12a-KRAB	spacer_004658	137	80	0.0251024	TGTC	other	ADAT2-P1P2-primary	0.0104	subpool1
CGGGGGTAGTCTAATGAAAAGGC	Rep1	denAsCas12a-KRAB	spacer_004659	96	48	0.049439	TTTC	other	ADAT2-P1P2-primary	0.0476	subpool1
GAGGCAGTAAAGCCAGTTGTTCA	Rep1	denAsCas12a-KRAB	spacer_004660	220	128	0.0256737	TTTC	other	ADAT2-P1P2-primary	-0.0203	subpool1
GCTGGCTTGGGTGCCGCCTTCGC	Rep1	denAsCas12a-KRAB	spacer_004661	104	94	-0.0434033	TGCA	other	ADAT2-P1P2-primary	-0.0384	subpool1
ATTAGACTACCCCCGGAAACGGG	Rep1	denAsCas12a-KRAB	spacer_004662	222	104	0.0596538	TTTC	other	ADAT2-P1P2-primary	0.0768	subpool1
GGTCTCCTCTGCCGACACCGAGC	Rep1	denAsCas12a-KRAB	spacer_004663	114	69	0.0194787	TTTC	other	ADAT2-P1P2-primary	0.0032	subpool1
CAGCCACCACTCAGCTACAGAGC	Rep1	denAsCas12a-KRAB	spacer_004664	106	138	-0.100627	TACC	other	ADAT2-P1P2-primary	-0.0647	subpool1
CGGTCTCCTCTGCCGACACCGAG	Rep1	denAsCas12a-KRAB	spacer_004665	87	97	-0.0763186	TTTT	other	ADAT2-P1P2-primary	-0.0241	subpool1
TGGCAGTCAGATGTTCTGGGTGA	Rep1	denAsCas12a-KRAB	spacer_004666	323	192	0.0223116	TTTA	other	ADAT2-P1P2-primary	0.0259	subpool1
ATGGCAGTCAGATGTTCTGGGTG	Rep1	denAsCas12a-KRAB	spacer_004667	54	63	-0.0834298	TTTT	other	ADAT2-P1P2-primary	-0.0372	subpool1
ATACCCAGCCACCACTCAGCTAC	Rep1	denAsCas12a-KRAB	spacer_004668	107	114	-0.069194	CTCC	other	ADAT2-P1P2-primary	-0.0614	subpool1
ACCCAGAACATCTGACTGCCATA	Rep1	denAsCas12a-KRAB	spacer_004669	124	85	-3.87085e-05	GTTC	other	ADAT2-P1P2-primary	-0.026	subpool1
CCAGCCCTCAACCCGACCCCGGC	Rep1	denAsCas12a-KRAB	spacer_004670	104	58	0.0323149	TTCT	other	ADAT2-P1P2-primary	0.0416	subpool1
AATGCCGGGGTCGGGTTGAGGGC	Rep1	denAsCas12a-KRAB	spacer_004671	71	71	-0.0592567	CTCA	other	ADAT2-P1P2-primary	-0.0853	subpool1
TCCAGCCCTCAACCCGACCCCGG	Rep1	denAsCas12a-KRAB	spacer_004672	245	214	-0.0380425	TTTC	other	ADAT2-P1P2-primary	-0.0294	subpool1
TCACCATGTGCATCGCCTCCTCC	Rep1	denAsCas12a-KRAB	spacer_004673	171	120	-0.00371734	CTCC	other	ADAT2-P1P2-primary	0.0333	subpool1
CTCAAATGCCGGGGTCGGGTTGA	Rep1	denAsCas12a-KRAB	spacer_004674	233	132	0.0298511	TTTG	other	ADAT2-P1P2-primary	0.0172	subpool1
TGTAGCCCATTCTCACAGTGGCT	Rep1	denAsCas12a-KRAB	spacer_004675	250	172	-0.000613257	TTTC	other	ADAT2-P1P2-primary	-0.0295	subpool1
GCCCAGAGCCACTGTGAGAATGG	Rep1	denAsCas12a-KRAB	spacer_004676	143	106	-0.0123055	CTTC	other	ADAT2-P1P2-primary	-0.0281	subpool1
AGCAAACGTTCTTTCTCGTCACC	Rep1	denAsCas12a-KRAB	spacer_004677	127	88	-0.00172918	TTTG	other	ADAT2-P1P2-primary	0.0083	subpool1
CAGCTGGCTTGGGTGCCGCCTTC	Rep1	denAsCas12a-KRAB	spacer_004678	113	116	-0.0633656	CTTG	other	ADAT2-P1P2-primary	-0.0311	subpool1
CGGGCCCGCCGCGTTCCGCTGCC	Rep1	denAsCas12a-KRAB	spacer_004679	50	68	-0.107475	GTCC	other	ADAT2-P1P2-primary	-0.0537	subpool1
ACTGTGAGAATGGGCTACAGAAA	Rep1	denAsCas12a-KRAB	spacer_004680	243	167	-0.000440574	AGCC	other	ADAT2-P1P2-primary	0.0157	subpool1
CCTCCATACCCAGCCACCACTCA	Rep1	denAsCas12a-KRAB	spacer_004681	110	162	-0.119962	TTCG	other	ADAT2-P1P2-primary	-0.0922	subpool1
CTGCCTCGAAACTTTCTGTAGCC	Rep1	denAsCas12a-KRAB	spacer_004682	167	65	0.0887147	TTTA	other	ADAT2-P1P2-primary	0.0242	subpool1
TCACAGTGGCTCTGGGCGAAGGA	Rep1	denAsCas12a-KRAB	spacer_004683	244	173	-0.00533178	ATTC	other	ADAT2-P1P2-primary	0.0269	subpool1
CAAGCCAGCTGCAAGCGGCGCGT	Rep1	denAsCas12a-KRAB	spacer_004684	108	67	0.0156127	CACC	other	ADAT2-P1P2-primary	0.0337	subpool1
GGGCCCGCCGCGTTCCGCTGCCC	Rep1	denAsCas12a-KRAB	spacer_004685	133	72	0.0369778	TCCC	other	ADAT2-P1P2-primary	0.036	subpool1
CAGTGGCTCTGGGCGAAGGAAGG	Rep1	denAsCas12a-KRAB	spacer_004686	115	163	-0.113956	CTCA	other	ADAT2-P1P2-primary	-0.1015	subpool1
CGGAAACGGGGTCCCGGGCCCGC	Rep1	denAsCas12a-KRAB	spacer_004687	79	49	0.0156423	CCCC	other	ADAT2-P1P2-primary	0.0162	subpool1
AGTTGTTCACCCAGAACATCTGA	Rep1	denAsCas12a-KRAB	spacer_004688	143	94	0.00653489	AGCC	other	ADAT2-P1P2-primary	0.0238	subpool1
GCCTTCGCCTCCATACCCAGCCA	Rep1	denAsCas12a-KRAB	spacer_004689	106	93	-0.0387391	TGCC	other	ADAT2-P1P2-primary	-0.0115	subpool1
GCTACAGAGCCCGCGGCAGAGGA	Rep1	denAsCas12a-KRAB	spacer_004690	172	118	-0.000167368	CTCA	other	ADAT2-P1P2-primary	0.0307	subpool1
TCCTCTGCCGCGGGCTCTGTAGC	Rep1	denAsCas12a-KRAB	spacer_004691	107	90	-0.0321247	CTCC	other	ADAT2-P1P2-primary	-0.0484	subpool1
GCAGTCAGATGTTCTGGGTGAAC	Rep1	denAsCas12a-KRAB	spacer_004692	155	80	0.0444603	TATG	other	ADAT2-P1P2-primary	0.0392	subpool1
TTCACCCAGAACATCTGACTGCC	Rep1	denAsCas12a-KRAB	spacer_004693	221	172	-0.0199482	GTTG	other	ADAT2-P1P2-primary	-0.0167	subpool1
GATGTTCTGGGTGAACAACTGGC	Rep1	denAsCas12a-KRAB	spacer_004694	134	73	0.0359895	GTCA	other	ADAT2-P1P2-primary	0.0213	subpool1
GGGCTCCTCACCATGTGCATCGC	Rep1	denAsCas12a-KRAB	spacer_004695	196	138	-0.00423653	TCCC	other	ADAT2-P1P2-primary	-0.028	subpool1
CACCCCGCAGCATCTACCTCCCG	Rep1	denAsCas12a-KRAB	spacer_004696	166	166	-0.0592567	GTCC	other	ADAT2-P1P2-primary	-0.0229	subpool1
CTTCGCCCAGAGCCACTGTGAGA	Rep1	denAsCas12a-KRAB	spacer_004697	128	97	-0.0157689	CTTC	other	ADAT2-P1P2-primary	-0.027	subpool1
GCCTCCATACCCAGCCACCACTC	Rep1	denAsCas12a-KRAB	spacer_004698	94	65	-0.00140657	CTTC	other	ADAT2-P1P2-primary	-0.0032	subpool1
AGCCCTCAACCCGACCCCGGCAT	Rep1	denAsCas12a-KRAB	spacer_004699	114	62	0.0362535	CTCC	other	ADAT2-P1P2-primary	0.0354	subpool1
CCGGAAACGGGGTCCCGGGCCCG	Rep1	denAsCas12a-KRAB	spacer_004700	88	110	-0.0942489	ACCC	other	ADAT2-P1P2-primary	-0.0497	subpool1
CGGGCTCCTCACCATGTGCATCG	Rep1	denAsCas12a-KRAB	spacer_004701	147	108	-0.0109105	CTCC	other	ADAT2-P1P2-primary	-0.0055	subpool1
TCGAAACTTTCTGTAGCCCATTC	Rep1	denAsCas12a-KRAB	spacer_004702	201	132	0.00668436	TGCC	other	ADAT2-P1P2-primary	0.0115	subpool1
ATGTGCATCGCCTCCTCCATCCA	Rep1	denAsCas12a-KRAB	spacer_004703	151	101	0.0038078	CACC	other	ADAT2-P1P2-primary	-0.0085	subpool1
AGCTGCAAGCGGCGCGTGCTCGG	Rep1	denAsCas12a-KRAB	spacer_004704	81	125	-0.127293	AGCC	other	ADAT2-P1P2-primary	-0.0962	subpool1
GTTTCCGGGGGTAGTCTAATGAA	Rep1	denAsCas12a-KRAB	spacer_004705	320	170	0.0399321	CCCC	other	ADAT2-P1P2-primary	0.0256	subpool1
GAGCACGCGCCGCTTGCAGCTGG	Rep1	denAsCas12a-KRAB	spacer_004706	197	94	0.0567719	CACC	other	ADAT2-P1P2-primary	0.0718	subpool1
GACCCCGGCATTTGAGCAAACGT	Rep1	denAsCas12a-KRAB	spacer_004707	119	128	-0.0706895	ACCC	other	ADAT2-P1P2-primary	-0.0694	subpool1
CATTCTCACAGTGGCTCTGGGCG	Rep1	denAsCas12a-KRAB	spacer_004708	141	130	-0.0465193	AGCC	other	ADAT2-P1P2-primary	-0.0196	subpool1
CGCGGCAGAGGAGGAGCGCGGGC	Rep1	denAsCas12a-KRAB	spacer_004709	123	78	0.0121686	AGCC	other	ADAT2-P1P2-primary	-0.019	subpool1
TCCATACCCAGCCACCACTCAGC	Rep1	denAsCas12a-KRAB	spacer_004710	143	179	-0.094468	CGCC	other	ADAT2-P1P2-primary	-0.075	subpool1
GCCCATTCTCACAGTGGCTCTGG	Rep1	denAsCas12a-KRAB	spacer_004711	251	135	0.0379964	TGTA	other	ADAT2-P1P2-primary	0.0052	subpool1
ATAAAAATTATGGTGACGAGAAA	Rep1	denAsCas12a-KRAB	spacer_004712	120	90	-0.0141439	TGCC	other	ADAT2-P1P2-primary	-0.017	subpool1
CGTTTCCGGGGGTAGTCTAATGA	Rep1	denAsCas12a-KRAB	spacer_004713	157	86	0.0351298	ACCC	other	ADAT2-P1P2-primary	0.0797	subpool1
CCCAGAGCCACTGTGAGAATGGG	Rep1	denAsCas12a-KRAB	spacer_004714	215	141	0.0069	TTCG	other	ADAT2-P1P2-primary	0.0014	subpool1
GACACCGAGCACGCGCCGCTTGC	Rep1	denAsCas12a-KRAB	spacer_004715	106	89	-0.0318451	TGCC	other	ADAT2-P1P2-primary	-0.0062	subpool1
AGCGGCGCGTGCTCGGTGTCGGC	Rep1	denAsCas12a-KRAB	spacer_004716	62	34	0.0349535	TGCA	other	ADAT2-P1P2-primary	-0.1058	subpool1
TAATGAAAAGGCACTCGGGAGCT	Rep1	denAsCas12a-KRAB	spacer_004717	54	61	-0.0783708	AGTC	other	ADAT2-P1P2-primary	-0.0442	subpool1
GCTTGCAGCTGGCTTGGGTGCCG	Rep1	denAsCas12a-KRAB	spacer_004718	123	76	0.0162419	CGCC	other	ADAT2-P1P2-primary	-0.0003	subpool1
GCGTTCCGCTGCCCGCGCTCCTC	Rep1	denAsCas12a-KRAB	spacer_004719	60	89	-0.121087	CGCC	other	ADAT2-P1P2-primary	-0.0444	subpool1
CCCGGAAACGGGGTCCCGGGCCC	Rep1	denAsCas12a-KRAB	spacer_004720	99	49	0.051031	TACC	other	ADAT2-P1P2-primary	0.0459	subpool1
AAGCCAGCTGCAAGCGGCGCGTG	Rep1	denAsCas12a-KRAB	spacer_004721	139	112	-0.0253886	ACCC	other	ADAT2-P1P2-primary	-0.0148	subpool1
CAGAACATCTGACTGCCATAAAA	Rep1	denAsCas12a-KRAB	spacer_004722	301	121	0.0836516	CACC	other	ADAT2-P1P2-primary	0.0289	subpool1
GGCATTTGAGCAAACGTTCTTTC	Rep1	denAsCas12a-KRAB	spacer_004723	139	77	0.0333688	CCCC	other	ADAT2-P1P2-primary	0.0091	subpool1
CGGCATTTGAGCAAACGTTCTTT	Rep1	denAsCas12a-KRAB	spacer_004724	104	79	-0.0161416	ACCC	other	ADAT2-P1P2-primary	0.025	subpool1
TCTGCCGCGGGCTCTGTAGCTGA	Rep1	denAsCas12a-KRAB	spacer_004725	188	143	-0.0163526	CTCC	other	ADAT2-P1P2-primary	-0.0437	subpool1
AGCCACCACTCAGCTACAGAGCC	Rep1	denAsCas12a-KRAB	spacer_004726	127	122	-0.0529581	ACCC	other	ADAT2-P1P2-primary	-0.0131	subpool1
GAAAGTTTCGAGGCAGTAAAGCC	Rep1	denAsCas12a-KRAB	spacer_004727	127	111	-0.0381405	TACA	other	ADAT2-P1P2-primary	0.0033	subpool1
TCCCGGGCTCCTCACCATGTGCA	Rep1	denAsCas12a-KRAB	spacer_004728	212	155	-0.0101484	TACC	other	ADAT2-P1P2-primary	0.0032	subpool1
ACTCAGCTACAGAGCCCGCGGCA	Rep1	denAsCas12a-KRAB	spacer_004729	149	99	0.00485331	CACC	other	ADAT2-P1P2-primary	0.0325	subpool1
CGCTGCCCGCGCTCCTCCTCTGC	Rep1	denAsCas12a-KRAB	spacer_004730	128	96	-0.0141439	GTTC	other	ADAT2-P1P2-primary	0.0082	subpool1
CGACCCCGGCATTTGAGCAAACG	Rep1	denAsCas12a-KRAB	spacer_004731	144	74	0.0451424	AACC	other	ADAT2-P1P2-primary	0.059	subpool1
CAGAGCCACTGTGAGAATGGGCT	Rep1	denAsCas12a-KRAB	spacer_004732	132	97	-0.0109435	CGCC	other	ADAT2-P1P2-primary	-0.0093	subpool1
GCTGAGTGGTGGCTGGGTATGGA	Rep1	denAsCas12a-KRAB	spacer_004733	145	130	-0.0421326	TGTA	other	ADAT2-P1P2-primary	-0.0259	subpool1
TTCCTTCGCCCAGAGCCACTGTG	Rep1	denAsCas12a-KRAB	spacer_004734	129	121	-0.0492171	CCCC	other	ADAT2-P1P2-primary	-0.017	subpool1
GCGGGCTCTGTAGCTGAGTGGTG	Rep1	denAsCas12a-KRAB	spacer_004735	176	121	-0.000499251	TGCC	other	ADAT2-P1P2-primary	-0.0265	subpool1
GAGCCCGCGGCAGAGGAGGAGCG	Rep1	denAsCas12a-KRAB	spacer_004736	171	115	0.00295663	TACA	other	ADAT2-P1P2-primary	0.0134	subpool1
AAGCCAGTTGTTCACCCAGAACA	Rep1	denAsCas12a-KRAB	spacer_004737	229	121	0.0407803	AGTA	other	ADAT2-P1P2-primary	0.0653	subpool1
AGAACATCTGACTGCCATAAAAA	Rep1	denAsCas12a-KRAB	spacer_004738	341	140	0.080346	ACCC	other	ADAT2-P1P2-primary	0.0358	subpool1
TTCGCCTCCATACCCAGCCACCA	Rep1	denAsCas12a-KRAB	spacer_004739	213	118	0.0333592	CGCC	other	ADAT2-P1P2-primary	0.0289	subpool1
AGAATGGGCTACAGAAAGTTTCG	Rep1	denAsCas12a-KRAB	spacer_004740	133	134	-0.0604313	TGTG	other	ADAT2-P1P2-primary	-0.0289	subpool1
GCCCTCAACCCGACCCCGGCATT	Rep1	denAsCas12a-KRAB	spacer_004741	111	92	-0.029816	TCCA	other	ADAT2-P1P2-primary	-0.0107	subpool1
GGAAACGGGGTCCCGGGCCCGCC	Rep1	denAsCas12a-KRAB	spacer_004742	101	70	-0.00176446	CCCC	other	ADAT2-P1P2-primary	0.0296	subpool1
ACCCGACCCCGGCATTTGAGCAA	Rep1	denAsCas12a-KRAB	spacer_004743	100	106	-0.0683941	CTCA	other	ADAT2-P1P2-primary	-0.0832	subpool1
CCATGTGCATCGCCTCCTCCATC	Rep1	denAsCas12a-KRAB	spacer_004744	182	55	0.128399	CTCA	other	ADAT2-P1P2-primary	0.1117	subpool1
CGCGCTCCTCCTCTGCCGCGGGC	Rep1	denAsCas12a-KRAB	spacer_004745	76	67	-0.0394916	TGCC	other	ADAT2-P1P2-primary	-0.0472	subpool1
AGATGTTCTGGGTGAACAACTGG	Rep1	denAsCas12a-KRAB	spacer_004746	125	84	0.00307667	AGTC	other	ADAT2-P1P2-primary	0.0364	subpool1
TACCCAGCCACCACTCAGCTACA	Rep1	denAsCas12a-KRAB	spacer_004747	338	176	0.0430746	TCCA	other	ADAT2-P1P2-primary	0.0076	subpool1
ACCACTCAGCTACAGAGCCCGCG	Rep1	denAsCas12a-KRAB	spacer_004748	189	99	0.0421439	AGCC	other	ADAT2-P1P2-primary	0.0196	subpool1
CTCAACCCGACCCCGGCATTTGA	Rep1	denAsCas12a-KRAB	spacer_004749	218	145	0.00468628	AGCC	other	ADAT2-P1P2-primary	0.0279	subpool1
CCTGTCGCTAAACACGAAGCACA	Rep1	denAsCas12a-KRAB	spacer_004750	116	86	-0.012331	TATA	other	ADSL-P1P2-primary	-0.0414	subpool1
GTGTTTAGCGACAGGTATAAATT	Rep1	denAsCas12a-KRAB	spacer_004751	153	78	0.0463939	CTTC	other	ADSL-P1P2-primary	0.0557	subpool1
TGTCGCTAAACACGAAGCACATC	Rep1	denAsCas12a-KRAB	spacer_004752	135	115	-0.0341126	TACC	other	ADSL-P1P2-primary	0.0102	subpool1
GGGCTGGGCTTAGCCACCCCGGA	Rep1	denAsCas12a-KRAB	spacer_004753	342	170	0.0503587	TTCC	other	ADSL-P1P2-primary	0.0114	subpool1
GCTTCCGCTCTTCCCTGGTCCAG	Rep1	denAsCas12a-KRAB	spacer_004754	170	115	0.00203689	TTCC	other	ADSL-P1P2-primary	-0.0054	subpool1
GGACATGGCGGCAGCTGTGGCTG	Rep1	denAsCas12a-KRAB	spacer_004755	222	118	0.0398491	TTCC	other	ADSL-P1P2-primary	0.0064	subpool1
GCCCGACAGCTACCGCTCACCTC	Rep1	denAsCas12a-KRAB	spacer_004756	127	109	-0.0352893	GTTC	other	ADSL-P1P2-primary	-0.0107	subpool1
CCCGACAGCTACCGCTCACCTCT	Rep1	denAsCas12a-KRAB	spacer_004757	164	108	0.00625033	TTCG	other	ADSL-P1P2-primary	-0.0201	subpool1
TCAGCCCGGGATCCGTTACCTGC	Rep1	denAsCas12a-KRAB	spacer_004758	77	67	-0.0374418	CCCC	other	ADSL-P1P2-primary	-0.0332	subpool1
GGGCTGGCATAGCGGGAGGCAAG	Rep1	denAsCas12a-KRAB	spacer_004759	156	116	-0.0127979	CTCC	other	ADSL-P1P2-primary	-0.0066	subpool1
AATTCCGGACATGGCGGCAGCTG	Rep1	denAsCas12a-KRAB	spacer_004760	111	86	-0.0192403	TATA	other	ADSL-P1P2-primary	-0.0481	subpool1
CGGGCTGGGCTTAGCCACCCCGG	Rep1	denAsCas12a-KRAB	spacer_004761	51	60	-0.084742	GTTC	other	ADSL-P1P2-primary	-0.0417	subpool1
CGCTCTTCCCTGGTCCAGTCCAC	Rep1	denAsCas12a-KRAB	spacer_004762	90	81	-0.0427346	CTTC	other	ADSL-P1P2-primary	-0.0112	subpool1
CCTGGTCCAGTCCACCCTGGCGG	Rep1	denAsCas12a-KRAB	spacer_004763	113	97	-0.0353147	CTTC	other	ADSL-P1P2-primary	-0.0189	subpool1
GGGGTGGCTAAGCCCAGCCCGGA	Rep1	denAsCas12a-KRAB	spacer_004764	112	104	-0.0476355	CTCC	other	ADSL-P1P2-primary	-0.1296	subpool1
GGAATTTATACCTGTCGCTAAAC	Rep1	denAsCas12a-KRAB	spacer_004765	75	84	-0.0770283	GTCC	other	ADSL-P1P2-primary	-0.0451	subpool1
GGGCGAACCATGATCGCCTCCAG	Rep1	denAsCas12a-KRAB	spacer_004766	126	107	-0.0336248	TGTC	other	ADSL-P1P2-primary	-0.0178	subpool1
GCCACCCCGGAGCTGCGGCCCGG	Rep1	denAsCas12a-KRAB	spacer_004767	119	66	0.0331807	CTTA	other	ADSL-P1P2-primary	0.0077	subpool1
GTTACCTGCTCGGCCTCCGCCAG	Rep1	denAsCas12a-KRAB	spacer_004768	113	150	-0.103674	ATCC	other	ADSL-P1P2-primary	-0.0682	subpool1
CGGAATTTATACCTGTCGCTAAA	Rep1	denAsCas12a-KRAB	spacer_004769	116	80	-0.000990064	TGTC	other	ADSL-P1P2-primary	-0.0055	subpool1
ATGATCGCCTCCAGCCGCCATCC	Rep1	denAsCas12a-KRAB	spacer_004770	131	72	0.0346018	AACC	other	ADSL-P1P2-primary	0.0272	subpool1
AGTCCACCCTGGCGGGGTCGCAG	Rep1	denAsCas12a-KRAB	spacer_004771	64	71	-0.0755335	GTCC	other	ADSL-P1P2-primary	-0.025	subpool1
TCCCGCTATGCCAGCCCGGAGAT	Rep1	denAsCas12a-KRAB	spacer_004773	136	73	0.0383127	TGCC	other	ADSL-P1P2-primary	0.0174	subpool1
GCTAAACACGAAGCACATCTCCG	Rep1	denAsCas12a-KRAB	spacer_004774	134	109	-0.0268757	TGTC	other	ADSL-P1P2-primary	-0.0564	subpool1
AACCCTGCGACCCCGCCAGGGTG	Rep1	denAsCas12a-KRAB	spacer_004775	112	77	-0.000499251	TCCC	other	ADSL-P1P2-primary	0.0073	subpool1
CCTCCCGCTATGCCAGCCCGGAG	Rep1	denAsCas12a-KRAB	spacer_004777	136	116	-0.034313	CTTG	other	ADSL-P1P2-primary	0.0103	subpool1
CTGGTCCAGTCCACCCTGGCGGG	Rep1	denAsCas12a-KRAB	spacer_004778	159	76	0.0564993	TTCC	other	ADSL-P1P2-primary	0.0402	subpool1
GCTCTTCCCTGGTCCAGTCCACC	Rep1	denAsCas12a-KRAB	spacer_004779	89	38	0.0742005	TTCC	other	ADSL-P1P2-primary	0.042	subpool1
CTTCGTGTTTAGCGACAGGTATA	Rep1	denAsCas12a-KRAB	spacer_004780	234	113	0.0548939	TGTG	other	ADSL-P1P2-primary	0.0441	subpool1
AGCCCGGAGATGTGCTTCGTGTT	Rep1	denAsCas12a-KRAB	spacer_004782	121	100	-0.0293646	TGCC	other	ADSL-P1P2-primary	0.0273	subpool1
CGGACATGGCGGCAGCTGTGGCT	Rep1	denAsCas12a-KRAB	spacer_004783	104	75	-0.00799353	ATTC	other	ADSL-P1P2-primary	0.0213	subpool1
GCTCACCTCTTGCCTCCCGCTAT	Rep1	denAsCas12a-KRAB	spacer_004784	141	92	0.00769869	TACC	other	ADSL-P1P2-primary	0.0055	subpool1
CAGCTGAAAATAGCCGGGCCGCA	Rep1	denAsCas12a-KRAB	spacer_004785	93	100	-0.0706368	CACC	other	ADSL-P1P2-primary	-0.0482	subpool1
TGTTTAGCGACAGGTATAAATTC	Rep1	denAsCas12a-KRAB	spacer_004786	163	99	0.0189359	TTCG	other	ADSL-P1P2-primary	0.0175	subpool1
GGATGGCGGCTGGAGGCGATCAT	Rep1	denAsCas12a-KRAB	spacer_004787	105	98	-0.0484376	GTTG	other	ADSL-P1P2-primary	-0.0132	subpool1
CCTGCTCGGCCTCCGCCAGCCAC	Rep1	denAsCas12a-KRAB	spacer_004788	66	74	-0.0771979	GTTA	other	ADSL-P1P2-primary	0.0198	subpool1
GTCCACCCTGGCGGGGTCGCAGG	Rep1	denAsCas12a-KRAB	spacer_004789	148	91	0.0170106	TCCA	other	ADSL-P1P2-primary	0.0047	subpool1
TGCGACCCCGCCAGGGTGGACTG	Rep1	denAsCas12a-KRAB	spacer_004790	181	132	-0.00975106	ACCC	other	ADSL-P1P2-primary	-0.0183	subpool1
TGGTCCAGTCCACCCTGGCGGGG	Rep1	denAsCas12a-KRAB	spacer_004791	107	95	-0.0406033	TCCC	other	ADSL-P1P2-primary	-0.0338	subpool1
TGCTCGGCCTCCGCCAGCCACAG	Rep1	denAsCas12a-KRAB	spacer_004792	142	107	-0.0148784	TACC	other	ADSL-P1P2-primary	0.018	subpool1
GCTATGCCAGCCCGGAGATGTGC	Rep1	denAsCas12a-KRAB	spacer_004793	160	111	-0.0019184	TCCC	other	ADSL-P1P2-primary	0.0239	subpool1
GCCGGGCCGCAGCTCCGGGGTGG	Rep1	denAsCas12a-KRAB	spacer_004794	147	111	-0.0152071	AATA	other	ADSL-P1P2-primary	0.011	subpool1
GGGCTGAGGGGCTGGGCCGGGAG	Rep1	denAsCas12a-KRAB	spacer_004795	141	90	0.0111453	TCCC	other	ADSL-P1P2-primary	0.0193	subpool1
ACCCTGGCGGGGTCGCAGGGTTG	Rep1	denAsCas12a-KRAB	spacer_004796	103	83	-0.0254022	GTCC	other	ADSL-P1P2-primary	0.0014	subpool1
CGACAGCTACCGCTCACCTCTTG	Rep1	denAsCas12a-KRAB	spacer_004797	197	127	0.00958757	CGCC	other	ADSL-P1P2-primary	0.0204	subpool1
CCAGCCCGGAGATGTGCTTCGTG	Rep1	denAsCas12a-KRAB	spacer_004798	203	106	0.0426363	TATG	other	ADSL-P1P2-primary	0.0598	subpool1
GGGCTCTGTTCCGGGCTGGGCTT	Rep1	denAsCas12a-KRAB	spacer_004799	93	98	-0.0674688	TGCC	other	ADSL-P1P2-primary	-0.0181	subpool1
CCTCTTGCCTCCCGCTATGCCAG	Rep1	denAsCas12a-KRAB	spacer_004800	124	96	-0.0191226	CTCA	other	ADSL-P1P2-primary	-0.0395	subpool1
GCTGTGGCTGGCGGAGGCCGAGC	Rep1	denAsCas12a-KRAB	spacer_004801	119	106	-0.0411157	TGTG	other	ADSL-P1P2-primary	-0.052	subpool1
GGGTTGGGATGGCGGCTGGAGGC	Rep1	denAsCas12a-KRAB	spacer_004802	63	55	-0.037961	CGCA	other	ADSL-P1P2-primary	-0.0404	subpool1
CGGGCTGAGGGGCTGGGCCGGGA	Rep1	denAsCas12a-KRAB	spacer_004803	144	59	0.0806653	ATCC	other	ADSL-P1P2-primary	0.0378	subpool1
TGGTTCGCCCGACAGCTACCGCT	Rep1	denAsCas12a-KRAB	spacer_004804	72	41	0.0290447	ATCA	other	ADSL-P1P2-primary	0.0594	subpool1
CGGCACGTGCTGGGGCGGGCCCG	Rep1	denAsCas12a-KRAB	spacer_004805	109	63	0.0267112	AGCC	other	ADSL-P1P2-primary	0.0242	subpool1
GGGCCGCAGCTCCGGGGTGGCTA	Rep1	denAsCas12a-KRAB	spacer_004806	157	112	-0.00629301	AGCC	other	ADSL-P1P2-primary	-0.0058	subpool1
GCCCCGCCCCGTCCTGCCCTGGC	Rep1	denAsCas12a-KRAB	spacer_004807	115	73	0.0120113	TCCC	other	ADSL-P1P2-primary	0.0372	subpool1
CAGCCCGGAACAGAGCCCGGCAC	Rep1	denAsCas12a-KRAB	spacer_004808	133	94	-0.00483347	AGCC	other	ADSL-P1P2-primary	0.0303	subpool1
TCCCGGCCCAGCCCCTCAGCCCG	Rep1	denAsCas12a-KRAB	spacer_004809	112	85	-0.0159997	TCCC	other	ADSL-P1P2-primary	-0.0085	subpool1
ATGTCCGGAATTTATACCTGTCG	Rep1	denAsCas12a-KRAB	spacer_004810	106	108	-0.0621879	CGCC	other	ADSL-P1P2-primary	-0.0509	subpool1
TCTTGCCTCCCGCTATGCCAGCC	Rep1	denAsCas12a-KRAB	spacer_004811	139	69	0.0505712	CACC	other	ADSL-P1P2-primary	0.0354	subpool1
GCCATGTCCGGAATTTATACCTG	Rep1	denAsCas12a-KRAB	spacer_004812	120	124	-0.0643986	TGCC	other	ADSL-P1P2-primary	-0.0739	subpool1
GCTCCGGGGTGGCTAAGCCCAGC	Rep1	denAsCas12a-KRAB	spacer_004813	105	87	-0.0297673	CGCA	other	ADSL-P1P2-primary	-0.0351	subpool1
CGGAGATGTGCTTCGTGTTTAGC	Rep1	denAsCas12a-KRAB	spacer_004814	192	92	0.0561129	AGCC	other	ADSL-P1P2-primary	0.057	subpool1
AGGTTTCCGCTTCCGCTCTTCCC	Rep1	denAsCas12a-KRAB	spacer_004815	108	78	-0.00822567	CTCC	other	ADSL-P1P2-primary	0.0384	subpool1
TCCAGCCGCCATCCCAACCCTGC	Rep1	denAsCas12a-KRAB	spacer_004816	69	152	-0.183105	CGCC	other	ADSL-P1P2-primary	-0.1077	subpool1
CCGCCCCGCCCCGTCCTGCCCTG	Rep1	denAsCas12a-KRAB	spacer_004817	126	75	0.0220978	AGTC	other	ADSL-P1P2-primary	0.0156	subpool1
AGCACGTGCCGGGCTCTGTTCCG	Rep1	denAsCas12a-KRAB	spacer_004818	133	93	-0.00315629	CCCC	other	ADSL-P1P2-primary	0.0192	subpool1
CCGGAGCTGCGGCCCGGCTATTT	Rep1	denAsCas12a-KRAB	spacer_004819	169	93	0.0344086	CACC	other	ADSL-P1P2-primary	0.032	subpool1
CCCTGGCGGGGTCGCAGGGTTGG	Rep1	denAsCas12a-KRAB	spacer_004820	107	60	0.0314581	TCCA	other	ADSL-P1P2-primary	0.0391	subpool1
CCTCAGCCCGGGATCCGTTACCT	Rep1	denAsCas12a-KRAB	spacer_004821	126	97	-0.0182385	AGCC	other	ADSL-P1P2-primary	-0.0143	subpool1
CCAGCACGTGCCGGGCTCTGTTC	Rep1	denAsCas12a-KRAB	spacer_004822	134	98	-0.0101937	CGCC	other	ADSL-P1P2-primary	-0.0768	subpool1
CTGCGACCCCGCCAGGGTGGACT	Rep1	denAsCas12a-KRAB	spacer_004823	147	91	0.0159474	AACC	other	ADSL-P1P2-primary	0.0294	subpool1
GTCCTGCCCTGGCCTCCAGGTTT	Rep1	denAsCas12a-KRAB	spacer_004824	235	92	0.0878036	CCCC	other	ADSL-P1P2-primary	0.0095	subpool1
TGCCCTGGCCTCCAGGTTTCCGC	Rep1	denAsCas12a-KRAB	spacer_004825	84	96	-0.0801964	GTCC	other	ADSL-P1P2-primary	-0.0392	subpool1
GCCCCGTCCTGCCCTGGCCTCCA	Rep1	denAsCas12a-KRAB	spacer_004826	129	101	-0.0208854	CCCC	other	ADSL-P1P2-primary	-0.0038	subpool1
ACCCCGGAGCTGCGGCCCGGCTA	Rep1	denAsCas12a-KRAB	spacer_004827	149	104	-0.00287312	AGCC	other	ADSL-P1P2-primary	0.0514	subpool1
GCCAGGGTGGACTGGACCAGGGA	Rep1	denAsCas12a-KRAB	spacer_004828	257	168	0.00740713	CCCC	other	ADSL-P1P2-primary	-0.0032	subpool1
AGGGTGGACTGGACCAGGGAAGA	Rep1	denAsCas12a-KRAB	spacer_004829	160	152	-0.0512131	CGCC	other	ADSL-P1P2-primary	-0.0491	subpool1
CGCTATGCCAGCCCGGAGATGTG	Rep1	denAsCas12a-KRAB	spacer_004830	218	144	0.0057715	CTCC	other	ADSL-P1P2-primary	0.0131	subpool1
GCCCGGGATCCGTTACCTGCTCG	Rep1	denAsCas12a-KRAB	spacer_004831	155	102	0.00636278	CTCA	other	ADSL-P1P2-primary	0.0213	subpool1
CGCCAGGGTGGACTGGACCAGGG	Rep1	denAsCas12a-KRAB	spacer_004832	112	41	0.0983306	ACCC	other	ADSL-P1P2-primary	0.1068	subpool1
CGCCCCGCCCCGTCCTGCCCTGG	Rep1	denAsCas12a-KRAB	spacer_004833	94	71	-0.0152521	GTCC	other	ADSL-P1P2-primary	-0.0296	subpool1
AGCCGCCATCCCAACCCTGCGAC	Rep1	denAsCas12a-KRAB	spacer_004834	79	63	-0.0237675	CTCC	other	ADSL-P1P2-primary	-0.031	subpool1
ATCCCAACCCTGCGACCCCGCCA	Rep1	denAsCas12a-KRAB	spacer_004835	183	109	0.021995	CGCC	other	ADSL-P1P2-primary	0.0419	subpool1
CAACCCTGCGACCCCGCCAGGGT	Rep1	denAsCas12a-KRAB	spacer_004836	99	52	0.0417125	ATCC	other	ADSL-P1P2-primary	0.0033	subpool1
CACCCTGGCGGGGTCGCAGGGTT	Rep1	denAsCas12a-KRAB	spacer_004837	167	65	0.0887147	AGTC	other	ADSL-P1P2-primary	0.0745	subpool1
GCTGGCGGAGGCCGAGCAGGTAA	Rep1	denAsCas12a-KRAB	spacer_004838	136	169	-0.0933237	TGTG	other	ADSL-P1P2-primary	-0.0893	subpool1
TGGCGGGGTCGCAGGGTTGGGAT	Rep1	denAsCas12a-KRAB	spacer_004839	72	59	-0.0280304	ACCC	other	ADSL-P1P2-primary	-0.001	subpool1
ACAGCTGCCGCCATGTCCGGAAT	Rep1	denAsCas12a-KRAB	spacer_004840	108	137	-0.096555	AGCC	other	ADSL-P1P2-primary	-0.0395	subpool1
GCCATCCCAACCCTGCGACCCCG	Rep1	denAsCas12a-KRAB	spacer_004841	75	84	-0.0770283	AGCC	other	ADSL-P1P2-primary	-0.0273	subpool1
CTGGCCTCCAGGTTTCCGCTTCC	Rep1	denAsCas12a-KRAB	spacer_004842	174	68	0.0880782	TGCC	other	ADSL-P1P2-primary	0.0537	subpool1
GGCCCAGCCCCTCAGCCCGGGAT	Rep1	denAsCas12a-KRAB	spacer_004843	181	90	0.0503077	TCCC	other	ADSL-P1P2-primary	0.0398	subpool1
CGGGATCCGTTACCTGCTCGGCC	Rep1	denAsCas12a-KRAB	spacer_004844	90	71	-0.0220713	AGCC	other	ADSL-P1P2-primary	0.014	subpool1
ACAGCCACAGCTGCCGCCATGTC	Rep1	denAsCas12a-KRAB	spacer_004845	198	90	0.064385	AGCC	other	ADSL-P1P2-primary	0.0609	subpool1
CGGCCCAGCCCCTCAGCCCGGGA	Rep1	denAsCas12a-KRAB	spacer_004846	204	110	0.0375983	CTCC	other	ADSL-P1P2-primary	0.0612	subpool1
CCGCCCCGTCCTGCCCTGGCCTC	Rep1	denAsCas12a-KRAB	spacer_004847	125	68	0.036213	CGCC	other	ADSL-P1P2-primary	0.0117	subpool1
AGCTGAAAATAGCCGGGCCGCAG	Rep1	denAsCas12a-KRAB	spacer_004848	128	80	0.0144468	ACCC	other	ADSL-P1P2-primary	-0.0183	subpool1
CTGGCGGGGTCGCAGGGTTGGGA	Rep1	denAsCas12a-KRAB	spacer_004849	123	152	-0.0924538	CACC	other	ADSL-P1P2-primary	-0.048	subpool1
GCCGCCATCCCAACCCTGCGACC	Rep1	denAsCas12a-KRAB	spacer_004850	164	123	-0.0141439	TCCA	other	ADSL-P1P2-primary	-0.0308	subpool1
GCCAGCCACAGCCACAGCTGCCG	Rep1	denAsCas12a-KRAB	spacer_004851	87	159	-0.153815	CTCC	other	ADSL-P1P2-primary	-0.0947	subpool1
CGGAACAGAGCCCGGCACGTGCT	Rep1	denAsCas12a-KRAB	spacer_004852	157	82	0.0425986	AGCC	other	ADSL-P1P2-primary	-0.0284	subpool1
CCTCCCGGCCCAGCCCCTCAGCC	Rep1	denAsCas12a-KRAB	spacer_004853	102	58	0.0292699	CGTC	other	ADSL-P1P2-primary	0.0094	subpool1
CTCCCGGCCCAGCCCCTCAGCCC	Rep1	denAsCas12a-KRAB	spacer_004854	72	99	-0.109195	GTCC	other	ADSL-P1P2-primary	-0.1026	subpool1
GGTTTCCGCTTCCGCTCTTCCCT	Rep1	denAsCas12a-KRAB	spacer_004855	101	84	-0.0303552	TCCA	other	ADSL-P1P2-primary	-0.0004	subpool1
CTGCCCTGGCCTCCAGGTTTCCG	Rep1	denAsCas12a-KRAB	spacer_004856	152	111	-0.00996194	CGTC	other	ADSL-P1P2-primary	0.0153	subpool1
AGCCACAGCCACAGCTGCCGCCA	Rep1	denAsCas12a-KRAB	spacer_004857	237	126	0.0398154	CGCC	other	ADSL-P1P2-primary	0.027	subpool1
TCTCCGAGGCCCGCCGCGACCTC	Rep1	denAsCas12a-KRAB	spacer_004858	89	68	-0.0170534	CTCC	other	AFG3L2-P1P2-primary	0.0067	subpool1
GAGGCCCGCCGCGACCTCCGCCA	Rep1	denAsCas12a-KRAB	spacer_004859	129	86	0.0043262	CTCC	other	AFG3L2-P1P2-primary	-0.007	subpool1
GAGGCCGCCAGTCGTCGCCTGCC	Rep1	denAsCas12a-KRAB	spacer_004860	152	123	-0.0260596	TCCC	other	AFG3L2-P1P2-primary	-0.0016	subpool1
TCGTGCCTGGCGGCGTGGGCCCG	Rep1	denAsCas12a-KRAB	spacer_004861	177	99	0.0318573	CTCC	other	AFG3L2-P1P2-primary	0.0215	subpool1
TCCGTGAGCCGCCGGCGCGCTTC	Rep1	denAsCas12a-KRAB	spacer_004862	110	51	0.0612797	CTCC	other	AFG3L2-P1P2-primary	0.0198	subpool1
GCTGCCTGGCGGCCTTTCCCCGA	Rep1	denAsCas12a-KRAB	spacer_004863	130	92	-0.00503866	CTTC	other	AFG3L2-P1P2-primary	-0.0021	subpool1
CGAGCCGGAAGTGGGCCCGAGGC	Rep1	denAsCas12a-KRAB	spacer_004864	28	60	-0.178771	CTCC	other	AFG3L2-P1P2-primary	-0.1313	subpool1
CCGAGGCCGCCAGTCGTCGCCTG	Rep1	denAsCas12a-KRAB	spacer_004865	153	60	0.0875365	CTTC	other	AFG3L2-P1P2-primary	0.057	subpool1
CGAGGCCGCCAGTCGTCGCCTGC	Rep1	denAsCas12a-KRAB	spacer_004866	150	78	0.0432886	TTCC	other	AFG3L2-P1P2-primary	0.048	subpool1
CCGAGCCGAGCCCGCTTCCCGAG	Rep1	denAsCas12a-KRAB	spacer_004867	133	124	-0.0482691	TTCC	other	AFG3L2-P1P2-primary	-0.0395	subpool1
CAGGTAGGACTCACCGTCCGGAG	Rep1	denAsCas12a-KRAB	spacer_004868	112	74	0.00573262	CGCC	other	AFG3L2-P1P2-primary	-0.0338	subpool1
ACAGCCGCAAACAGCGGTGCGCC	Rep1	denAsCas12a-KRAB	spacer_004869	59	54	-0.0453702	CCCC	other	AFG3L2-P1P2-primary	-0.0172	subpool1
TCCGGACGGTGAGTCCTACCTGG	Rep1	denAsCas12a-KRAB	spacer_004870	145	143	-0.0570787	TGCC	other	AFG3L2-P1P2-primary	-0.0287	subpool1
GGACGGTGAGTCCTACCTGGGCG	Rep1	denAsCas12a-KRAB	spacer_004871	118	83	-0.00408238	CTCC	other	AFG3L2-P1P2-primary	-0.0139	subpool1
GCGGCCTACAGCAGCTCCTCGTG	Rep1	denAsCas12a-KRAB	spacer_004872	168	132	-0.0214389	CCCC	other	AFG3L2-P1P2-primary	0.0199	subpool1
GGGCCGAGAGGGCCACGGCGGCG	Rep1	denAsCas12a-KRAB	spacer_004873	54	78	-0.116921	TCCC	other	AFG3L2-P1P2-primary	-0.077	subpool1
CGAGCCGAGCCCGCTTCCCGAGG	Rep1	denAsCas12a-KRAB	spacer_004874	148	127	-0.0352601	TCCC	other	AFG3L2-P1P2-primary	-0.0359	subpool1
GGCTCCTCCGTGAGCCGCCGGCG	Rep1	denAsCas12a-KRAB	spacer_004875	89	72	-0.0260166	CTTG	other	AFG3L2-P1P2-primary	-0.0529	subpool1
GCTGTTTGCGGCTGTGGGGCCGG	Rep1	denAsCas12a-KRAB	spacer_004876	106	59	0.0326213	CACC	other	AFG3L2-P1P2-primary	-0.0043	subpool1
GAGCCGAGCCCGCTTCCCGAGGC	Rep1	denAsCas12a-KRAB	spacer_004877	78	60	-0.0181141	CCCC	other	AFG3L2-P1P2-primary	0.0392	subpool1
GGGCGCCCAGGTAGGACTCACCG	Rep1	denAsCas12a-KRAB	spacer_004878	195	124	0.0117361	CGCC	other	AFG3L2-P1P2-primary	0.0351	subpool1
CGGCTGTGGGGCCGGGGCGGCTG	Rep1	denAsCas12a-KRAB	spacer_004879	137	78	0.0290726	TTTG	other	AFG3L2-P1P2-primary	-0.0156	subpool1
ATGGCCGCCGCCGTGGCCCTCTC	Rep1	denAsCas12a-KRAB	spacer_004880	100	107	-0.0698666	CGCC	other	AFG3L2-P1P2-primary	-0.0083	subpool1
CCCGAGCCGAGCCCGCTTCCCGA	Rep1	denAsCas12a-KRAB	spacer_004881	40	155	-0.271669	TTTC	other	AFG3L2-P1P2-primary	-0.2207	subpool1
AGAGCTTGGGCTCCTCCGTGAGC	Rep1	denAsCas12a-KRAB	spacer_004882	149	77	0.0442631	GTTG	other	AFG3L2-P1P2-primary	0.0528	subpool1
CCGTCCGGAGGCAGGGCTGCTCG	Rep1	denAsCas12a-KRAB	spacer_004883	158	135	-0.0345866	CTCA	other	AFG3L2-P1P2-primary	-0.0803	subpool1
GAGCCGGAAGTGGGCCCGAGGCA	Rep1	denAsCas12a-KRAB	spacer_004884	193	119	0.0165737	TCCC	other	AFG3L2-P1P2-primary	-0.0032	subpool1
GCGTCCCGGGCCGAGAGGGCCAC	Rep1	denAsCas12a-KRAB	spacer_004885	126	63	0.049439	CGCA	other	AFG3L2-P1P2-primary	0.0603	subpool1
TACCTGGGCGCCCGGCGCCCTCC	Rep1	denAsCas12a-KRAB	spacer_004886	128	96	-0.0141439	GTCC	other	AFG3L2-P1P2-primary	-0.006	subpool1
GTCCGGAGGCAGGGCTGCTCGCC	Rep1	denAsCas12a-KRAB	spacer_004887	72	88	-0.0907248	CACC	other	AFG3L2-P1P2-primary	-0.0781	subpool1
GTGAGCCGCCGGCGCGCTTCGCT	Rep1	denAsCas12a-KRAB	spacer_004888	98	62	0.0125383	CTCC	other	AFG3L2-P1P2-primary	0.0128	subpool1
TGGCGGCGTGGGCCCGGGCGAGC	Rep1	denAsCas12a-KRAB	spacer_004889	42	34	-0.0261203	TGCC	other	AFG3L2-P1P2-primary	-0.0489	subpool1
TGGGCGCCCGGCGCCCTCCACCC	Rep1	denAsCas12a-KRAB	spacer_004890	93	64	-0.000652465	TACC	other	AFG3L2-P1P2-primary	0.0231	subpool1
GGAAGTGGGCCCGAGGCAGGGTG	Rep1	denAsCas12a-KRAB	spacer_004891	79	62	-0.0212584	AGCC	other	AFG3L2-P1P2-primary	-0.0943	subpool1
GGGGCGGGGCTGGCGGCAGGAGA	Rep1	denAsCas12a-KRAB	spacer_004892	98	50	0.0462709	CGCC	other	AFG3L2-P1P2-primary	0.0354	subpool1
AGTCGTCGCCTGCCCGCGCCTGC	Rep1	denAsCas12a-KRAB	spacer_004893	47	90	-0.161133	CGCC	other	AFG3L2-P1P2-primary	-0.1404	subpool1
GAGCCCGCTTCCCGAGGCCGCCA	Rep1	denAsCas12a-KRAB	spacer_004894	106	81	-0.0170751	AGCC	other	AFG3L2-P1P2-primary	-0.0417	subpool1
GCCGGCGCGCTTCGCTGCCTGGC	Rep1	denAsCas12a-KRAB	spacer_004895	110	55	0.049439	AGCC	other	AFG3L2-P1P2-primary	0.0306	subpool1
CGGAGGAGCCCAAGCTCTCAACG	Rep1	denAsCas12a-KRAB	spacer_004896	239	153	0.0106867	CTCA	other	AFG3L2-P1P2-primary	-0.0234	subpool1
GCCAGGCACGAGGAGCTGCTGTA	Rep1	denAsCas12a-KRAB	spacer_004897	219	112	0.045899	CGCC	other	AFG3L2-P1P2-primary	0.0433	subpool1
TGCCGCCAGCCCCGCCCCGGCGC	Rep1	denAsCas12a-KRAB	spacer_004898	90	51	0.0298116	CTCC	other	AFG3L2-P1P2-primary	0.0225	subpool1
TGGCGGCCTTTCCCCGAGCCGAG	Rep1	denAsCas12a-KRAB	spacer_004899	135	51	0.0933944	TGCC	other	AFG3L2-P1P2-primary	0.089	subpool1
TCCTCTCCGAGGCCCGCCGCGAC	Rep1	denAsCas12a-KRAB	spacer_004900	136	90	0.00548351	CGTC	other	AFG3L2-P1P2-primary	0.0241	subpool1
TCGGGCCCACTTCCGGCTCGGGA	Rep1	denAsCas12a-KRAB	spacer_004901	244	130	0.0394791	TGCC	other	AFG3L2-P1P2-primary	0.0618	subpool1
CGGGCCCACGCCGCCAGGCACGA	Rep1	denAsCas12a-KRAB	spacer_004902	195	87	0.0673071	CGCC	other	AFG3L2-P1P2-primary	0.0348	subpool1
GGCGCGGGCAGGCGACGACTGGC	Rep1	denAsCas12a-KRAB	spacer_004903	67	73	-0.0727062	CGCA	other	AFG3L2-P1P2-primary	-0.034	subpool1
GACGTCAGCGCGCCGGGGCGGGG	Rep1	denAsCas12a-KRAB	spacer_004904	165	97	0.0240487	CGCC	other	AFG3L2-P1P2-primary	-0.0005	subpool1
GCGTTGAGAGCTTGGGCTCCTCC	Rep1	denAsCas12a-KRAB	spacer_004905	130	76	0.0249216	CGCC	other	AFG3L2-P1P2-primary	-0.0391	subpool1
CCGCTGTTTGCGGCTGTGGGGCC	Rep1	denAsCas12a-KRAB	spacer_004906	112	68	0.0189925	CGCA	other	AFG3L2-P1P2-primary	0.0079	subpool1
AGCGCGCCGGGGCGGGGCTGGCG	Rep1	denAsCas12a-KRAB	spacer_004907	72	46	0.0110002	CGTC	other	AFG3L2-P1P2-primary	-0.0484	subpool1
TGCGCAGCGTCCCGGGCCGAGAG	Rep1	denAsCas12a-KRAB	spacer_004908	76	76	-0.0592567	CGCC	other	AFG3L2-P1P2-primary	-0.0637	subpool1
CTGCCTGGCGGCCTTTCCCCGAG	Rep1	denAsCas12a-KRAB	spacer_004909	192	134	-0.00285741	TTCG	other	AFG3L2-P1P2-primary	0.05	subpool1
GGCGGCTCACGGAGGAGCCCAAG	Rep1	denAsCas12a-KRAB	spacer_004910	71	66	-0.0478053	CGCC	other	AFG3L2-P1P2-primary	-0.0905	subpool1
CTACCTGGGCGCCCGGCGCCCTC	Rep1	denAsCas12a-KRAB	spacer_004911	143	73	0.0461832	AGTC	other	AFG3L2-P1P2-primary	-0.0171	subpool1
AGGCAGCGAAGCGCGCCGGCGGC	Rep1	denAsCas12a-KRAB	spacer_004912	109	67	0.017058	CGCC	other	AFG3L2-P1P2-primary	0.0025	subpool1
GCGCGCCGGGGCGGGGCTGGCGG	Rep1	denAsCas12a-KRAB	spacer_004913	50	41	-0.0281367	GTCA	other	AFG3L2-P1P2-primary	0.0029	subpool1
GCCTGCCCGCGCCTGCGCAGCGT	Rep1	denAsCas12a-KRAB	spacer_004914	152	107	-0.00420663	CGTC	other	AFG3L2-P1P2-primary	-0.0012	subpool1
GGCCCCACAGCCGCAAACAGCGG	Rep1	denAsCas12a-KRAB	spacer_004915	119	97	-0.0272018	CCCC	other	AFG3L2-P1P2-primary	-0.0162	subpool1
TCCTGCCGCCAGCCCCGCCCCGG	Rep1	denAsCas12a-KRAB	spacer_004916	141	105	-0.0130278	CGTC	other	AFG3L2-P1P2-primary	-0.0288	subpool1
CCGGGCCGAGAGGGCCACGGCGG	Rep1	denAsCas12a-KRAB	spacer_004917	143	84	0.0241731	CGTC	other	AFG3L2-P1P2-primary	-0.006	subpool1
TGCCCGCGCCTGCGCAGCGTCCC	Rep1	denAsCas12a-KRAB	spacer_004918	134	91	0.00142751	CGCC	other	AFG3L2-P1P2-primary	-0.0113	subpool1
CCGGCCCCACAGCCGCAAACAGC	Rep1	denAsCas12a-KRAB	spacer_004919	102	98	-0.0529833	CGCC	other	AFG3L2-P1P2-primary	-0.025	subpool1
GTCGCCTGCCCGCGCCTGCGCAG	Rep1	denAsCas12a-KRAB	spacer_004920	140	92	0.00658256	AGTC	other	AFG3L2-P1P2-primary	0.025	subpool1
CGCTTCCCGAGGCCGCCAGTCGT	Rep1	denAsCas12a-KRAB	spacer_004921	158	61	0.0899872	AGCC	other	AFG3L2-P1P2-primary	0.0653	subpool1
CCGCCCCGGCGCGCTGACGTCGG	Rep1	denAsCas12a-KRAB	spacer_004922	107	89	-0.0303726	AGCC	other	AFG3L2-P1P2-primary	0.0151	subpool1
GGCCGCGGGGCCAGCAGCCGCCC	Rep1	denAsCas12a-KRAB	spacer_004923	96	53	0.0339001	TGTA	other	AFG3L2-P1P2-primary	0.0109	subpool1
GCCCCGGCGCGCTGACGTCGGCG	Rep1	denAsCas12a-KRAB	spacer_004924	100	74	-0.012039	CCCC	other	AFG3L2-P1P2-primary	-0.0153	subpool1
AACAGCGGTGCGCCATGGCCGCC	Rep1	denAsCas12a-KRAB	spacer_004925	82	66	-0.0252178	CGCA	other	AFG3L2-P1P2-primary	-0.0102	subpool1
CGGGCCGAGAGGGCCACGGCGGC	Rep1	denAsCas12a-KRAB	spacer_004926	85	26	0.126499	GTCC	other	AFG3L2-P1P2-primary	0.162	subpool1
AGGCACGAGGAGCTGCTGTAGGC	Rep1	denAsCas12a-KRAB	spacer_004927	122	84	-0.00073278	CGCC	other	AFG3L2-P1P2-primary	0.0086	subpool1
GCAAACAGCGGTGCGCCATGGCC	Rep1	denAsCas12a-KRAB	spacer_004928	88	88	-0.0592567	AGCC	other	AFG3L2-P1P2-primary	0.0185	subpool1
GTGGCCCTCTCGGCCCGGGACGC	Rep1	denAsCas12a-KRAB	spacer_004929	74	43	0.0258725	CGCC	other	AFG3L2-P1P2-primary	-0.0102	subpool1
GGGCCGGGGCGGCTGCTGGCCCC	Rep1	denAsCas12a-KRAB	spacer_004930	115	51	0.0682503	TGTG	other	AFG3L2-P1P2-primary	0.0335	subpool1
GGCGCGCTTCGCTGCCTGGCGGC	Rep1	denAsCas12a-KRAB	spacer_004931	44	53	-0.0884403	CGCC	other	AFG3L2-P1P2-primary	-0.0449	subpool1
GGAGGCAGGGCTGCTCGCCCGGG	Rep1	denAsCas12a-KRAB	spacer_004932	178	95	0.0392083	GTCC	other	AFG3L2-P1P2-primary	0.0226	subpool1
CCGGCGCGCTGACGTCGGCGTCT	Rep1	denAsCas12a-KRAB	spacer_004933	107	52	0.0538985	CGCC	other	AFG3L2-P1P2-primary	0.0355	subpool1
TGCCTCGGGCCCACTTCCGGCTC	Rep1	denAsCas12a-KRAB	spacer_004934	98	113	-0.0815903	ACCC	other	AFG3L2-P1P2-primary	-0.0269	subpool1
GCAGCTCCTCGTGCCTGGCGGCG	Rep1	denAsCas12a-KRAB	spacer_004935	97	57	0.0241154	TACA	other	AFG3L2-P1P2-primary	0.1101	subpool1
CTCCACCCTGCCTCGGGCCCACT	Rep1	denAsCas12a-KRAB	spacer_004936	180	115	0.0110002	CGCC	other	AFG3L2-P1P2-primary	0.0133	subpool1
CGCGCCTGCGCAGCGTCCCGGGC	Rep1	denAsCas12a-KRAB	spacer_004937	95	76	-0.0242645	TGCC	other	AFG3L2-P1P2-primary	-0.0217	subpool1
GCCCCGGCCCCACAGCCGCAAAC	Rep1	denAsCas12a-KRAB	spacer_004938	76	118	-0.128248	AGCC	other	AFG3L2-P1P2-primary	-0.0788	subpool1
GCCGTGGCCCTCTCGGCCCGGGA	Rep1	denAsCas12a-KRAB	spacer_004939	177	100	0.0302813	CGCC	other	AFG3L2-P1P2-primary	0.0556	subpool1
ACCCTGCCTCGGGCCCACTTCCG	Rep1	denAsCas12a-KRAB	spacer_004940	155	101	0.00790776	CTCC	other	AFG3L2-P1P2-primary	-0.033	subpool1
CTGCCTCCGGACGGTGAGTCCTA	Rep1	denAsCas12a-KRAB	spacer_004941	167	125	-0.0138306	AGCC	other	AFG3L2-P1P2-primary	-0.0329	subpool1
CGGAGGCAGGGCTGCTCGCCCGG	Rep1	denAsCas12a-KRAB	spacer_004942	179	123	-0.000419589	CGTC	other	AFG3L2-P1P2-primary	0.0176	subpool1
GCCAGCCCCGCCCCGGCGCGCTG	Rep1	denAsCas12a-KRAB	spacer_004943	112	117	-0.0661056	TGCC	other	AFG3L2-P1P2-primary	-0.0165	subpool1
CTGCCTCGGGCCCACTTCCGGCT	Rep1	denAsCas12a-KRAB	spacer_004944	94	69	-0.0107714	CACC	other	AFG3L2-P1P2-primary	-0.028	subpool1
CCCTGCCTCGGGCCCACTTCCGG	Rep1	denAsCas12a-KRAB	spacer_004945	137	109	-0.0234037	TCCA	other	AFG3L2-P1P2-primary	0.0028	subpool1
AGCCCCGCCCCGGCGCGCTGACG	Rep1	denAsCas12a-KRAB	spacer_004946	120	108	-0.0427346	CGCC	other	AFG3L2-P1P2-primary	0.0171	subpool1
CGGCTCGGGAGAGCGGACGTCAA	Rep1	denAsCas12a-KRAB	spacer_004947	212	132	0.0150397	CTTC	other	AFG3L2-P1P2-secondary	0.0162	subpool1
GGCTCGGGAGAGCGGACGTCAAG	Rep1	denAsCas12a-KRAB	spacer_004948	113	69	0.0180971	TTCC	other	AFG3L2-P1P2-secondary	-0.0106	subpool1
CGGGGCCGGCTGAGAGACAGCGC	Rep1	denAsCas12a-KRAB	spacer_004949	25	18	-0.00774242	CTCC	other	AFG3L2-P1P2-secondary	-0.0279	subpool1
TGCCGAGGGCCTGGGCGCCCTGC	Rep1	denAsCas12a-KRAB	spacer_004950	89	97	-0.0727544	TCCC	other	AFG3L2-P1P2-secondary	0.0145	subpool1
AAGGTCACTGGCCCCCGCCCTCC	Rep1	denAsCas12a-KRAB	spacer_004951	67	44	0.00668436	CGTC	other	AFG3L2-P1P2-secondary	0.0349	subpool1
TCTCAGCCGGCCCCGGGAGCGCC	Rep1	denAsCas12a-KRAB	spacer_004952	64	80	-0.0942489	TGTC	other	AFG3L2-P1P2-secondary	-0.0071	subpool1
CTGGCCCCCGCCCTCCGGCCGCA	Rep1	denAsCas12a-KRAB	spacer_004953	79	52	0.00632386	GTCA	other	AFG3L2-P1P2-secondary	-0.0201	subpool1
CTGCGCTGTCTCTCAGCCGGCCC	Rep1	denAsCas12a-KRAB	spacer_004954	109	99	-0.0441667	CGCC	other	AFG3L2-P1P2-secondary	-0.0231	subpool1
GAGGGCCTGGGCGCCCTGCGCTG	Rep1	denAsCas12a-KRAB	spacer_004955	171	146	-0.034471	TGCC	other	AFG3L2-P1P2-secondary	0.016	subpool1
CAGGCCCTCGGCAGGGACGGCCC	Rep1	denAsCas12a-KRAB	spacer_004956	76	57	-0.0141439	CGCC	other	AFG3L2-P1P2-secondary	-0.027	subpool1
CTGCCGAGGGCCTGGGCGCCCTG	Rep1	denAsCas12a-KRAB	spacer_004957	106	104	-0.0562696	GTCC	other	AFG3L2-P1P2-secondary	0.0097	subpool1
GGGCGCCCAGGCCCTCGGCAGGG	Rep1	denAsCas12a-KRAB	spacer_004958	105	69	0.00658256	CGCA	other	AFG3L2-P1P2-secondary	-0.0341	subpool1
GCTCTCCCGAGCCGGAAGTGGGC	Rep1	denAsCas12a-KRAB	spacer_004959	123	89	-0.00851961	GTCC	other	AFG3L2-P1P2-secondary	0.0131	subpool1
GGGGCCGGCTGAGAGACAGCGCA	Rep1	denAsCas12a-KRAB	spacer_004960	106	85	-0.0246339	TCCC	other	AFG3L2-P1P2-secondary	-0.0191	subpool1
CGCCCTCCGGCCGCACGCGGGCC	Rep1	denAsCas12a-KRAB	spacer_004961	94	71	-0.0152521	CCCC	other	AFG3L2-P1P2-secondary	-0.0094	subpool1
AGGTCACTGGCCCCCGCCCTCCG	Rep1	denAsCas12a-KRAB	spacer_004962	199	84	0.0759941	GTCA	other	AFG3L2-P1P2-secondary	0.056	subpool1
GGCCGCACGCGGGCCGTCCCTGC	Rep1	denAsCas12a-KRAB	spacer_004963	93	63	0.00181711	CTCC	other	AFG3L2-P1P2-secondary	-0.0397	subpool1
ACGTCCGCTCTCCCGAGCCGGAA	Rep1	denAsCas12a-KRAB	spacer_004964	224	132	0.0236738	CTTG	other	AFG3L2-P1P2-secondary	-0.0015	subpool1
CCTGCCGAGGGCCTGGGCGCCCT	Rep1	denAsCas12a-KRAB	spacer_004965	89	102	-0.0806362	CGTC	other	AFG3L2-P1P2-secondary	-0.0413	subpool1
CTCCGGCCGCACGCGGGCCGTCC	Rep1	denAsCas12a-KRAB	spacer_004966	122	71	0.0256336	CGCC	other	AFG3L2-P1P2-secondary	0.0283	subpool1
CGCTCTCCCGAGCCGGAAGTGGG	Rep1	denAsCas12a-KRAB	spacer_004967	229	104	0.064522	CGTC	other	AFG3L2-P1P2-secondary	0.066	subpool1
GCCCTCCGGCCGCACGCGGGCCG	Rep1	denAsCas12a-KRAB	spacer_004968	150	116	-0.0189482	CCCC	other	AFG3L2-P1P2-secondary	0.0192	subpool1
CGCGGGCCGTCCCTGCCGAGGGC	Rep1	denAsCas12a-KRAB	spacer_004969	68	97	-0.114958	CGCA	other	AFG3L2-P1P2-secondary	-0.0716	subpool1
TCGCGCGGCCATGAGCGGGCCGT	Rep1	denAsCas12a-KRAB	spacer_004970	134	115	-0.0352785	GTTC	other	AHCY-P1P2-primary	-0.0304	subpool1
AGCTGGCTTCGCGCGGCCAGAAA	Rep1	denAsCas12a-KRAB	spacer_004971	189	120	0.0119772	TTCC	other	AHCY-P1P2-primary	-0.0041	subpool1
AGAGAGCCCCGAGTCGGCCCTGC	Rep1	denAsCas12a-KRAB	spacer_004972	72	34	0.0584022	GTCC	other	AHCY-P1P2-primary	0.0199	subpool1
GCGCGGCCAGAAACGCGCCGAGG	Rep1	denAsCas12a-KRAB	spacer_004973	214	117	0.0354283	CTTC	other	AHCY-P1P2-primary	0.0156	subpool1
GGGCGGCCGCAACCGGCTGCAGG	Rep1	denAsCas12a-KRAB	spacer_004974	144	48	0.113022	TGCC	other	AHCY-P1P2-primary	0.0653	subpool1
AGTGCGAGGAAGATATTTAAAGG	Rep1	denAsCas12a-KRAB	spacer_004975	102	70	-0.000219475	TGCA	other	AHCY-P1P2-primary	-0.0349	subpool1
GGCCGCGCGAAGCCAGCTGGAAG	Rep1	denAsCas12a-KRAB	spacer_004976	99	76	-0.017797	TTCT	other	AHCY-P1P2-primary	-0.0521	subpool1
TGTTCCCAGACTGAGGCCCAGCC	Rep1	denAsCas12a-KRAB	spacer_004977	161	100	0.0154238	TTCC	other	AHCY-P1P2-primary	0.0147	subpool1
AGGGGGTCCAGAGAGCCCCGAGT	Rep1	denAsCas12a-KRAB	spacer_004978	71	76	-0.0699285	TTCC	other	AHCY-P1P2-primary	-0.0714	subpool1
GAGTTCTCGCGCGGCCATGAGCG	Rep1	denAsCas12a-KRAB	spacer_004979	141	84	0.0219644	GTTG	other	AHCY-P1P2-primary	0.0446	subpool1
CAGCTGGCTTCGCGCGGCCAGAA	Rep1	denAsCas12a-KRAB	spacer_004980	53	76	-0.115779	CTTC	other	AHCY-P1P2-primary	-0.0534	subpool1
GTGGCGGGGGCTGCAGGGCCGAC	Rep1	denAsCas12a-KRAB	spacer_004981	53	50	-0.0501193	GTTC	other	AHCY-P1P2-primary	-0.0358	subpool1
AAGGCGTCGGCGCCACGCGCATA	Rep1	denAsCas12a-KRAB	spacer_004982	110	130	-0.0854532	TTTA	other	AHCY-P1P2-primary	-0.09	subpool1
TTCGTGGCGGGGGCTGCAGGGCC	Rep1	denAsCas12a-KRAB	spacer_004983	60	78	-0.100399	CTTG	other	AHCY-P1P2-primary	-0.0583	subpool1
CTGCTCGGCGCTGCCCGCCCAGT	Rep1	denAsCas12a-KRAB	spacer_004984	75	102	-0.107475	ATCC	other	AHCY-P1P2-primary	-0.0937	subpool1
ATCACGAGTGCCGCCAGCATGTC	Rep1	denAsCas12a-KRAB	spacer_004985	83	92	-0.0754004	TTCC	other	AHCY-P1P2-primary	-0.0214	subpool1
CGCGCGGCCATGAGCGGGCCGTT	Rep1	denAsCas12a-KRAB	spacer_004986	53	58	-0.0733937	TTCT	other	AHCY-P1P2-primary	-0.0782	subpool1
TGGCCGCGCGAAGCCAGCTGGAA	Rep1	denAsCas12a-KRAB	spacer_004987	229	172	-0.014372	TTTC	other	AHCY-P1P2-primary	0.0055	subpool1
AGGACCTGCAGCCGGTTGCGGCC	Rep1	denAsCas12a-KRAB	spacer_004988	138	75	0.0363635	TCCC	other	AHCY-P1P2-primary	0	subpool1
GGTGAGTCCCAGGACCTGCAGCC	Rep1	denAsCas12a-KRAB	spacer_004989	82	68	-0.0298992	AGTC	other	AHCY-P1P2-primary	-0.0903	subpool1
CCTGCTCGGCGCTGCCCGCCCAG	Rep1	denAsCas12a-KRAB	spacer_004990	124	89	-0.00724985	TATC	other	AHCY-P1P2-primary	-0.0202	subpool1
CAGGGGGTCCAGAGAGCCCCGAG	Rep1	denAsCas12a-KRAB	spacer_004991	85	70	-0.0288102	ATTC	other	AHCY-P1P2-primary	-0.0247	subpool1
TCAGACATGCTGGCGGCACTCGT	Rep1	denAsCas12a-KRAB	spacer_004992	76	71	-0.0485849	TTTG	other	AHCY-P1P2-primary	-0.1004	subpool1
TGGCGGGGGCTGCAGGGCCGACT	Rep1	denAsCas12a-KRAB	spacer_004993	102	73	-0.00680008	TTCG	other	AHCY-P1P2-primary	-0.0054	subpool1
CAGGACCTGCAGCCGGTTGCGGC	Rep1	denAsCas12a-KRAB	spacer_004994	109	127	-0.0832241	GTCC	other	AHCY-P1P2-primary	-0.0623	subpool1
CATCACGAGTGCCGCCAGCATGT	Rep1	denAsCas12a-KRAB	spacer_004995	99	105	-0.0684837	TTTC	other	AHCY-P1P2-primary	-0.0688	subpool1
CTGTTCCCAGACTGAGGCCCAGC	Rep1	denAsCas12a-KRAB	spacer_004996	162	131	-0.0259494	GTTC	other	AHCY-P1P2-primary	-0.0008	subpool1
CAGACTGAGGCCCAGCCCCCTTC	Rep1	denAsCas12a-KRAB	spacer_004997	111	78	-0.00392911	TTCC	other	AHCY-P1P2-primary	0.0128	subpool1
TAGGGCAGTTTGTCAGACATGCT	Rep1	denAsCas12a-KRAB	spacer_004998	206	111	0.037709	TTTG	other	AHCY-P1P2-primary	0.0617	subpool1
GCAGCCTCGGCGCGTTTCTGGCC	Rep1	denAsCas12a-KRAB	spacer_004999	85	77	-0.0437562	AATC	other	AHCY-P1P2-primary	-0.0213	subpool1
TGGCCGCGCGAGAACTCCAACTT	Rep1	denAsCas12a-KRAB	spacer_005000	97	82	-0.0329131	CTCA	other	AHCY-P1P2-primary	-0.0268	subpool1
ACGCGCATATCCCTGCTCGGCGC	Rep1	denAsCas12a-KRAB	spacer_005001	159	68	0.0739412	CGCC	other	AHCY-P1P2-primary	0.0141	subpool1
TCACGAGTGCCGCCAGCATGTCT	Rep1	denAsCas12a-KRAB	spacer_005002	114	112	-0.0564811	TCCA	other	AHCY-P1P2-primary	-0.0171	subpool1
AATATCTTCCTCGCACTTGCATA	Rep1	denAsCas12a-KRAB	spacer_005003	186	145	-0.0202078	TTTA	other	AHCY-P1P2-primary	-0.0187	subpool1
CCAGACTGAGGCCCAGCCCCCTT	Rep1	denAsCas12a-KRAB	spacer_005004	117	98	-0.0314681	GTTC	other	AHCY-P1P2-primary	-0.0104	subpool1
CCCGTTTCCATCACGAGTGCCGC	Rep1	denAsCas12a-KRAB	spacer_005005	82	68	-0.0298992	TTCG	other	AHCY-P1P2-primary	-0.0423	subpool1
GGGGGTCCAGAGAGCCCCGAGTC	Rep1	denAsCas12a-KRAB	spacer_005006	100	34	0.109917	TCCA	other	AHCY-P1P2-primary	0.0151	subpool1
GGCGCCACGCGCATATCCCTGCT	Rep1	denAsCas12a-KRAB	spacer_005007	174	107	0.0169908	CGTC	other	AHCY-P1P2-primary	0.0257	subpool1
TGGGACTCACCGACTTTGTAGGG	Rep1	denAsCas12a-KRAB	spacer_005008	170	161	-0.0507269	GTCC	other	AHCY-P1P2-primary	0.0062	subpool1
GAGTCGGCCCTGCAGCCCCCGCC	Rep1	denAsCas12a-KRAB	spacer_005009	109	67	0.017058	CCCC	other	AHCY-P1P2-primary	-0.0058	subpool1
AGACTGAGGCCCAGCCCCCTTCG	Rep1	denAsCas12a-KRAB	spacer_005010	174	104	0.0214502	TCCC	other	AHCY-P1P2-primary	0.0015	subpool1
CGCGTGGCGCCGACGCCTTTAAA	Rep1	denAsCas12a-KRAB	spacer_005011	169	121	-0.00686362	TATG	other	AHCY-P1P2-primary	0.0068	subpool1
CAAGTGCGAGGAAGATATTTAAA	Rep1	denAsCas12a-KRAB	spacer_005012	369	162	0.0698332	TATG	other	AHCY-P1P2-primary	0.0381	subpool1
GACATGCTGGCGGCACTCGTGAT	Rep1	denAsCas12a-KRAB	spacer_005013	85	82	-0.053622	GTCA	other	AHCY-P1P2-primary	-0.0416	subpool1
CGCGGCCAGAAACGCGCCGAGGC	Rep1	denAsCas12a-KRAB	spacer_005014	66	45	0.000802123	TTCG	other	AHCY-P1P2-primary	-0.0467	subpool1
CCAGGACCTGCAGCCGGTTGCGG	Rep1	denAsCas12a-KRAB	spacer_005015	230	110	0.0564097	AGTC	other	AHCY-P1P2-primary	0.0523	subpool1
GAGAGCCCCGAGTCGGCCCTGCA	Rep1	denAsCas12a-KRAB	spacer_005016	330	125	0.0929757	TCCA	other	AHCY-P1P2-primary	0.0405	subpool1
TGACAAACTGCCCTACAAAGTCG	Rep1	denAsCas12a-KRAB	spacer_005017	213	114	0.0387672	TGTC	other	AHCY-P1P2-primary	0.0029	subpool1
GAGCAGGGATATGCGCGTGGCGC	Rep1	denAsCas12a-KRAB	spacer_005018	213	107	0.0487045	CGCC	other	AHCY-P1P2-primary	0.0297	subpool1
TGCTCGGCGCTGCCCGCCCAGTT	Rep1	denAsCas12a-KRAB	spacer_005019	131	125	-0.0519046	TCCC	other	AHCY-P1P2-primary	-0.01	subpool1
CTGGAATCGCAGCCTCGGCGCGT	Rep1	denAsCas12a-KRAB	spacer_005020	89	99	-0.0759549	CCCC	other	AHCY-P1P2-primary	-0.0503	subpool1
AGACATGCTGGCGGCACTCGTGA	Rep1	denAsCas12a-KRAB	spacer_005021	116	87	-0.0141439	TGTC	other	AHCY-P1P2-primary	-0.0211	subpool1
TATCCCTGCTCGGCGCTGCCCGC	Rep1	denAsCas12a-KRAB	spacer_005022	93	105	-0.0782878	CGCA	other	AHCY-P1P2-primary	-0.0625	subpool1
GCTGGCTTCGCGCGGCCAGAAAC	Rep1	denAsCas12a-KRAB	spacer_005023	109	68	0.0147348	TCCA	other	AHCY-P1P2-primary	0.0254	subpool1
GAGGCTGCGATTCCAGGGGGTCC	Rep1	denAsCas12a-KRAB	spacer_005024	129	71	0.0343825	CGCC	other	AHCY-P1P2-primary	0.021	subpool1
GGTCCTGGGACTCACCGACTTTG	Rep1	denAsCas12a-KRAB	spacer_005025	217	153	-0.00445632	TGCA	other	AHCY-P1P2-primary	0.0207	subpool1
CCTGGAATCGCAGCCTCGGCGCG	Rep1	denAsCas12a-KRAB	spacer_005026	130	137	-0.0674811	ACCC	other	AHCY-P1P2-primary	-0.0503	subpool1
CGTTTCCATCACGAGTGCCGCCA	Rep1	denAsCas12a-KRAB	spacer_005027	152	135	-0.0406576	CGCC	other	AHCY-P1P2-primary	0.0103	subpool1
CGGAACGGCCCGCTCATGGCCGC	Rep1	denAsCas12a-KRAB	spacer_005028	78	46	0.023552	CACC	other	AHCY-P1P2-primary	0.031	subpool1
GGGCGGGTGCCGGGCGGCCGCAA	Rep1	denAsCas12a-KRAB	spacer_005029	173	85	0.0521822	CCCC	other	AHCY-P1P2-primary	0.0344	subpool1
AACTTCCAGCTGGCTTCGCGCGG	Rep1	denAsCas12a-KRAB	spacer_005030	165	91	0.0340615	CTCC	other	AHCY-P1P2-primary	0.0177	subpool1
GGGCAGTTTGTCAGACATGCTGG	Rep1	denAsCas12a-KRAB	spacer_005031	107	91	-0.0338575	TGTA	other	AHCY-P1P2-primary	-0.0644	subpool1
GCCCGTTTCCATCACGAGTGCCG	Rep1	denAsCas12a-KRAB	spacer_005032	112	131	-0.0838293	CTTC	other	AHCY-P1P2-primary	-0.0584	subpool1
CTTCGCCCGTTTCCATCACGAGT	Rep1	denAsCas12a-KRAB	spacer_005033	144	85	0.0234101	CCCC	other	AHCY-P1P2-primary	0.0298	subpool1
TGCAAGTGCGAGGAAGATATTTA	Rep1	denAsCas12a-KRAB	spacer_005034	170	109	0.0104397	AATA	other	AHCY-P1P2-primary	0.0374	subpool1
CGGCCGCCCGGCACCCGCCCGGG	Rep1	denAsCas12a-KRAB	spacer_005035	112	56	0.049439	GTTG	other	AHCY-P1P2-primary	0.0756	subpool1
ACGAACAAGCCCCGGGCGGGTGC	Rep1	denAsCas12a-KRAB	spacer_005036	76	51	0.0032979	CGCC	other	AHCY-P1P2-primary	-0.0031	subpool1
CGCCCGGGGCTTGTTCGTGGCGG	Rep1	denAsCas12a-KRAB	spacer_005037	112	97	-0.0367086	CACC	other	AHCY-P1P2-primary	-0.0126	subpool1
CTACAAAGTCGGTGAGTCCCAGG	Rep1	denAsCas12a-KRAB	spacer_005038	125	102	-0.0273698	TGCC	other	AHCY-P1P2-primary	-0.0324	subpool1
GCCAGCATGTCTGACAAACTGCC	Rep1	denAsCas12a-KRAB	spacer_005039	160	99	0.0160228	TGCC	other	AHCY-P1P2-primary	0.0507	subpool1
GACGCCTTTAAATATCTTCCTCG	Rep1	denAsCas12a-KRAB	spacer_005040	107	88	-0.0286007	CGCC	other	AHCY-P1P2-primary	0.0324	subpool1
CCGAGTCGGCCCTGCAGCCCCCG	Rep1	denAsCas12a-KRAB	spacer_005041	132	115	-0.0376367	AGCC	other	AHCY-P1P2-primary	0.0356	subpool1
GGGCCGACTCGGGGCTCTCTGGA	Rep1	denAsCas12a-KRAB	spacer_005042	217	88	0.0822781	TGCA	other	AHCY-P1P2-primary	0.0688	subpool1
GCCGGTTGCGGCCGCCCGGCACC	Rep1	denAsCas12a-KRAB	spacer_005043	101	41	0.0821193	TGCA	other	AHCY-P1P2-primary	0.0595	subpool1
CGGCACCCGCCCGGGGCTTGTTC	Rep1	denAsCas12a-KRAB	spacer_005044	101	73	-0.00834506	CGCC	other	AHCY-P1P2-primary	0.0424	subpool1
GCCTCGGCGCGTTTCTGGCCGCG	Rep1	denAsCas12a-KRAB	spacer_005045	111	70	0.0130404	CGCA	other	AHCY-P1P2-primary	0.0063	subpool1
ACCGGCTGCAGGTCCTGGGACTC	Rep1	denAsCas12a-KRAB	spacer_005046	120	43	0.101681	CGCA	other	AHCY-P1P2-primary	0.0697	subpool1
CGCCACGAACAAGCCCCGGGCGG	Rep1	denAsCas12a-KRAB	spacer_005047	169	96	0.0294299	CCCC	other	AHCY-P1P2-primary	0.0495	subpool1
CCGACTTTGTAGGGCAGTTTGTC	Rep1	denAsCas12a-KRAB	spacer_005048	85	131	-0.127086	CTCA	other	AHCY-P1P2-primary	-0.1135	subpool1
TGGAATCGCAGCCTCGGCGCGTT	Rep1	denAsCas12a-KRAB	spacer_005049	153	100	0.00743154	CCCC	other	AHCY-P1P2-primary	-0.0116	subpool1
GGCCCTGCAGCCCCCGCCACGAA	Rep1	denAsCas12a-KRAB	spacer_005050	154	103	0.00381788	AGTC	other	AHCY-P1P2-primary	-0.0059	subpool1
AAGTCGGTGAGTCCCAGGACCTG	Rep1	denAsCas12a-KRAB	spacer_005051	171	74	0.072091	TACA	other	AHCY-P1P2-primary	0.0399	subpool1
GCCCCCGCCACGAACAAGCCCCG	Rep1	denAsCas12a-KRAB	spacer_005052	105	131	-0.0939499	TGCA	other	AHCY-P1P2-primary	-0.08	subpool1
CAGTTCCTGTTCCCAGACTGAGG	Rep1	denAsCas12a-KRAB	spacer_005053	135	66	0.052963	CGCC	other	AHCY-P1P2-primary	0.072	subpool1
CGGGGCTTGTTCGTGGCGGGGGC	Rep1	denAsCas12a-KRAB	spacer_005054	59	69	-0.083809	CGCC	other	AHCY-P1P2-primary	-0.023	subpool1
TCTTCCTCGCACTTGCATATTCA	Rep1	denAsCas12a-KRAB	spacer_005055	159	164	-0.064112	AATA	other	AHCY-P1P2-primary	-0.025	subpool1
TCGGCGCGTTTCTGGCCGCGCGA	Rep1	denAsCas12a-KRAB	spacer_005056	107	87	-0.0268085	AGCC	other	AHCY-P1P2-primary	-0.046	subpool1
CCGGGCGGGTGCCGGGCGGCCGC	Rep1	denAsCas12a-KRAB	spacer_005057	42	47	-0.0768949	AGCC	other	AHCY-P1P2-primary	-0.0384	subpool1
GCCACGAACAAGCCCCGGGCGGG	Rep1	denAsCas12a-KRAB	spacer_005058	106	136	-0.0983374	CCCC	other	AHCY-P1P2-primary	-0.0618	subpool1
CGAGTGCCGCCAGCATGTCTGAC	Rep1	denAsCas12a-KRAB	spacer_005059	151	92	0.0184436	ATCA	other	AHCY-P1P2-primary	0.0198	subpool1
GGAACGGCCCGCTCATGGCCGCG	Rep1	denAsCas12a-KRAB	spacer_005060	131	91	-0.00212317	ACCC	other	AHCY-P1P2-primary	0.0023	subpool1
TTCGCCCGTTTCCATCACGAGTG	Rep1	denAsCas12a-KRAB	spacer_005061	157	184	-0.0841416	CCCC	other	AHCY-P1P2-primary	-0.0651	subpool1
AGCTGGAAGTTGGAGTTCTCGCG	Rep1	denAsCas12a-KRAB	spacer_005062	115	106	-0.0464774	AGCC	other	AHCY-P1P2-primary	-0.0552	subpool1
GCCCGGGGCTTGTTCGTGGCGGG	Rep1	denAsCas12a-KRAB	spacer_005063	85	87	-0.0629037	ACCC	other	AHCY-P1P2-primary	-0.0516	subpool1
CGCCCAGTTCCTGTTCCCAGACT	Rep1	denAsCas12a-KRAB	spacer_005064	126	99	-0.0214389	TGCC	other	AHCY-P1P2-primary	-0.0551	subpool1
GGTTGCGGCCGCCCGGCACCCGC	Rep1	denAsCas12a-KRAB	spacer_005065	74	69	-0.0482862	AGCC	other	AHCY-P1P2-primary	-0.0009	subpool1
GACTTTGTAGGGCAGTTTGTCAG	Rep1	denAsCas12a-KRAB	spacer_005066	163	113	-0.00180568	CACC	other	AHCY-P1P2-primary	-0.0062	subpool1
CCCGCCACGAACAAGCCCCGGGC	Rep1	denAsCas12a-KRAB	spacer_005067	53	37	-0.00290157	AGCC	other	AHCY-P1P2-primary	-0.0229	subpool1
GTCTGGGAACAGGAACTGGGCGG	Rep1	denAsCas12a-KRAB	spacer_005068	52	63	-0.089348	CTCA	other	AHCY-P1P2-primary	-0.0656	subpool1
TGGGAACAGGAACTGGGCGGGCA	Rep1	denAsCas12a-KRAB	spacer_005069	114	100	-0.0387095	AGTC	other	AHCY-P1P2-primary	-0.03	subpool1
CCCTTCGCCCGTTTCCATCACGA	Rep1	denAsCas12a-KRAB	spacer_005070	134	83	0.0158574	AGCC	other	AHCY-P1P2-primary	0.063	subpool1
ACTTCCAGCTGGCTTCGCGCGGC	Rep1	denAsCas12a-KRAB	spacer_005071	142	109	-0.0177825	TCCA	other	AHCY-P1P2-primary	-0.0383	subpool1
AGCATGTCTGACAAACTGCCCTA	Rep1	denAsCas12a-KRAB	spacer_005072	238	138	0.02621	CGCC	other	AHCY-P1P2-primary	-0.0158	subpool1
GGCTGCAGGTCCTGGGACTCACC	Rep1	denAsCas12a-KRAB	spacer_005073	164	91	0.0331082	AACC	other	AHCY-P1P2-primary	0.0568	subpool1
TCTCGGAACGCGCCGCAGAAGGG	Rep1	denAsCas12a-KRAB	spacer_005074	51	74	-0.117629	TTCC	other	ALDOA-P1P2-primary	-0.1486	subpool1
GAGGCTAAATCGGCTGCGTTCCT	Rep1	denAsCas12a-KRAB	spacer_005075	150	124	-0.0294064	TTCC	other	ALDOA-P1P2-primary	-0.0138	subpool1
GGCGTCCGCGTGGAGGCCTCCCC	Rep1	denAsCas12a-KRAB	spacer_005076	82	79	-0.053412	GTTG	other	ALDOA-P1P2-primary	-0.0305	subpool1
AGGAGAGAACGCGGGACTCGTCA	Rep1	denAsCas12a-KRAB	spacer_005077	196	110	0.0313249	TTCA	other	ALDOA-P1P2-primary	-0.0044	subpool1
CGAGGCTAAATCGGCTGCGTTCC	Rep1	denAsCas12a-KRAB	spacer_005078	135	110	-0.0271419	CTTC	other	ALDOA-P1P2-primary	0.0071	subpool1
CGTGCGGGGACCAGGGACCGTGG	Rep1	denAsCas12a-KRAB	spacer_005079	111	96	-0.03649	TTCA	other	ALDOA-P1P2-primary	-0.0221	subpool1
TGGTGACGAGTCCCGCGTTCTCT	Rep1	denAsCas12a-KRAB	spacer_005080	175	129	-0.0114324	GTCC	other	ALDOA-P1P2-primary	-0.0013	subpool1
TGTGCCAGGTGAGCGCCCCTCTT	Rep1	denAsCas12a-KRAB	spacer_005081	205	199	-0.0545985	CTCC	other	ALDOA-P1P2-primary	0.0114	subpool1
AGGTGAGCGCCCCTCTTCACGTG	Rep1	denAsCas12a-KRAB	spacer_005082	174	97	0.0323771	TGCC	other	ALDOA-P1P2-primary	0.022	subpool1
CCGCACGTGAAGAGGGGCGCTCA	Rep1	denAsCas12a-KRAB	spacer_005083	107	84	-0.0213056	GTCC	other	ALDOA-P1P2-primary	0.0073	subpool1
CGAGAGGAACGCAGCCGATTTAG	Rep1	denAsCas12a-KRAB	spacer_005084	136	132	-0.0545753	GTTC	other	ALDOA-P1P2-primary	-0.0283	subpool1
ACTCGCCAGCCCGCCGCCCTCTG	Rep1	denAsCas12a-KRAB	spacer_005085	129	72	0.0321892	ATCC	other	ALDOA-P1P2-primary	-0.0154	subpool1
GGGGCAGTGGCGGGTTGGGCGTC	Rep1	denAsCas12a-KRAB	spacer_005086	24	32	-0.104369	CTTG	other	ALDOA-P1P2-primary	-0.0787	subpool1
AAAGGCACCACTCCGCCCTCCGC	Rep1	denAsCas12a-KRAB	spacer_005087	94	62	0.00600337	TTTT	other	ALDOA-P1P2-primary	-0.038	subpool1
GCACGTGAAGAGGGGCGCTCACC	Rep1	denAsCas12a-KRAB	spacer_005088	161	103	0.0107886	CCCC	other	ALDOA-P1P2-primary	0.0257	subpool1
GAGAGGAACGCAGCCGATTTAGC	Rep1	denAsCas12a-KRAB	spacer_005089	61	89	-0.118495	TTCC	other	ALDOA-P1P2-primary	-0.1465	subpool1
ACGGTCCCTGGTCCCCGCACGTG	Rep1	denAsCas12a-KRAB	spacer_005090	80	48	0.0208483	CTCC	other	ALDOA-P1P2-primary	-0.015	subpool1
ACGTGCGGGGACCAGGGACCGTG	Rep1	denAsCas12a-KRAB	spacer_005091	130	137	-0.0674811	CTTC	other	ALDOA-P1P2-primary	-0.0198	subpool1
CTCTCGGAACGCGCCGCAGAAGG	Rep1	denAsCas12a-KRAB	spacer_005092	140	109	-0.0200068	GTTC	other	ALDOA-P1P2-primary	0.0123	subpool1
CAAGATCCCTCTCCACGGTCCCT	Rep1	denAsCas12a-KRAB	spacer_005093	98	92	-0.0493493	CCCC	other	ALDOA-P1P2-primary	-0.0163	subpool1
CGCACGTGAAGAGGGGCGCTCAC	Rep1	denAsCas12a-KRAB	spacer_005094	158	95	0.0205178	TCCC	other	ALDOA-P1P2-primary	0.0451	subpool1
GCGTTCTCTCCTTGAATCCACTC	Rep1	denAsCas12a-KRAB	spacer_005095	116	102	-0.0390876	TCCC	other	ALDOA-P1P2-primary	-0.0572	subpool1
ACGCGGACGCCCAACCCGCCACT	Rep1	denAsCas12a-KRAB	spacer_005096	113	71	0.0136163	CTCC	other	ALDOA-P1P2-primary	0.0205	subpool1
TCTCCACGGTCCCTGGTCCCCGC	Rep1	denAsCas12a-KRAB	spacer_005097	63	79	-0.0947459	TCCC	other	ALDOA-P1P2-primary	-0.103	subpool1
AAGGAGAGAACGCGGGACTCGTC	Rep1	denAsCas12a-KRAB	spacer_005098	56	36	0.0100292	ATTC	other	ALDOA-P1P2-primary	0.0286	subpool1
AAGGCACCACTCCGCCCTCCGCC	Rep1	denAsCas12a-KRAB	spacer_005099	60	67	-0.0765609	TTTA	other	ALDOA-P1P2-primary	-0.0688	subpool1
CCTCTTCACGTGCGGGGACCAGG	Rep1	denAsCas12a-KRAB	spacer_005100	153	151	-0.0571933	CGCC	other	ALDOA-P1P2-primary	-0.0028	subpool1
CTGGTCCCCGCACGTGAAGAGGG	Rep1	denAsCas12a-KRAB	spacer_005101	119	70	0.0239536	GTCC	other	ALDOA-P1P2-primary	0.0082	subpool1
TGGTCCCCGCACGTGAAGAGGGG	Rep1	denAsCas12a-KRAB	spacer_005102	141	128	-0.0440881	TCCC	other	ALDOA-P1P2-primary	-0.0234	subpool1
GCCTCGGAAGGGGCGGCGCAGGA	Rep1	denAsCas12a-KRAB	spacer_005103	174	93	0.0389808	TTTA	other	ALDOA-P1P2-primary	0.0284	subpool1
AAAGGCCGGGCGCCGCCTTCCGC	Rep1	denAsCas12a-KRAB	spacer_005104	82	80	-0.0553845	TTTA	other	ALDOA-P1P2-primary	-0.0517	subpool1
TCTTCACGTGCGGGGACCAGGGA	Rep1	denAsCas12a-KRAB	spacer_005105	207	141	0.000953708	CCCC	other	ALDOA-P1P2-primary	0.0048	subpool1
GCCTGCCCGCCTCCTGCGCCGCC	Rep1	denAsCas12a-KRAB	spacer_005106	97	49	0.0478306	TTCC	other	ALDOA-P1P2-primary	0.0419	subpool1
TGCGGCGCGTTCCGAGAGGAACG	Rep1	denAsCas12a-KRAB	spacer_005107	177	150	-0.0333016	CTTC	other	ALDOA-P1P2-primary	-0.0178	subpool1
CGCGTGGAGGCCTCCCCCATCCC	Rep1	denAsCas12a-KRAB	spacer_005108	64	45	-0.00402332	CGTC	other	ALDOA-P1P2-primary	-0.0026	subpool1
GAAGGGGTCCTGGTGACGAGTCC	Rep1	denAsCas12a-KRAB	spacer_005109	161	87	0.0372622	CGCA	other	ALDOA-P1P2-primary	0.0241	subpool1
CACTCGCCAGCCCGCCGCCCTCT	Rep1	denAsCas12a-KRAB	spacer_005110	139	88	0.0124291	AATC	other	ALDOA-P1P2-primary	0.0234	subpool1
GCAGAAGGGGTCCTGGTGACGAG	Rep1	denAsCas12a-KRAB	spacer_005111	136	110	-0.0259846	CGCC	other	ALDOA-P1P2-primary	-0.0346	subpool1
GCGGCGCGTTCCGAGAGGAACGC	Rep1	denAsCas12a-KRAB	spacer_005112	44	36	-0.0277886	TTCT	other	ALDOA-P1P2-primary	0.0111	subpool1
TGCGCCGCCCCTTCCGAGGCTAA	Rep1	denAsCas12a-KRAB	spacer_005113	148	75	0.047334	CTCC	other	ALDOA-P1P2-primary	0.0442	subpool1
GCGTGGAGGCCTCCCCCATCCCA	Rep1	denAsCas12a-KRAB	spacer_005114	175	120	-9.14105e-05	GTCC	other	ALDOA-P1P2-primary	-0.0093	subpool1
TTGAATCCACTCGCCAGCCCGCC	Rep1	denAsCas12a-KRAB	spacer_005115	121	88	-0.00931846	CTCC	other	ALDOA-P1P2-primary	-0.0141	subpool1
AGGACCCCTTCTGCGGCGCGTTC	Rep1	denAsCas12a-KRAB	spacer_005116	95	70	-0.0113684	CACC	other	ALDOA-P1P2-primary	-0.0293	subpool1
CGCGTTCTCTCCTTGAATCCACT	Rep1	denAsCas12a-KRAB	spacer_005117	82	61	-0.0128638	GTCC	other	ALDOA-P1P2-primary	0.003	subpool1
GGAGGCGGGCAGGCGGAAGGCGG	Rep1	denAsCas12a-KRAB	spacer_005118	169	73	0.0723797	CGCA	other	ALDOA-P1P2-primary	0.0557	subpool1
GGGTGCGGCGGCAGAGGGCGGCG	Rep1	denAsCas12a-KRAB	spacer_005119	72	66	-0.045612	TGCA	other	ALDOA-P1P2-primary	0.0116	subpool1
CCACTACCAGGCACACACAGGCT	Rep1	denAsCas12a-KRAB	spacer_005120	156	142	-0.0445116	CTCC	other	ALDOA-P1P2-primary	0.0307	subpool1
TGTGTGTGCCTGGTAGTGGGGAG	Rep1	denAsCas12a-KRAB	spacer_005121	133	102	-0.0176418	AGCC	other	ALDOA-P1P2-primary	-0.0347	subpool1
TCTCCTTGAATCCACTCGCCAGC	Rep1	denAsCas12a-KRAB	spacer_005122	118	100	-0.0333016	GTTC	other	ALDOA-P1P2-primary	-0.0216	subpool1
TCTCCTGTGCCAGGTGAGCGCCC	Rep1	denAsCas12a-KRAB	spacer_005123	158	74	0.0596919	CCCC	other	ALDOA-P1P2-primary	0.0383	subpool1
CTCCTTGAATCCACTCGCCAGCC	Rep1	denAsCas12a-KRAB	spacer_005124	42	44	-0.0665517	TTCT	other	ALDOA-P1P2-primary	-0.0357	subpool1
AATCCACTCGCCAGCCCGCCGCC	Rep1	denAsCas12a-KRAB	spacer_005125	95	78	-0.0283378	CTTG	other	ALDOA-P1P2-primary	-0.0346	subpool1
TCGGAAGGGGCGGCGCAGGAGGC	Rep1	denAsCas12a-KRAB	spacer_005126	84	55	0.00715176	AGCC	other	ALDOA-P1P2-primary	0.0053	subpool1
GCCGATTTAGCCTCGGAAGGGGC	Rep1	denAsCas12a-KRAB	spacer_005127	144	75	0.0430375	CGCA	other	ALDOA-P1P2-primary	0.0991	subpool1
CGCCTGCCCGCCTCCTGCGCCGC	Rep1	denAsCas12a-KRAB	spacer_005128	97	92	-0.0509577	CTTC	other	ALDOA-P1P2-primary	-0.0066	subpool1
CTTCTGCGGCGCGTTCCGAGAGG	Rep1	denAsCas12a-KRAB	spacer_005129	58	67	-0.0818771	ACCC	other	ALDOA-P1P2-primary	-0.0634	subpool1
ACTACCAGGCACACACAGGCTCC	Rep1	denAsCas12a-KRAB	spacer_005130	185	63	0.109667	CCCC	other	ALDOA-P1P2-primary	0.089	subpool1
TTCCGAGGCTAAATCGGCTGCGT	Rep1	denAsCas12a-KRAB	spacer_005131	129	100	-0.019325	CCCC	other	ALDOA-P1P2-primary	-0.0093	subpool1
CAACCCGCCACTGCCCCCAAGAT	Rep1	denAsCas12a-KRAB	spacer_005132	96	102	-0.0687635	CGCC	other	ALDOA-P1P2-primary	-0.0457	subpool1
CAGGGTGCGGCGGCAGAGGGCGG	Rep1	denAsCas12a-KRAB	spacer_005133	104	70	0.00282557	TGTG	other	ALDOA-P1P2-primary	0.0031	subpool1
CTCTCCACGGTCCCTGGTCCCCG	Rep1	denAsCas12a-KRAB	spacer_005134	166	101	0.0186594	ATCC	other	ALDOA-P1P2-primary	-0.0133	subpool1
GGCTGCGTTCCTCTCGGAACGCG	Rep1	denAsCas12a-KRAB	spacer_005135	83	78	-0.0495135	AATC	other	ALDOA-P1P2-primary	-0.0279	subpool1
CCAGGACCCCTTCTGCGGCGCGT	Rep1	denAsCas12a-KRAB	spacer_005136	121	72	0.0221496	GTCA	other	ALDOA-P1P2-primary	0.0019	subpool1
CCTTCCGAGGCTAAATCGGCTGC	Rep1	denAsCas12a-KRAB	spacer_005137	144	144	-0.0592567	CGCC	other	ALDOA-P1P2-primary	-0.0406	subpool1
AAGATCCCTCTCCACGGTCCCTG	Rep1	denAsCas12a-KRAB	spacer_005138	248	119	0.0558932	CCCC	other	ALDOA-P1P2-primary	0.0044	subpool1
CGCGGACGCCCAACCCGCCACTG	Rep1	denAsCas12a-KRAB	spacer_005139	152	111	-0.00996194	TCCA	other	ALDOA-P1P2-primary	-0.0408	subpool1
CGTGAAGAGGGGCGCTCACCTGG	Rep1	denAsCas12a-KRAB	spacer_005140	267	171	0.0106176	CGCA	other	ALDOA-P1P2-primary	0.0209	subpool1
GCCACTGCCCCCAAGATCCCTCT	Rep1	denAsCas12a-KRAB	spacer_005141	81	65	-0.0247478	ACCC	other	ALDOA-P1P2-primary	0.0144	subpool1
CTCGCCAGCCCGCCGCCCTCTGC	Rep1	denAsCas12a-KRAB	spacer_005142	99	73	-0.0114815	TCCA	other	ALDOA-P1P2-primary	-0.0019	subpool1
GCCCCTTCCGAGGCTAAATCGGC	Rep1	denAsCas12a-KRAB	spacer_005143	75	78	-0.0654071	CGCC	other	ALDOA-P1P2-primary	0.0424	subpool1
TTCTGCGGCGCGTTCCGAGAGGA	Rep1	denAsCas12a-KRAB	spacer_005144	128	112	-0.038317	CCCC	other	ALDOA-P1P2-primary	0.0071	subpool1
TCCCCACTACCAGGCACACACAG	Rep1	denAsCas12a-KRAB	spacer_005145	143	177	-0.0927061	CGTC	other	ALDOA-P1P2-primary	-0.0697	subpool1
CACCCGCCCCTCTCCTGTGCCAG	Rep1	denAsCas12a-KRAB	spacer_005146	210	143	0.00100138	TGCA	other	ALDOA-P1P2-primary	0.0429	subpool1
AGCCCGCCGCCCTCTGCCGCCGC	Rep1	denAsCas12a-KRAB	spacer_005147	83	66	-0.023317	CGCC	other	ALDOA-P1P2-primary	0.0392	subpool1
GCCTTCCGCCTGCCCGCCTCCTG	Rep1	denAsCas12a-KRAB	spacer_005148	185	137	-0.0121535	CGCC	other	ALDOA-P1P2-primary	-0.0173	subpool1
CTGCACACCCGCCCCTCTCCTGT	Rep1	denAsCas12a-KRAB	spacer_005149	185	120	0.00862276	CACC	other	ALDOA-P1P2-primary	0.0219	subpool1
CCCTGCACACCCGCCCCTCTCCT	Rep1	denAsCas12a-KRAB	spacer_005150	151	100	0.00536816	CGCA	other	ALDOA-P1P2-primary	-0.0204	subpool1
CCAGGTGAGCGCCCCTCTTCACG	Rep1	denAsCas12a-KRAB	spacer_005151	98	119	-0.0897032	TGTG	other	ALDOA-P1P2-primary	-0.0761	subpool1
CCGCGTTCTCTCCTTGAATCCAC	Rep1	denAsCas12a-KRAB	spacer_005152	134	119	-0.0406402	AGTC	other	ALDOA-P1P2-primary	0.0393	subpool1
ACCAGGACCCCTTCTGCGGCGCG	Rep1	denAsCas12a-KRAB	spacer_005153	176	95	0.0374364	CGTC	other	ALDOA-P1P2-primary	0.0167	subpool1
CCTGGCACAGGAGAGGGGCGGGT	Rep1	denAsCas12a-KRAB	spacer_005154	170	102	0.0208483	CTCA	other	ALDOA-P1P2-primary	0.0203	subpool1
GCCGCACCCTGCACACCCGCCCC	Rep1	denAsCas12a-KRAB	spacer_005155	94	95	-0.0609161	TGCC	other	ALDOA-P1P2-primary	-0.0636	subpool1
GATTTAGCCTCGGAAGGGGCGGC	Rep1	denAsCas12a-KRAB	spacer_005156	86	54	0.0137191	AGCC	other	ALDOA-P1P2-primary	0.0092	subpool1
ACTGCCCCCAAGATCCCTCTCCA	Rep1	denAsCas12a-KRAB	spacer_005157	134	108	-0.0254304	CGCC	other	ALDOA-P1P2-primary	-0.0165	subpool1
CCCAAGATCCCTCTCCACGGTCC	Rep1	denAsCas12a-KRAB	spacer_005158	159	66	0.0786225	TGCC	other	ALDOA-P1P2-primary	0.1005	subpool1
GCACCCTGCACACCCGCCCCTCT	Rep1	denAsCas12a-KRAB	spacer_005159	146	119	-0.0271907	CGCC	other	ALDOA-P1P2-primary	-0.0129	subpool1
TGGCACAGGAGAGGGGCGGGTGT	Rep1	denAsCas12a-KRAB	spacer_005160	192	62	0.118001	CACC	other	ALDOA-P1P2-primary	0.1295	subpool1
CACTACCAGGCACACACAGGCTC	Rep1	denAsCas12a-KRAB	spacer_005161	208	78	0.0945517	TCCC	other	ALDOA-P1P2-primary	0.0277	subpool1
CGCCCCTCTCCTGTGCCAGGTGA	Rep1	denAsCas12a-KRAB	spacer_005162	255	170	0.0043262	CACC	other	ALDOA-P1P2-primary	0.0219	subpool1
CGGTCCCTGGTCCCCGCACGTGA	Rep1	denAsCas12a-KRAB	spacer_005163	186	95	0.0461024	TCCA	other	ALDOA-P1P2-primary	0.0152	subpool1
CCTCTCCTGTGCCAGGTGAGCGC	Rep1	denAsCas12a-KRAB	spacer_005164	103	67	0.00817933	CGCC	other	ALDOA-P1P2-primary	-0.0217	subpool1
GCCCCTCTCCTGTGCCAGGTGAG	Rep1	denAsCas12a-KRAB	spacer_005165	314	131	0.07783	ACCC	other	ALDOA-P1P2-primary	0.0527	subpool1
TTCCGCCTGCCCGCCTCCTGCGC	Rep1	denAsCas12a-KRAB	spacer_005166	135	95	-0.00415234	CGCC	other	ALDOA-P1P2-primary	0.0078	subpool1
GCCCTCTGCCGCCGCACCCTGCA	Rep1	denAsCas12a-KRAB	spacer_005167	140	92	0.00658256	CGCC	other	ALDOA-P1P2-primary	0.0043	subpool1
CGCCTCCTGCGCCGCCCCTTCCG	Rep1	denAsCas12a-KRAB	spacer_005168	98	70	-0.0064929	TGCC	other	ALDOA-P1P2-primary	-0.0058	subpool1
CGCCACTGCCCCCAAGATCCCTC	Rep1	denAsCas12a-KRAB	spacer_005169	49	48	-0.0560233	AACC	other	ALDOA-P1P2-primary	-0.0064	subpool1
TGCACACCCGCCCCTCTCCTGTG	Rep1	denAsCas12a-KRAB	spacer_005170	320	111	0.106777	ACCC	other	ALDOA-P1P2-primary	0.0713	subpool1
TGCCCGCCTCCTGCGCCGCCCCT	Rep1	denAsCas12a-KRAB	spacer_005171	128	49	0.0913183	CGCC	other	ALDOA-P1P2-primary	0.0801	subpool1
TCCTGCGCCGCCCCTTCCGAGGC	Rep1	denAsCas12a-KRAB	spacer_005172	122	119	-0.0553524	CGCC	other	ALDOA-P1P2-primary	-0.0388	subpool1
CTCTGCCGCCGCACCCTGCACAC	Rep1	denAsCas12a-KRAB	spacer_005173	117	72	0.0168781	CGCC	other	ALDOA-P1P2-primary	0.0253	subpool1
CGCCGCCCTCTGCCGCCGCACCC	Rep1	denAsCas12a-KRAB	spacer_005174	73	74	-0.0613902	AGCC	other	ALDOA-P1P2-primary	0.0393	subpool1
CCGGCCCCTCCAGCCTGAGGTCC	Rep1	denAsCas12a-KRAB	spacer_005175	132	61	0.061793	CTCC	other	ALDOA-P1P2-secondary	0.0732	subpool1
TCTAACTGCGCAATGCAGCGGCT	Rep1	denAsCas12a-KRAB	spacer_005176	172	112	0.00801612	GTCC	other	ALDOA-P1P2-secondary	-0.0067	subpool1
GAGGACCTCAGGCTGGAGGGGCC	Rep1	denAsCas12a-KRAB	spacer_005177	80	85	-0.0687635	GTTA	other	ALDOA-P1P2-secondary	-0.0174	subpool1
GCGCGCGCAGCCGCTGCATTGCG	Rep1	denAsCas12a-KRAB	spacer_005178	132	67	0.0470808	CTCA	other	ALDOA-P1P2-secondary	0.0124	subpool1
GTTAGAGGACCTCAGGCTGGAGG	Rep1	denAsCas12a-KRAB	spacer_005179	222	113	0.0466386	CGCA	other	ALDOA-P1P2-secondary	0.0035	subpool1
CGGCCCCTCCAGCCTGAGGTCCT	Rep1	denAsCas12a-KRAB	spacer_005180	138	108	-0.0208179	TCCC	other	ALDOA-P1P2-secondary	0.0098	subpool1
ATGCAGCGGCTGCGCGCGCTGAG	Rep1	denAsCas12a-KRAB	spacer_005181	118	96	-0.0269001	CGCA	other	ALDOA-P1P2-secondary	-0.0387	subpool1
TCCAGCCTGAGGTCCTCTAACTG	Rep1	denAsCas12a-KRAB	spacer_005182	213	202	-0.0509417	CCCC	other	ALDOA-P1P2-secondary	-0.0217	subpool1
GCCGCTGCATTGCGCAGTTAGAG	Rep1	denAsCas12a-KRAB	spacer_005183	232	82	0.103833	CGCA	other	ALDOA-P1P2-secondary	0.0545	subpool1
TGAGGTCCTCTAACTGCGCAATG	Rep1	denAsCas12a-KRAB	spacer_005184	110	118	-0.0702657	AGCC	other	ALDOA-P1P2-secondary	-0.0834	subpool1
AGCCTGAGGTCCTCTAACTGCGC	Rep1	denAsCas12a-KRAB	spacer_005185	84	72	-0.0350836	CTCC	other	ALDOA-P1P2-secondary	-0.0136	subpool1
GGCCCCTCCAGCCTGAGGTCCTC	Rep1	denAsCas12a-KRAB	spacer_005186	72	92	-0.0976955	CCCC	other	ALDOA-P1P2-secondary	-0.0647	subpool1
GCTGCATTGCGCAGTTAGAGGAC	Rep1	denAsCas12a-KRAB	spacer_005187	187	140	-0.0138641	AGCC	other	ALDOA-P1P2-secondary	0.0042	subpool1
CGCAGTTAGAGGACCTCAGGCTG	Rep1	denAsCas12a-KRAB	spacer_005188	160	144	-0.0427346	ATTG	other	ALDOA-P1P2-secondary	-0.0472	subpool1
TTGCGCAGTTAGAGGACCTCAGG	Rep1	denAsCas12a-KRAB	spacer_005189	170	115	0.00203689	TGCA	other	ALDOA-P1P2-secondary	-0.0077	subpool1
GCCTGAGGTCCTCTAACTGCGCA	Rep1	denAsCas12a-KRAB	spacer_005190	128	158	-0.0922763	TCCA	other	ALDOA-P1P2-secondary	-0.0582	subpool1
AGGCACACACAGGCTCCCCGGCC	Rep1	denAsCas12a-KRAB	spacer_005191	114	111	-0.0550747	TACC	other	ALDOA-P1P2-secondary	0.007	subpool1
GGCTGGAGGGGCCGGGGAGCCTG	Rep1	denAsCas12a-KRAB	spacer_005192	109	55	0.0480069	CTCA	other	ALDOA-P1P2-secondary	0.0164	subpool1
GCCAACGGCGTTGAACAAGGGTC	Rep1	denAsCas12a-KRAB	spacer_005193	74	86	-0.0828231	CTTC	other	ANAPC10-P1P2-primary	-0.0464	subpool1
AACGCCGTTGGCGAAGCCAGCTG	Rep1	denAsCas12a-KRAB	spacer_005194	226	163	-0.00801203	GTTC	other	ANAPC10-P1P2-primary	0.0052	subpool1
GTAGGACCAACAGAGTCTGGTGC	Rep1	denAsCas12a-KRAB	spacer_005195	124	67	0.0372767	GTCA	other	ANAPC10-P1P2-primary	0.0203	subpool1
TCAAGGCCGGTGGGTCAGGAGTG	Rep1	denAsCas12a-KRAB	spacer_005196	106	118	-0.0760744	TTCC	other	ANAPC10-P1P2-primary	-0.0172	subpool1
AGACCTGGCTGCTTGCCGAAACT	Rep1	denAsCas12a-KRAB	spacer_005197	141	106	-0.0145142	TTCC	other	ANAPC10-P1P2-primary	-0.033	subpool1
ACGCCGTTGGCGAAGCCAGCTGC	Rep1	denAsCas12a-KRAB	spacer_005198	184	107	0.0257536	TTCA	other	ANAPC10-P1P2-primary	0.0215	subpool1
CTCCGACGTCGAGCGTGGTCCTA	Rep1	denAsCas12a-KRAB	spacer_005199	94	73	-0.0196084	TTTT	other	ANAPC10-P1P2-primary	-0.0136	subpool1
GGAGTGGAGCCTTAGTCATTCTA	Rep1	denAsCas12a-KRAB	spacer_005200	166	98	0.0233878	GTCA	other	ANAPC10-P1P2-primary	0.0243	subpool1
AGGCCTAGAAGAGCGCGCAACAG	Rep1	denAsCas12a-KRAB	spacer_005201	147	137	-0.0482088	GTTG	other	ANAPC10-P1P2-primary	-0.0357	subpool1
AGTAGGACCAACAGAGTCTGGTG	Rep1	denAsCas12a-KRAB	spacer_005202	162	166	-0.0630816	TGTC	other	ANAPC10-P1P2-primary	-0.0465	subpool1
GACGTCGAGCGTGGTCCTAGCGT	Rep1	denAsCas12a-KRAB	spacer_005203	76	77	-0.0613066	CTCC	other	ANAPC10-P1P2-primary	0.0239	subpool1
CTGTTGCGCGCTCTTCTAGGCCT	Rep1	denAsCas12a-KRAB	spacer_005204	133	85	0.0109489	CTTA	other	ANAPC10-P1P2-primary	0.0249	subpool1
TCGGCACCTCCAGCAGCTGGCTT	Rep1	denAsCas12a-KRAB	spacer_005205	209	214	-0.0629641	ATTC	other	ANAPC10-P1P2-primary	-0.0552	subpool1
GTCATTCTAACGCTGGAGGTGTC	Rep1	denAsCas12a-KRAB	spacer_005206	164	120	-0.0102717	CTTA	other	ANAPC10-P1P2-primary	0.0033	subpool1
GCAAGCAGCCAGGTCTGGAAACT	Rep1	denAsCas12a-KRAB	spacer_005207	214	138	0.00954142	TTCG	other	ANAPC10-P1P2-primary	-0.0048	subpool1
GAATGACTAAGGCTCCACTCCTG	Rep1	denAsCas12a-KRAB	spacer_005210	254	195	-0.0178051	GTTA	other	ANAPC10-P1P2-primary	-0.0091	subpool1
AAACCGGAGAGGCGAATGCATCT	Rep1	denAsCas12a-KRAB	spacer_005211	105	56	0.0393184	ATTG	other	ANAPC10-P1P2-primary	0.0101	subpool1
TCTGTTTACGCTAGGACCACGCT	Rep1	denAsCas12a-KRAB	spacer_005213	98	101	-0.0639851	TGCA	other	ANAPC10-P1P2-primary	-0.0689	subpool1
GAGCGTGGTCCTAGCGTAAACAG	Rep1	denAsCas12a-KRAB	spacer_005216	139	131	-0.0499612	CGTC	other	ANAPC10-P1P2-primary	-0.0413	subpool1
GAAACTCAGATTCTCGGCACCTC	Rep1	denAsCas12a-KRAB	spacer_005217	110	73	0.00504062	TGCC	other	ANAPC10-P1P2-primary	0.0501	subpool1
ACGTTTGCGCTTTCCTCAAGGCC	Rep1	denAsCas12a-KRAB	spacer_005218	51	42	-0.0288102	TTTT	other	ANAPC10-P1P2-primary	0.0224	subpool1
GGAGAGGCGAATGCATCTGTTTA	Rep1	denAsCas12a-KRAB	spacer_005220	234	127	0.0365781	AACC	other	ANAPC10-P1P2-primary	0.0171	subpool1
TAGGCCTCAACTTCCTCTCAACT	Rep1	denAsCas12a-KRAB	spacer_005221	241	111	0.0623165	CTTC	other	ANAPC10-P1P2-primary	0.0441	subpool1
ACTCCTGACCCACCGGCCTTGAG	Rep1	denAsCas12a-KRAB	spacer_005223	324	144	0.0679091	CTCC	other	ANAPC10-P1P2-primary	0.0798	subpool1
CCGACGTCGAGCGTGGTCCTAGC	Rep1	denAsCas12a-KRAB	spacer_005224	84	83	-0.0573786	TTCT	other	ANAPC10-P1P2-primary	-0.0209	subpool1
ACAGTAAGCCGTGTCGGCACCAG	Rep1	denAsCas12a-KRAB	spacer_005225	180	94	0.0426199	CGCA	other	ANAPC10-P1P2-primary	0.0297	subpool1
ACCGGCCTTGAGGAAAGCGCAAA	Rep1	denAsCas12a-KRAB	spacer_005226	157	104	0.00532821	ACCC	other	ANAPC10-P1P2-primary	-0.0043	subpool1
CCAACGGCGTTGAACAAGGGTCG	Rep1	denAsCas12a-KRAB	spacer_005227	168	122	-0.00908494	TTCG	other	ANAPC10-P1P2-primary	0.0137	subpool1
TGACCCACCGGCCTTGAGGAAAG	Rep1	denAsCas12a-KRAB	spacer_005228	200	88	0.0694851	CTCC	other	ANAPC10-P1P2-primary	0.0518	subpool1
AGAGGAAGTTGAGGCCTAGAAGA	Rep1	denAsCas12a-KRAB	spacer_005229	175	99	0.0300753	GTTG	other	ANAPC10-P1P2-primary	0.0199	subpool1
TACGTTTGCGCTTTCCTCAAGGC	Rep1	denAsCas12a-KRAB	spacer_005230	119	116	-0.0552527	TTTT	other	ANAPC10-P1P2-primary	0.0122	subpool1
CGCGCTCTTCTAGGCCTCAACTT	Rep1	denAsCas12a-KRAB	spacer_005231	73	58	-0.0231867	GTTG	other	ANAPC10-P1P2-primary	-0.0263	subpool1
CGGCACCTCCAGCAGCTGGCTTC	Rep1	denAsCas12a-KRAB	spacer_005232	132	81	0.0173242	TTCT	other	ANAPC10-P1P2-primary	-0.0052	subpool1
GGCACCAGACTCTGTTGGTCCTA	Rep1	denAsCas12a-KRAB	spacer_005233	236	131	0.0330498	TGTC	other	ANAPC10-P1P2-primary	0.0161	subpool1
TACTGACACCTCCAGCGTTAGAA	Rep1	denAsCas12a-KRAB	spacer_005234	139	128	-0.0463283	GTCC	other	ANAPC10-P1P2-primary	-0.0602	subpool1
TGAGTTTCGGCAAGCAGCCAGGT	Rep1	denAsCas12a-KRAB	spacer_005235	78	53	0.00133916	AATC	other	ANAPC10-P1P2-primary	0.0248	subpool1
GTTGGCGAAGCCAGCTGCTGGAG	Rep1	denAsCas12a-KRAB	spacer_005236	204	114	0.0319972	CGCC	other	ANAPC10-P1P2-primary	0.0474	subpool1
GTCCTACTGACACCTCCAGCGTT	Rep1	denAsCas12a-KRAB	spacer_005237	158	102	0.0093689	GTTG	other	ANAPC10-P1P2-primary	0.0407	subpool1
GAGAATCTGAGTTTCGGCAAGCA	Rep1	denAsCas12a-KRAB	spacer_005238	167	81	0.0542057	TGCC	other	ANAPC10-P1P2-primary	0.0725	subpool1
AACGCTGGAGGTGTCAGTAGGAC	Rep1	denAsCas12a-KRAB	spacer_005239	74	50	0.00222127	TTCT	other	ANAPC10-P1P2-primary	0.0405	subpool1
GTGTCGGCACCAGACTCTGTTGG	Rep1	denAsCas12a-KRAB	spacer_005240	181	156	-0.0359476	AGCC	other	ANAPC10-P1P2-primary	-0.0078	subpool1
GGAGAAAAGCCCACACACTCACA	Rep1	denAsCas12a-KRAB	spacer_005241	207	130	0.013691	CGTC	other	ANAPC10-P1P2-primary	-0.0145	subpool1
GCTCAATGACGTCATATCTCCCT	Rep1	denAsCas12a-KRAB	spacer_005242	71	86	-0.0893129	CGCA	other	ANAPC10-P1P2-primary	-0.0261	subpool1
GACACGGCTTACTGTTGCGCGCT	Rep1	denAsCas12a-KRAB	spacer_005243	91	73	-0.0246947	TGCC	other	ANAPC10-P1P2-primary	-0.0094	subpool1
CCGAAACTCAGATTCTCGGCACC	Rep1	denAsCas12a-KRAB	spacer_005244	120	69	0.0275222	CTTG	other	ANAPC10-P1P2-primary	0.0534	subpool1
TGGTGCCGACACGGCTTACTGTT	Rep1	denAsCas12a-KRAB	spacer_005245	278	110	0.0861326	AGTC	other	ANAPC10-P1P2-primary	0.0456	subpool1
ATTGAGCTGCGACCCTTGTTCAA	Rep1	denAsCas12a-KRAB	spacer_005246	180	79	0.0698816	CGTC	other	ANAPC10-P1P2-primary	0.0516	subpool1
AACGGCGTTGAACAAGGGTCGCA	Rep1	denAsCas12a-KRAB	spacer_005247	140	91	0.0082964	CGCC	other	ANAPC10-P1P2-primary	0.0072	subpool1
TTAGTCATTCTAACGCTGGAGGT	Rep1	denAsCas12a-KRAB	spacer_005248	156	85	0.0359619	AGCC	other	ANAPC10-P1P2-primary	0.0398	subpool1
TCCCTACCTACCTCCAGGGTTCC	Rep1	denAsCas12a-KRAB	spacer_005249	191	158	-0.0295123	TATC	other	ANAPC10-P1P2-primary	-0.0497	subpool1
AACGTAAAAAAAGATTGAAACCG	Rep1	denAsCas12a-KRAB	spacer_005250	80	86	-0.0705976	CGCA	other	ANAPC10-P1P2-primary	-0.0078	subpool1
TAGCGTAAACAGATGCATTCGCC	Rep1	denAsCas12a-KRAB	spacer_005251	102	72	-0.00463708	GTCC	other	ANAPC10-P1P2-primary	0.0419	subpool1
AGGAAAGCGCAAACGTAAAAAAA	Rep1	denAsCas12a-KRAB	spacer_005252	178	88	0.0512109	CTTG	other	ANAPC10-P1P2-primary	0.0573	subpool1
GACCTGGCTGCTTGCCGAAACTC	Rep1	denAsCas12a-KRAB	spacer_005253	76	77	-0.0613066	TCCA	other	ANAPC10-P1P2-primary	-0.037	subpool1
ACGTCATTGAGCTGCGACCCTTG	Rep1	denAsCas12a-KRAB	spacer_005254	169	123	-0.00943441	TATG	other	ANAPC10-P1P2-primary	0.0199	subpool1
TAACGCTGGAGGTGTCAGTAGGA	Rep1	denAsCas12a-KRAB	spacer_005255	216	155	-0.00721722	ATTC	other	ANAPC10-P1P2-primary	0.025	subpool1
TTACGTTTGCGCTTTCCTCAAGG	Rep1	denAsCas12a-KRAB	spacer_005256	208	165	-0.0229396	TTTT	other	ANAPC10-P1P2-primary	0.0165	subpool1
ATATCTCCCTACCTACCTCCAGG	Rep1	denAsCas12a-KRAB	spacer_005257	148	115	-0.0196955	CGTC	other	ANAPC10-P1P2-primary	-0.0126	subpool1
CTGGAGGTAGGTAGGGAGATATG	Rep1	denAsCas12a-KRAB	spacer_005258	145	88	0.0190561	AACC	other	ANAPC10-P1P2-primary	0.05	subpool1
AGCGTTAGAATGACTAAGGCTCC	Rep1	denAsCas12a-KRAB	spacer_005259	45	40	-0.0407866	CTCC	other	ANAPC10-P1P2-primary	-0.0297	subpool1
ATGACGTCATATCTCCCTACCTA	Rep1	denAsCas12a-KRAB	spacer_005260	140	156	-0.0762262	CTCA	other	ANAPC10-P1P2-primary	-0.0206	subpool1
TTGTTCAACGCCGTTGGCGAAGC	Rep1	denAsCas12a-KRAB	spacer_005261	135	119	-0.0394743	ACCC	other	ANAPC10-P1P2-primary	-0.0194	subpool1
TTCTAACGCTGGAGGTGTCAGTA	Rep1	denAsCas12a-KRAB	spacer_005262	258	162	0.0137191	GTCA	other	ANAPC10-P1P2-primary	0.0199	subpool1
GCGAAGCCAGCTGCTGGAGGTGC	Rep1	denAsCas12a-KRAB	spacer_005263	161	94	0.0251268	GTTG	other	ANAPC10-P1P2-primary	0.059	subpool1
GCAGCTGGCTTCGCCAACGGCGT	Rep1	denAsCas12a-KRAB	spacer_005264	164	101	0.0167586	TCCA	other	ANAPC10-P1P2-primary	0.0637	subpool1
AGACTCTGTTGGTCCTACTGACA	Rep1	denAsCas12a-KRAB	spacer_005265	154	76	0.0514889	CACC	other	ANAPC10-P1P2-primary	0.0559	subpool1
TGGAGGTAGGTAGGGAGATATGA	Rep1	denAsCas12a-KRAB	spacer_005266	333	138	0.0788796	ACCC	other	ANAPC10-P1P2-primary	0.0646	subpool1
TTCGCCTCTCCGGTTTCAATCTT	Rep1	denAsCas12a-KRAB	spacer_005267	264	125	0.0579835	TGCA	other	ANAPC10-P1P2-primary	0.0435	subpool1
GATTCTCGGCACCTCCAGCAGCT	Rep1	denAsCas12a-KRAB	spacer_005268	174	67	0.0904014	CTCA	other	ANAPC10-P1P2-primary	0.0589	subpool1
AGCTGCGACCCTTGTTCAACGCC	Rep1	denAsCas12a-KRAB	spacer_005269	53	59	-0.0760744	ATTG	other	ANAPC10-P1P2-primary	-0.0576	subpool1
ATTCTAACGCTGGAGGTGTCAGT	Rep1	denAsCas12a-KRAB	spacer_005270	71	78	-0.0740018	AGTC	other	ANAPC10-P1P2-primary	-0.0313	subpool1
AGCCGTGTCGGCACCAGACTCTG	Rep1	denAsCas12a-KRAB	spacer_005271	86	128	-0.121619	AGTA	other	ANAPC10-P1P2-primary	-0.0715	subpool1
TTCAACGCCGTTGGCGAAGCCAG	Rep1	denAsCas12a-KRAB	spacer_005272	192	108	0.0309689	CTTG	other	ANAPC10-P1P2-primary	-0.0297	subpool1
TTGAGCTGCGACCCTTGTTCAAC	Rep1	denAsCas12a-KRAB	spacer_005273	106	89	-0.0318451	GTCA	other	ANAPC10-P1P2-primary	-0.0152	subpool1
TATCTCCCTACCTACCTCCAGGG	Rep1	denAsCas12a-KRAB	spacer_005274	246	262	-0.069138	GTCA	other	ANAPC10-P1P2-primary	-0.0214	subpool1
TCCAGCGTTAGAATGACTAAGGC	Rep1	denAsCas12a-KRAB	spacer_005275	117	106	-0.0437736	CACC	other	ANAPC10-P1P2-primary	-0.0649	subpool1
CAGTTTCCAGACCTGGCTGCTTG	Rep1	denAsCas12a-KRAB	spacer_005276	165	158	-0.0524587	CTCA	other	ANAPC10-P1P2-primary	-0.0195	subpool1
GGACCAACAGAGTCTGGTGCCGA	Rep1	denAsCas12a-KRAB	spacer_005277	106	141	-0.103999	AGTA	other	ANAPC10-P1P2-primary	-0.0315	subpool1
TCCAGCAGCTGGCTTCGCCAACG	Rep1	denAsCas12a-KRAB	spacer_005278	119	129	-0.0719099	CACC	other	ANAPC10-P1P2-primary	-0.0087	subpool1
AACAAGGGTCGCAGCTCAATGAC	Rep1	denAsCas12a-KRAB	spacer_005279	106	86	-0.026468	GTTG	other	ANAPC10-P1P2-primary	-0.0004	subpool1
GGCCTTGAGGAAAGCGCAAACGT	Rep1	denAsCas12a-KRAB	spacer_005280	132	126	-0.0519617	CACC	other	ANAPC10-P1P2-primary	-0.0341	subpool1
GCGTTAGAATGACTAAGGCTCCA	Rep1	denAsCas12a-KRAB	spacer_005281	132	120	-0.0443106	TCCA	other	ANAPC10-P1P2-primary	-0.0617	subpool1
AGCTGCTGGAGGTGCCGAGAATC	Rep1	denAsCas12a-KRAB	spacer_005282	103	75	-0.00950866	AGCC	other	ANAPC10-P1P2-primary	0.0058	subpool1
CACACACTCACAGTTTCCAGACC	Rep1	denAsCas12a-KRAB	spacer_005283	118	100	-0.0333016	AGCC	other	ANAPC10-P1P2-primary	-0.0077	subpool1
AGGCCTCAACTTCCTCTCAACTG	Rep1	denAsCas12a-KRAB	spacer_005284	144	85	0.0234101	TTCT	other	ANAPC10-P1P2-primary	0.0465	subpool1
AGCAGCTGGCTTCGCCAACGGCG	Rep1	denAsCas12a-KRAB	spacer_005285	127	85	0.00371003	CTCC	other	ANAPC10-P1P2-primary	-0.021	subpool1
CTCCTGACCCACCGGCCTTGAGG	Rep1	denAsCas12a-KRAB	spacer_005286	234	142	0.0190713	TCCA	other	ANAPC10-P1P2-primary	-0.0063	subpool1
AGGCCGGTGGGTCAGGAGTGGAG	Rep1	denAsCas12a-KRAB	spacer_005287	124	123	-0.0579869	CTCA	other	ANAPC10-P1P2-primary	-0.0379	subpool1
AGGTCTGGAAACTGTGAGTGTGT	Rep1	denAsCas12a-KRAB	spacer_005288	133	122	-0.0457192	AGCC	other	ANAPC10-P1P2-primary	-0.0322	subpool1
TCTCAACTGTGTGGTCAGTTCAG	Rep1	denAsCas12a-KRAB	spacer_005289	199	167	-0.0317653	TTCC	other	ANAPC10-P1P2-secondary	-0.0237	subpool1
CTCTCAACTGTGTGGTCAGTTCA	Rep1	denAsCas12a-KRAB	spacer_005290	219	144	0.00648919	CTTC	other	ANAPC10-P1P2-secondary	-0.0293	subpool1
CGGCCCTGAACTGACCACACAGT	Rep1	denAsCas12a-KRAB	spacer_005291	219	106	0.0545332	TTCC	other	ANAPC10-P1P2-secondary	0.0443	subpool1
CCGGCCCTGAACTGACCACACAG	Rep1	denAsCas12a-KRAB	spacer_005292	175	75	0.0736121	ATTC	other	ANAPC10-P1P2-secondary	0.0534	subpool1
GATTCCCGGCCCTGAACTGACCA	Rep1	denAsCas12a-KRAB	spacer_005293	156	102	0.00737124	ATTG	other	ANAPC10-P1P2-secondary	0.0192	subpool1
ACTGTGTGGTCAGTTCAGGGCCG	Rep1	denAsCas12a-KRAB	spacer_005294	171	126	-0.0113684	CTCA	other	ANAPC10-P1P2-secondary	0.0069	subpool1
GTTCAGGGCCGGGAATCCAATCT	Rep1	denAsCas12a-KRAB	spacer_005295	121	59	0.0533759	GTCA	other	ANAPC10-P1P2-secondary	0.0473	subpool1
GTCAGTTCAGGGCCGGGAATCCA	Rep1	denAsCas12a-KRAB	spacer_005296	100	78	-0.0202943	TGTG	other	ANAPC10-P1P2-secondary	-0.024	subpool1
GGCCCTGAACTGACCACACAGTT	Rep1	denAsCas12a-KRAB	spacer_005297	91	92	-0.0609705	TCCC	other	ANAPC10-P1P2-secondary	-0.0777	subpool1
TGGTCAGTTCAGGGCCGGGAATC	Rep1	denAsCas12a-KRAB	spacer_005298	117	88	-0.01459	TGTG	other	ANAPC10-P1P2-secondary	-0.0111	subpool1
ACTTCCTCTCAACTGTGTGGTCA	Rep1	denAsCas12a-KRAB	spacer_005299	222	121	0.0359121	CTCA	other	ANAPC10-P1P2-secondary	-0.0056	subpool1
CATCGGCCGAGGCTGTCACTTTA	Rep1	denAsCas12a-KRAB	spacer_005300	211	151	-0.0067899	TTCC	other	ANAPC13-P1P2-primary	-0.0205	subpool1
GGAGGCGCGGGAATGCGTTCGTT	Rep1	denAsCas12a-KRAB	spacer_005301	136	136	-0.0592567	TTTT	other	ANAPC13-P1P2-primary	-0.0334	subpool1
TCCCGACACGAGTGCAGTAAAGA	Rep1	denAsCas12a-KRAB	spacer_005302	282	251	-0.040995	TTCC	other	ANAPC13-P1P2-primary	-0.0371	subpool1
CGCGCCTCCAAAACCTAGGCCGG	Rep1	denAsCas12a-KRAB	spacer_005303	136	97	-0.00626212	TTCC	other	ANAPC13-P1P2-primary	0.0478	subpool1
CCTATTCCCATCGGCCGAGGCTG	Rep1	denAsCas12a-KRAB	spacer_005304	142	159	-0.0769888	TCCC	other	ANAPC13-P1P2-primary	-0.0498	subpool1
CCCCTATTCCCATCGGCCGAGGC	Rep1	denAsCas12a-KRAB	spacer_005305	148	83	0.0314405	CTTC	other	ANAPC13-P1P2-primary	0.0551	subpool1
TGAGCGTAAAGTGACAGCCTCGG	Rep1	denAsCas12a-KRAB	spacer_005306	165	110	0.0043262	GTTA	other	ANAPC13-P1P2-primary	0.0249	subpool1
CTGCCTCAGGCAGGATGTACCAA	Rep1	denAsCas12a-KRAB	spacer_005307	138	62	0.0662138	CTTC	other	ANAPC13-P1P2-primary	0.0494	subpool1
CCCTATTCCCATCGGCCGAGGCT	Rep1	denAsCas12a-KRAB	spacer_005308	95	85	-0.0418149	TTCC	other	ANAPC13-P1P2-primary	0.0128	subpool1
CGAGGAAAGCGAGTGCAGACACG	Rep1	denAsCas12a-KRAB	spacer_005309	134	69	0.0448264	AATC	other	ANAPC13-P1P2-primary	0.0283	subpool1
GGTAAGGGTTTCCAGCGCCCCCG	Rep1	denAsCas12a-KRAB	spacer_005310	98	48	0.0526724	TGCC	other	ANAPC13-P1P2-primary	0.0522	subpool1
CTTTACTGCACTCGTGTCGGGAG	Rep1	denAsCas12a-KRAB	spacer_005311	163	104	0.0112095	TTTT	other	ANAPC13-P1P2-primary	-0.0066	subpool1
GTACGACAGGCCGTCCCTCAGCT	Rep1	denAsCas12a-KRAB	spacer_005312	100	110	-0.0742027	CACC	other	ANAPC13-P1P2-primary	-0.012	subpool1
GAGGAAAGCGAGTGCAGACACGT	Rep1	denAsCas12a-KRAB	spacer_005313	176	159	-0.0433275	ATCC	other	ANAPC13-P1P2-primary	-0.028	subpool1
TCTTTACTGCACTCGTGTCGGGA	Rep1	denAsCas12a-KRAB	spacer_005314	323	230	-0.00600665	TTTT	other	ANAPC13-P1P2-primary	6e-04	subpool1
GTAAAGAAAAACGGTTATGAGCG	Rep1	denAsCas12a-KRAB	spacer_005315	136	74	0.0361791	TGCA	other	ANAPC13-P1P2-primary	0.0228	subpool1
ATCGGCCGAGGCTGTCACTTTAC	Rep1	denAsCas12a-KRAB	spacer_005316	106	54	0.0465078	TCCC	other	ANAPC13-P1P2-primary	0.0536	subpool1
TGCCTCAGGCAGGATGTACCAAA	Rep1	denAsCas12a-KRAB	spacer_005317	342	226	0.00570783	TTCC	other	ANAPC13-P1P2-primary	-0.0092	subpool1
CCGCGCCTCCAAAACCTAGGCCG	Rep1	denAsCas12a-KRAB	spacer_005318	164	86	0.0419702	ATTC	other	ANAPC13-P1P2-primary	0.0893	subpool1
GCTTCCACGTTTGGTACATCCTG	Rep1	denAsCas12a-KRAB	spacer_005319	269	105	0.0882669	CTCC	other	ANAPC13-P1P2-primary	0.0304	subpool1
TGCACTCGCTTTCCTCGGATTCC	Rep1	denAsCas12a-KRAB	spacer_005320	138	93	0.00263089	TGTC	other	ANAPC13-P1P2-primary	0.0413	subpool1
CACGTTTGGTACATCCTGCCTGA	Rep1	denAsCas12a-KRAB	spacer_005322	183	199	-0.0724007	CTTC	other	ANAPC13-P1P2-primary	0.0068	subpool1
CCATCGGCCGAGGCTGTCACTTT	Rep1	denAsCas12a-KRAB	spacer_005323	106	70	0.0058126	ATTC	other	ANAPC13-P1P2-primary	-0.0022	subpool1
GTTGCTCAGTGTCGGACTTCCCC	Rep1	denAsCas12a-KRAB	spacer_005324	77	92	-0.0871671	GTTC	other	ANAPC13-P1P2-primary	-0.0438	subpool1
GTACGGTGCGGATGGTGGTGGCC	Rep1	denAsCas12a-KRAB	spacer_005325	93	79	-0.0336721	TGTC	other	ANAPC13-P1P2-primary	0.0272	subpool1
TTGCTCAGTGTCGGACTTCCCCC	Rep1	denAsCas12a-KRAB	spacer_005327	84	89	-0.0683236	TTCG	other	ANAPC13-P1P2-primary	-0.0562	subpool1
GACACTGAGCAACGAACGCATTC	Rep1	denAsCas12a-KRAB	spacer_005328	97	90	-0.0475111	GTCC	other	ANAPC13-P1P2-primary	-0.0446	subpool1
GTGTCGGACTTCCCCCTATTCCC	Rep1	denAsCas12a-KRAB	spacer_005330	111	71	0.010816	CTCA	other	ANAPC13-P1P2-primary	0.0138	subpool1
CGTGGCACCCCCAGACCTCCCCG	Rep1	denAsCas12a-KRAB	spacer_005331	153	83	0.0366508	CTTG	other	ANAPC13-P1P2-primary	0.0235	subpool1
GGACTTCCCCCTATTCCCATCGG	Rep1	denAsCas12a-KRAB	spacer_005332	171	139	-0.0267663	TGTC	other	ANAPC13-P1P2-primary	-0.0203	subpool1
ACGTTTGGTACATCCTGCCTGAG	Rep1	denAsCas12a-KRAB	spacer_005333	118	125	-0.0682938	TTCC	other	ANAPC13-P1P2-primary	-0.0541	subpool1
GGGGGAAGTCCGACACTGAGCAA	Rep1	denAsCas12a-KRAB	spacer_005335	93	85	-0.0451515	AATA	other	ANAPC13-P1P2-primary	-0.0467	subpool1
GCGCCTCCAAAACCTAGGCCGGG	Rep1	denAsCas12a-KRAB	spacer_005336	110	115	-0.0662274	TCCC	other	ANAPC13-P1P2-primary	-0.039	subpool1
TCAGCTGCGGCTTCCTGCCTCAG	Rep1	denAsCas12a-KRAB	spacer_005337	137	144	-0.0670711	TCCC	other	ANAPC13-P1P2-primary	-0.0364	subpool1
GCAGCTGAGGGACGGCCTGTCGT	Rep1	denAsCas12a-KRAB	spacer_005338	155	106	0.000330702	AGCC	other	ANAPC13-P1P2-primary	-0.0006	subpool1
ACGCAAGTCCCTTTCCTCCCGAC	Rep1	denAsCas12a-KRAB	spacer_005339	78	76	-0.0551833	TGCC	other	ANAPC13-P1P2-primary	0.0472	subpool1
[truncated: 309,618+ more rows]

## Sheet: Lib2_sublibA_FitnessScore
oligoname	ConstructID	sixplex_repavrggamma	group	negctrlgroup	contextID	spacerID	precrRNAsequence	PAM Sequence	testposition_spacersequence	subpool	singleplex_repavrggamma	geneTSSID	spacertype
[truncated: 32,282 more rows]

[truncated: 1 more sheets: Lib2_sublibA_sublibB_Counts]
