# Supplementary material for: Engineered CRISPR-Cas12a for higher-order combinatorial chromatin perturbations
Source: Nat Biotechnol. 2024 May 17;43(3):369–83. doi: 10.1038/s41587-024-02224-0 (PMC11919711; doi:10.1038/s41587-024-02224-0)
Supplement: Supplementary file 8 — Statistical source data. [file 41587_2024_2224_MOESM8_ESM.xlsx]

## Sheet: Fig1B_data
pCHID

## Sheet: Fig1B_statistics
pCHID

## Sheet: Fig1C_data
gCHID

## Sheet: Fig1C_statistics
pCHID

## Sheet: Fig1D_data
YL1A_individmedianlog2FC

## Sheet: Fig1D_statistics
Spacers

## Sheet: Fig1E_data
volume2

## Sheet: Fig1E_statistics
Spacers
