# Supplementary material for: Engineered CRISPR-Cas12a for higher-order combinatorial chromatin perturbations
Source: Nat Biotechnol. 2024 May 17;43(3):369–83. doi: 10.1038/s41587-024-02224-0 (PMC11919711; doi:10.1038/s41587-024-02224-0)
Supplement: Supplementary file 9 — Statistical source data. [file 41587_2024_2224_MOESM9_ESM.xlsx]

## Sheet: Fig2Bleft_data
log2NTnorm_thres0.05_RPEA

## Sheet: Fig2Bleft_statistics
Spacers

## Sheet: Fig2Bright_data
log2NTnorm_thres0.05_RPEA

## Sheet: Fig2Bright_statistics
Spacers

## Sheet: Fig2C_statistics
ProteinMOI

## Sheet: Fig2D_data
log10_YL1A

## Sheet: Fig2D_statistics
Spacer

## Sheet: Fig2E_statistics
pCHID
