# Supplementary material for: Engineered CRISPR-Cas12a for higher-order combinatorial chromatin perturbations
Source: Nat Biotechnol. 2024 May 17;43(3):369–83. doi: 10.1038/s41587-024-02224-0 (PMC11919711; doi:10.1038/s41587-024-02224-0)
Supplement: Supplementary file 10 — Statistical source data. [file 41587_2024_2224_MOESM10_ESM.xlsx]

## Sheet: Fig3B_data
Description2

## Sheet: Fig3B_statistics
Stain

## Sheet: Fig3C_data
Description2

## Sheet: Fig3C_statistics
Stain

## Sheet: Fig3E_data
Spacer

## Sheet: Fig3E_statistics
gCHID

## Sheet: Fig3F_data
Description2

## Sheet: Fig3F_statistics
Description2

## Sheet: Fig3G_data
Description2

## Sheet: Fig3G_statistics
Stain
