# Supplementary material for: Engineered CRISPR-Cas12a for higher-order combinatorial chromatin perturbations
Source: Nat Biotechnol. 2024 May 17;43(3):369–83. doi: 10.1038/s41587-024-02224-0 (PMC11919711; doi:10.1038/s41587-024-02224-0)
Supplement: Supplementary file 12 — Statistical source data. [file 41587_2024_2224_MOESM12_ESM.xlsx]

## Sheet: Fig5C_data
Description2

## Sheet: Fig5C_statistics
EnhconstructID2
